# Supplementary material for: Computational pipeline predicting cell death suppressors as targets for cancer therapy
Source: iScience. 2024 Aug 30;27(9):110859. doi: 10.1016/j.isci.2024.110859 (PMC11416655; doi:10.1016/j.isci.2024.110859)
Supplement: Table S1. Correlation of AUCs to gene expression and essentiality, related to Figure 2 [file mmc2.xlsx]

## Sheet: S1 - Correlations
Table S1 - Correlation of AUCs to gene expression and essentiality (related to Figure 2)
	Correlations						Ranks
gene	Erastin AUC to expression	RSL3 AUC to expression	FIN56 AUC to expression	Erastin AUC to Depscore	RSL3 AUC to Depscore	FIN56 AUC to Depscore	Erastin AUC to expression rank	RSL3 AUC to expression rank	FIN56 AUC to expression rank	Erastin AUC to Depscore rank	RSL3 AUC to Depscore rank	FIN56 AUC to Depscore rank
DCXR	0.929316	0.831818	0.693751	-0.514943	-0.226968	-0.331976	1	13	47	16870	13381	15172
CYB561	0.926688	0.723387	0.552971	-0.296581	-0.174434	0.0352942	2	127	349	14160	12509	8374
TBC1D30	0.905509	0.85938	0.68684	0.36369	0.408574	0.194721	3	7	52	2789	2575	5357
SMARCD2	0.901939	0.733016	0.583552	-0.496004	-0.540841	-0.360469	4	105	251	16691	17175	15529
STARD10	0.895531	0.879321	0.737733	-0.346797	-0.567004	-0.549871	5	4	16	14889	17330	17366
ASPSCR1	0.894001	0.879315	0.742225	-0.146795	-0.134877	-0.332927	6	5	14	11575	11796	15180
TESK2	0.888587	0.699714	0.487723	0.108055	-0.092741	-0.225199	7	183	721	6875	11040	13471
GATA3	0.885464	0.622187	0.45732	-0.889587	-0.68664	-0.55396	8	456	940	18117	17863	17388
TOB1	0.873542	0.816149	0.628924	-0.656645	-0.518918	-0.451259	9	21	131	17778	17017	16622
TSEN54	0.866534	0.787283	0.664805	0.454022	0.56619	0.686499	10	36	75	1682	942	265
SPTLC2	0.860644	0.704299	0.538189	-0.575037	-0.492428	-0.318125	11	171	397	17364	16772	14954
GCH1	0.859502	0.774513	0.639604	-0.050404	-0.221501	-0.143756	12	45	111	9887	13286	11975
SLC9A3R1	0.858733	0.760482	0.618455	-0.676965	-0.707161	-0.638197	13	62	146	17862	17918	17766
H2BC5	0.847886	0.600354	0.461003				14	579	919
ULK1	0.847564	0.728812	0.535924	0.0429568	0.253285	0.130992	15	110	412	8123	4843	6519
H2BC13	0.846331	0.587506	0.476745				16	656	797
ERBB3	0.84481	0.742003	0.597335	-0.526118	-0.616966	-0.452203	17	89	202	16958	17621	16633
ACVR1B	0.841959	0.757868	0.595296	-0.140121	0.0342818	0.306958	18	65	207	11450	8729	3516
NEK8	0.837168	0.716024	0.57776	-0.477783	-0.474899	-0.199607	19	140	261	16523	16613	13035
GSTO2	0.835683	0.592191	0.530436	-0.0925118	-0.134082	-0.430871	20	626	436	10665	11784	16409
TMEM241	0.833853	0.680428	0.640028	-0.452858	-0.449586	-0.318469	21	241	110	16251	16354	14961
H4C4	0.833177	0.734156	0.565232				22	102	305
TMEM94	0.827089	0.661707	0.49834	-0.418559	-0.0837224	0.0803427	23	301	642	15817	10858	7499
ENTPD2	0.825183	0.810057	0.676926	-0.607181	-0.577431	-0.469819	24	24	61	17549	17402	16773
HID1	0.822711	0.763031	0.604171	-0.659973	-0.505809	-0.402621	25	58	181	17788	16897	16087
TASP1	0.821631	0.80189	0.702698	0.479364	0.415977	0.312398	26	28	35	1430	2476	3423
RAB5B	0.821494	0.569964	0.424593	0.370748	0.430889	0.316033	27	750	1215	2699	2289	3378
CACNA1D	0.819097	0.765952	0.558879	0.494153	0.45867	0.313877	28	57	328	1294	1974	3406
H2BC8	0.812736	0.797252	0.717089				29	30	21
CASKIN2	0.811637	0.667075	0.618627	-0.660428	-0.566645	-0.307588	30	280	145	17792	17325	14807
ZNF680	0.809323	0.598546	0.482518	0.253058	0.486766	0.339998	31	592	757	4391	1629	3036
H2AC18	0.80745	0.626547	0.422915				32	441	1241
YBX2	0.807378	0.751298	0.654426	-0.274177	-0.352639	-0.409979	33	78	88	13810	15187	16174
SYTL1	0.807053	0.708608	0.512881	0.314576	0.0462408	-0.0898385	34	160	553	3474	8472	10941
ALDH4A1	0.804969	0.588646	0.524105	-0.16747	-0.317396	-0.528101	35	647	477	11985	14714	17227
EPN3	0.803425	0.714795	0.579339	0.04037	-0.262137	-0.22946	36	145	260	8179	13925	13550
GSTZ1	0.80342	0.585106	0.249287	0.0460343	-0.311636	-0.280924	37	662	3674	8070	14624	14423
DDX42	0.803026	0.620179	0.449189	-0.411464	-0.191886	-0.109594	38	465	1005	15737	12807	11327
BRICD5	0.802623	0.67447	0.666382	0.0797728	0.428922	0.34013	39	257	72	7429	2320	3030
MOBP	0.802298	0.837031	0.615909	-0.562845	-0.572606	-0.333583	40	11	153	17275	17371	15190
REEP5	0.80082	0.715913	0.505036	-0.555092	-0.378405	-0.285498	41	142	609	17205	15533	14502
GPR160	0.8001	0.740745	0.604998	-0.368582	-0.441605	-0.419053	42	91	173	15191	16270	16275
ALDH6A1	0.800093	0.718199	0.496889	-0.340791	-0.204935	-0.21078	43	137	652	14799	13053	13247
REM2	0.800039	0.656273	0.567525	-0.220054	-0.1509	-0.054412	44	328	292	12892	12085	10231
OVOL1	0.79904	0.717213	0.67953	-0.279101	-0.307953	-0.289267	45	138	60	13887	14573	14578
SMIM1	0.797538	0.830216	0.692775	-0.140035	-0.236207	-0.355839	46	15	48	11447	13537	15476
PYM1	0.796852	0.769486	0.605284	0.318822	0.433491	0.154841	47	51	172	3420	2253	6078
GRB2	0.796059	0.540479	0.440787	-0.357616	-0.565647	-0.695594	48	950	1059	15031	17318	17937
MCCC2	0.794305	0.608583	0.516078	0.0600189	0.154524	0.251319	49	530	524	7794	6515	4415
HELZ	0.79202	0.559686	0.472	-0.386894	-0.70592	-0.497483	50	824	823	15421	17914	17017
ZSWIM3	0.791447	0.593113	0.565987	-0.0442387	-0.340686	-0.233389	51	620	303	9754	15039	13612
RAB26	0.791177	0.733629	0.529916	-0.555607	-0.151172	0.0879309	52	103	440	17211	12095	7349
LEMD3	0.790746	0.670897	0.581261	0.14943	0.0410563	-0.0421761	53	267	254	6159	8579	9949
H3C10	0.789688	0.508973	0.425471				54	1189	1208
FDXR	0.788747	0.814994	0.698043	0.00992998	0.263666	0.145776	55	22	43	8742	4677	6258
GNAS	0.787389	0.499262	0.431237	-0.369957	-0.444255	-0.214059	56	1257	1147	15213	16304	13303
DNASE1L2	0.78674	0.725108	0.508783	0.00209573	0.192188	0.21024	57	123	575	8905	5891	5079
LLGL2	0.786358	0.75137	0.584798	-0.627601	-0.619098	-0.359452	58	77	246	17649	17632	15518
TM7SF2	0.786312	0.6735	0.521072	0.302043	0.506269	0.324414	59	261	491	3644	1454	3259
DHRS12	0.785331	0.648115	0.529328	0.186762	0.43795	0.198501	60	354	445	5511	2210	5286
PLEKHF2	0.784093	0.489787	0.440049	0.291713	0.0797752	-0.139937	61	1347	1068	3791	7861	11909
NPDC1	0.783123	0.747063	0.652969	-0.483815	-0.590685	-0.505515	62	82	90	16567	17492	17069
H2AC8	0.782471	0.726676	0.687977				63	115	50
ELL3	0.77904	0.817342	0.664316	0.456826	0.388253	0.286241	64	20	77	1656	2840	3830
SIDT1	0.776716	0.675471	0.439895	-0.0199303	0.184483	0.310187	65	253	1070	9303	6030	3468
CORO1B	0.774652	0.658679	0.514666	-0.431409	-0.306196	-0.325522	66	313	534	15958	14552	15073
TMEM191B	0.773564	0.651549	0.533349				67	345	422
ABCA12	0.772056	0.725665	0.52017	0.284367	0.225993	0.0730292	68	120	495	3907	5300	7610
PPP1R3D	0.771459	0.658646	0.560003	-0.198574	-0.0873168	-0.0541057	69	315	322	12555	10931	10224
BTG2	0.770577	0.603894	0.586577	-0.407367	-0.510794	-0.403813	70	554	242	15696	16940	16098
SPTSSB	0.770514	0.772193	0.636401	-0.0699518	-0.032572	-0.131261	71	48	120	10223	9970	11755
CLDN3	0.770291	0.850212	0.686077	-0.435532	-0.13493	-0.120646	72	9	53	16019	11798	11547
C17orf58	0.770056	0.740398	0.600453	-0.384344	-0.48879	-0.395681	73	94	189	15396	16737	16001
SYNE4	0.769286	0.681195	0.573955	0.0955818	-0.173666	0.122319	74	238	277	7115	12490	6675
H3C6	0.769164	0.811103	0.740767				75	23	15
POLR2H	0.767551	0.667259	0.574317	0.367613	0.113095	0.12515	76	278	276	2732	7273	6629
GRIN2C	0.765507	0.734515	0.58304	-0.366253	-0.434766	-0.546425	77	101	252	15156	16194	17345
MARVELD2	0.765211	0.61918	0.49985	-0.343717	-0.116648	-0.127608	78	471	631	14842	11488	11684
H2BC7	0.762779	0.666051	0.566693				79	288	299
H3-3B	0.76045	0.593231	0.449452				80	616	1002
RAB40C	0.759274	0.886681	0.710886	-0.410261	-0.399972	-0.514606	81	3	27	15725	15802	17133
H2AC13	0.757985	0.483232	0.371991				82	1397	1752
FBRSL1	0.757746	0.782117	0.699658	0.0390111	0.0114059	0.108911	83	41	40	8197	9141	6953
PTPRCAP	0.757671	0.714636	0.42848	0.152623	0.164512	-0.0595679	84	146	1173	6118	6359	10334
CPNE3	0.756958	0.616939	0.500948	-0.361351	-0.438739	-0.354042	85	486	626	15090	16240	15455
ANXA9	0.75693	0.716612	0.500941	0.296676	0.50214	0.353215	86	139	627	3711	1485	2873
PRPSAP1	0.756456	0.70108	0.649035	0.191909	0.132336	0.0450114	87	181	97	5412	6914	8171
SLC39A9	0.75631	0.647827	0.35323	0.179007	-0.219225	-0.250587	88	356	1988	5653	13255	13901
ARSG	0.755537	0.725822	0.62247	0.343942	0.408101	0.236674	89	118	137	3066	2581	4663
RDH16	0.755288	0.608985	0.46747	0.57248	0.872497	0.773012	90	527	862	701	8	69
PHF12	0.754416	0.596091	0.437258	-0.32347	-0.0941983	0.150256	91	598	1093	14526	11064	6163
PRKAR1A	0.754241	0.642047	0.496796	0.0979849	0.310177	0.533188	92	372	653	7070	3961	969
NME3	0.753972	0.870836	0.771714	0.148483	0.405821	0.241612	93	6	9	6173	2615	4594
H3C7	0.753649	0.722277	0.713677				94	129	25
PRR15L	0.752158	0.731306	0.604819	-0.112864	0.163181	-0.0726901	95	107	178	10991	6382	10591
TMED3	0.751136	0.599987	0.533165	-0.291194	-0.318973	-0.216189	96	584	424	14076	14736	13333
ZFYVE21	0.750351	0.593396	0.368465	-0.387643	-0.146169	-0.218003	97	613	1784	15430	12000	13360
RAB17	0.748802	0.704937	0.544161	-0.27213	-0.18652	-0.191745	98	169	380	13775	12711	12881
SLC25A10	0.748117	0.556494	0.365566	0.0512412	-0.12796	-0.155074	99	840	1819	7952	11676	12178
DEGS2	0.74745	0.761493	0.574668	-0.0847998	-0.235317	-0.314364	100	61	275	10530	13515	14894
ESRP2	0.746753	0.578466	0.417109	-0.216277	-0.335352	-0.192254	101	697	1302	12824	14953	12891
RHBG	0.746389	0.73254	0.546173				102	106	374
H2BC4	0.745046	0.531177	0.339114				103	1021	2189
ELAPOR1	0.744665	0.783448	0.546724				104	39	371
CENPX	0.744619	0.786618	0.56041	0.014454	0.0887265	0.280383	105	37	320	8656	7690	3924
H3-5	0.744265	0.619196	0.483741				106	470	747
EAPP	0.744124	0.513265	0.353923	0.173799	-0.0338506	-0.262135	107	1156	1981	5753	9991	14103
ZNF620	0.743757	0.629008	0.443356	0.0685797	0.258416	0.182554	108	428	1041	7621	4769	5572
TMEM134	0.743404	0.690946	0.652542	-0.349248	-0.0626627	-0.0889611	109	208	92	14919	10488	10920
ESPN	0.743068	0.718861	0.534899	0.131669	-0.141927	-0.382332	110	135	416	6480	11932	15834
H4C14	0.74279	0.6238	0.469963				111	448	843
TMEM63C	0.74271	0.629143	0.539691	0.262731	0.11401	-0.00490713	112	427	391	4243	7260	9189
CCDC57	0.742622	0.535045	0.322263				113	990	2440
KPNA2	0.742616	0.521001	0.395124	-0.117095	-0.272697	0.0807852	114	1093	1527	11077	14100	7491
KCTD2	0.741828	0.565753	0.496756	-0.614436	-0.57601	-0.577684	115	779	654	17593	17394	17521
BAIAP3	0.741777	0.694381	0.512118	-0.206237	0.0943986	0.119552	116	198	557	12663	7582	6733
LRFN2	0.741261	0.673612	0.49287	-0.188067	-0.119996	0.112159	117	260	686	12358	11540	6876
MINDY1	0.74124	0.537227	0.330317	0.291483	0.518853	0.246488	118	979	2292	3797	1334	4491
ZNF652	0.740698	0.449397	0.269407	-0.761215	-0.725143	-0.464107	119	1706	3325	18046	17971	16729
ACTL10	0.740369	0.766486	0.705203	0.208194	0.0601585	0.0731463	120	56	32	5155	8230	7607
H2BC21	0.740061	0.559844	0.423082				121	822	1236
H4C5	0.739936	0.708007	0.700637				122	162	37
SYNGR2	0.739394	0.754652	0.508391	0.117	-0.19855	-0.29138	123	70	580	6751	12939	14610
TMEM30B	0.739246	0.633565	0.550791	-0.652452	-0.287992	-0.123547	124	403	358	17755	14306	11602
CACNG1	0.737705	0.572742	0.529606	-0.462942	-0.177836	-0.145629	125	738	441	16373	12559	12011
SEMA4A	0.737663	0.691656	0.591704	-0.210329	-0.0576014	-0.155144	126	205	218	12735	10400	12180
H1-3	0.737322	0.610417	0.649686				127	518	96
LYPD3	0.73726	0.785858	0.702267	0.135654	-0.107476	-0.370989	128	38	36	6406	11320	15669
MREG	0.736922	0.638267	0.414887	0.468574	0.374612	0.140804	129	385	1327	1544	3005	6340
DCAF5	0.73607	0.381216	0.141582	0.0820455	-0.233104	-0.320994	130	2511	6053	7375	13474	15011
PSMD12	0.735695	0.513255	0.307419	0.799698	0.631173	0.518219	131	1157	2648	42	523	1088
MRPS7	0.7353	0.646269	0.542945	-0.190215	-0.254795	-0.247768	132	360	385	12394	13819	13848
IQANK1	0.734289	0.679575	0.614635				133	243	155
ST6GALNAC2	0.734239	0.576791	0.463852	-0.546003	-0.40743	-0.250611	134	706	898	17129	15878	13902
PLCH1	0.734	0.834158	0.590445	0.127773	0.0568488	0.230323	135	12	222	6546	8303	4766
INPP5J	0.733268	0.823494	0.704561	-0.54901	-0.131649	0.196131	136	19	33	17156	11741	5331
DDX5	0.732902	0.437152	0.296975	-0.0469717	0.102656	0.376163	137	1827	2813	9818	7449	2557
STARD5	0.732882	0.568042	0.564703	0.24411	0.435622	0.43379	138	764	307	4532	2234	1894
LARGE1	0.73274	0.701543	0.549634	-0.260707	-0.233844	0.030436	139	176	361	13586	13489	8463
CCDC47	0.732629	0.528622	0.360823	0.339788	0.277534	0.327184	140	1037	1888	3119	4469	3225
C11orf52	0.732497	0.723252	0.585701	-0.278797	-0.19205	-0.144137	141	128	244	13881	12811	11983
PRSS8	0.731383	0.671471	0.594077	-0.330787	0.162101	0.171685	142	265	214	14645	6401	5769
DHTKD1	0.731329	0.462294	0.403034	-0.132404	-0.114672	-0.19768	143	1584	1444	11322	11450	12994
ANKEF1	0.730944	0.687136	0.519732	-0.194826	-0.578271	-0.532348	144	217	497	12479	17409	17267
IFT46	0.730791	0.402569	0.408649	0.14723	-0.192877	-0.447515	145	2242	1386	6197	12828	16583
FAAP100	0.730563	0.56563	0.313904	0.421483	0.437276	0.537042	146	780	2551	2075	2217	942
PNPO	0.730547	0.476255	0.330443	0.12838	0.202016	0.139074	147	1459	2290	6532	5728	6374
KMT2D	0.730428	0.546431	0.353173	-0.729613	-0.717474	-0.608421	148	901	1990	17999	17949	17672
ATP2C2	0.729912	0.709235	0.602501	0.510216	0.510227	0.186329	149	154	184	1163	1412	5501
NADSYN1	0.729526	0.507912	0.357964	-0.469678	-0.658646	-0.476223	150	1193	1919	16440	17770	16819
CAMSAP3	0.729213	0.75249	0.643716	-0.218011	-0.0361875	0.341633	151	75	104	12859	10043	3008
PCDHA12	0.729168	0.697764	0.487087	-0.0880784	0.175644	0.305677	152	188	723	10594	6177	3539
MAL2	0.728897	0.624801	0.510507				153	446	563
CACNG4	0.727822	0.721392	0.652219	-0.655893	-0.502528	-0.223832	154	133	93	17770	16866	13449
ERAL1	0.726735	0.595306	0.305546	-0.117423	0.076029	0.0423341	155	604	2680	11079	7942	8234
AGR2	0.726	0.695099	0.425717	0.0386666	0.151465	0.050876	156	196	1204	8201	6580	8055
JPT2	0.725364	0.667313	0.473871	-0.530183	-0.315277	-0.216544	157	277	813	16999	14686	13337
PSMC5	0.72525	0.553366	0.357175	0.442603	0.322796	0.398692	158	857	1934	1819	3765	2268
DNAJA4	0.725222	0.754052	0.699763	0.0213775	-0.181668	-0.111535	159	72	39	8528	12624	11377
C17orf113	0.725077	0.749354	0.564803				160	79	306
COX14	0.724537	0.560113	0.395723	-0.257152	-0.177862	-0.077536	161	818	1520	13515	12560	10701
KLHL35	0.723676	0.599555	0.616895	-0.513523	-0.165774	-0.0397254	162	587	149	16859	12362	9903
RBBP8NL	0.723415	0.675373	0.541646	-0.274785	-0.417885	-0.390224	163	255	390	13822	16014	15936
DHRS13	0.722776	0.747383	0.559631	-0.144854	-0.218235	-0.0851696	164	81	324	11535	13235	10853
HAGH	0.72254	0.470485	0.234571	-0.557781	-0.112369	0.13325	165	1509	4024	17225	11406	6479
PISD	0.72246	0.830254	0.684093	-0.0024218	0.325441	0.204124	166	14	55	8981	3732	5180
LRATD2	0.722437	0.602925	0.479572				167	561	778
WBP1	0.722151	0.697243	0.510265	0.0816387	0.186821	0.0342708	168	190	565	7384	5993	8396
FOXA1	0.721688	0.762493	0.612292	-0.823674	-0.75691	-0.554209	169	59	159	18094	18033	17392
EEF1AKMT4	0.720885	0.788664	0.706335	0.288948	-0.0412351	-0.0611809	170	35	31	3834	10122	10368
CPLX1	0.720695	0.756122	0.605846	-0.20629	-0.18341	-0.120933	171	67	169	12665	12644	11552
TEX2	0.720479	0.534598	0.527358	-0.660757	-0.632463	-0.568067	172	994	462	17794	17683	17466
XBP1	0.720262	0.789641	0.638175	0.0695201	0.506907	0.567829	173	32	114	7598	1446	750
SLC16A6	0.720164	0.683695	0.595057	-0.561936	-0.439799	-0.418755	174	231	208	17264	16257	16272
SPINT1	0.720119	0.656657	0.526037	0.0545002	0.264067	0.315361	175	325	468	7898	4668	3386
TTC39A	0.719979	0.807641	0.604939	-0.26723	-0.232772	-0.463721	176	26	174	13699	13460	16726
TSPAN13	0.719864	0.683515	0.620859	-0.18411	0.213142	0.077574	177	232	142	12293	5542	7546
MCRS1	0.719849	0.511788	0.239966	0.278752	0.410249	0.508723	178	1170	3902	3985	2551	1153
CIPC	0.71982	0.649438	0.478288	-0.418796	-0.737395	-0.646764	179	350	784	15821	17996	17794
ARFGEF3	0.719572	0.675708	0.528208	-0.330851	0.0592287	0.265724	180	251	458	14647	8246	4167
USP30	0.71938	0.517902	0.25692	0.179353	0.28124	0.323566	181	1118	3543	5648	4400	3275
KIAA0040	0.719127	0.666062	0.597012				182	287	203
ISOC1	0.718768	0.672109	0.552622	0.0272401	0.0450724	-0.0154349	183	262	350	8416	8491	9398
RAB25	0.718634	0.680893	0.608057	0.423336	0.560655	0.24842	184	240	165	2049	987	4461
GNG13	0.717708	0.45046	0.262407	0.24737	0.275722	0.208174	185	1697	3447	4477	4505	5107
PARL	0.717684	0.463363	0.274374	0.358436	0.0714744	0.0515873	186	1569	3226	2867	8020	8041
CLDN4	0.716803	0.546184	0.314392	-0.14943	0.249158	0.186798	187	905	2541	11625	4911	5487
ERP29	0.716164	0.268053	0.140902	-0.232566	-0.143216	-0.181964	188	3999	6074	13114	11952	12704
H4C11	0.715715	0.484926	0.43413				189	1385	1120
FRAT1	0.714059	0.706215	0.451434	0.0416324	-0.0282307	-0.113548	190	166	987	8148	9882	11413
RAB6C	0.713853	0.642386	0.407719				191	369	1399
OXLD1	0.71342	0.725703	0.605661	-0.316725	-0.269882	-0.0864426	192	119	171	14427	14059	10878
AAAS	0.712484	0.693268	0.489231	-0.0491837	0.0480997	0.0455919	193	201	706	9860	8446	8161
PPDPF	0.712482	0.479299	0.404531	-0.520814	-0.287936	-0.227127	194	1432	1429	16922	14302	13505
NDUFC2	0.712286	0.607293	0.410481	-0.599286	-0.360452	-0.318038	195	537	1369	17512	15285	14952
TRAPPC6A	0.711812	0.708814	0.729696	0.531077	0.602112	0.466256	196	157	17	978	677	1544
EME2	0.711599	0.693705	0.525141	-0.673284	-0.315318	-0.0757865	197	199	472	17848	14689	10665
GPR143	0.7109	0.652532	0.621389	-0.221625	0.0546678	-0.0810332	198	339	140	12921	8337	10763
CCDC183	0.71025	0.596179	0.348544	0.0366642	-0.0478046	-0.228167	199	597	2050	8251	10231	13525
JMJD7	0.71011	0.781794	0.61123	-0.0433022	0.451388	0.440707	200	42	161	9732	2059	1812
AREL1	0.709977	0.393969	0.129639	0.629885	0.585775	0.484013	201	2340	6310	431	804	1374
RGL2	0.709973	0.467544	0.269211	0.00425935	0.00133355	-0.0638032	202	1533	3327	8868	9340	10412
MYB	0.709774	0.728519	0.599807	0.166191	0.216339	0.0900061	203	111	192	5870	5476	7313
H2BS1	0.709765	0.361885	0.132247				204	2773	6257
PCDHA6	0.709743	0.613932	0.454474	-0.404873	-0.282143	-0.268306	205	500	963	15668	14218	14196
KDF1	0.709462	0.640379	0.568873	0.0784494	-0.0775179	-0.273526	206	375	286	7447	10756	14289
C10orf95	0.708809	0.783011	0.602716				207	40	183
ASB8	0.708209	0.56371	0.293802	0.192316	0.332313	0.267148	208	791	2860	5407	3615	4147
LSM14B	0.707453	0.351482	0.234108	-0.312301	-0.289264	-0.117158	209	2908	4032	14373	14323	11482
TOR2A	0.707141	0.675383	0.37567	-0.022129	-0.175776	-0.186484	210	254	1710	9344	12533	12769
PAX9	0.70604	0.745198	0.626432	0.00513483	0.141551	0.229393	211	86	132	8841	6739	4775
CREB3L4	0.705881	0.778107	0.594522	0.300149	0.271752	0.205657	212	44	210	3667	4561	5157
H2AC19	0.705275	0.587525	0.368235				213	655	1788
RECQL5	0.705093	0.755673	0.567974	-0.107287	-0.0522747	0.0719439	214	68	290	10895	10305	7635
CLSTN2	0.704898	0.55097	0.419245	0.355051	0.328128	0.439348	215	873	1277	2908	3676	1827
GRHL2	0.704727	0.596025	0.518638	-0.751947	-0.764221	-0.496535	216	599	504	18029	18041	17006
KRT19	0.704586	0.505758	0.219056	-0.477168	-0.156599	0.133068	217	1208	4355	16514	12208	6482
MYO15B	0.703922	0.592833	0.335749				218	622	2233
TDG	0.70378	0.489934	0.37389	-0.138611	0.0124991	-0.0539321	219	1345	1733	11429	9121	10217
EFNA3	0.703562	0.767355	0.630491	0.282873	0.464422	0.357249	220	55	126	3921	1896	2808
MISP3	0.703509	0.627101	0.617506				221	439	148
TMEM184A	0.703205	0.606727	0.379729	-0.574524	-0.431341	-0.331062	222	541	1675	17362	16159	15154
COL2A1	0.703058	0.615881	0.437778	-0.487041	-0.310832	-0.207502	223	491	1089	16602	14606	13184
NUMA1	0.703017	0.515369	0.299489	-0.16958	-0.195212	-0.0279558	224	1144	2779	12032	12871	9650
REEP6	0.702979	0.609589	0.439094	0.372865	0.192531	0.352053	225	524	1078	2671	5883	2882
NOXRED1	0.702946	0.533319	0.33136	-0.561893	-0.502565	-0.433797	226	1006	2281	17263	16867	16447
PARD6B	0.702604	0.560716	0.336313	-0.448489	-0.458901	-0.398698	227	812	2224	16190	16466	16044
HCAR1	0.701947	0.602447	0.58977	-0.429365	-0.134118	-0.0941957	228	566	228	15935	11785	11026
ACOT4	0.701743	0.633393	0.426656	-0.65299	-0.708024	-0.671498	229	406	1192	17760	17923	17878
S100A13	0.701742	0.628056	0.517651	-0.216018	0.229456	0.280516	230	435	512	12818	5236	3923
FAM241A	0.701448	0.605098	0.520333	-0.338251	-0.190964	-0.117133	231	547	493	14766	12793	11481
H4C8	0.701426	0.511633	0.36522				232	1174	1823
JPT1	0.70122	0.352417	0.232548	-0.240603	-0.0249234	-0.106093	233	2892	4069	13247	9823	11265
NCBP2	0.700966	0.585465	0.494356	0.465849	0.424439	0.315463	234	660	672	1570	2366	3385
EPCAM	0.700362	0.55445	0.423773	-0.00353793	-0.27735	-0.22625	235	853	1224	8997	14158	13491
BPTF	0.70013	0.671211	0.48533	-0.186716	-0.522874	-0.377651	236	266	737	12337	17050	15776
BCDIN3D	0.699883	0.853377	0.683396	-0.361361	-0.40678	-0.253279	237	8	56	15091	15874	13944
ARHGEF26	0.699715	0.632864	0.286666	0.355885	0.497291	0.596535	238	409	2983	2898	1530	605
DISP3	0.69948	0.474584	0.491263	0.145526	0.154868	-0.0541122	239	1475	695	6235	6511	10225
TTC6	0.699158	0.695467	0.519706				240	195	498
RNF208	0.698871	0.351903	0.191963	0.0873877	0.214247	0.210372	241	2895	4919	7265	5513	5077
FAM222A	0.698474	0.589146	0.486537	0.171957	0.366964	0.49619	242	643	726	5781	3112	1251
EPHB3	0.698458	0.69585	0.63841	0.44242	0.176841	0.252466	243	194	113	1822	6156	4398
FRAT2	0.698269	0.70123	0.542128	0.23812	0.419703	0.154911	244	178	388	4631	2428	6076
JUP	0.697281	0.593078	0.439282	-0.45246	-0.45127	-0.28384	245	621	1076	16244	16378	14465
KLRG2	0.697184	0.742575	0.699079	-0.0480661	-0.301095	-0.211684	246	88	41	9837	14488	13261
EPHA1	0.696939	0.593154	0.547101	0.119386	0.0151181	-0.0566554	247	618	368	6704	9073	10277
MBTD1	0.696138	0.485652	0.407155	-0.218354	-0.224168	-0.205704	248	1376	1409	12866	13329	13148
DKK4	0.695866	0.613221	0.443643	-0.35799	-0.285237	-0.0386509	249	503	1034	15036	14268	9878
HOOK1	0.695837	0.728405	0.642205	-0.0559027	-0.397653	-0.735555	250	112	107	9971	15777	18014
NME2	0.694321	0.393117	0.231064	-0.265174	-0.268856	-0.241745	251	2356	4108	13663	14040	13749
STRADA	0.694105	0.631804	0.429876	-0.652101	-0.221762	-0.0623319	252	417	1159	17753	13290	10386
MRPL58	0.694101	0.539859	0.484227	-0.263368	-0.335113	-0.313971	253	957	744	13623	14948	14889
PLEKHA6	0.693844	0.512297	0.351597	-0.468473	-0.331613	-0.230981	254	1165	2005	16431	14906	13576
MYORG	0.692635	0.759218	0.595866				255	63	206
ESRP1	0.692367	0.577922	0.559949	0.105065	-0.106663	-0.0718152	256	703	323	6928	11303	10575
C1orf210	0.692219	0.630181	0.567185	-0.049719	0.0337741	-0.244193	257	424	295	9873	8735	13793
MYO5C	0.691832	0.605521	0.414989	0.754824	0.587763	0.496084	258	545	1324	91	788	1253
PM20D1	0.69139	0.638314	0.518192	0.0503011	0.132211	-0.177036	259	384	510	7970	6917	12619
MIP	0.690928	0.652953	0.409389	0.207131	0.526979	0.542032	260	338	1379	5166	1264	913
ANAPC11	0.690675	0.424598	0.213983	-0.000636482	-0.00776132	-0.237903	261	1974	4461	8944	9503	13695
SMPDL3B	0.690661	0.714873	0.594516	-0.0399863	0.0513047	-0.12467	262	144	211	9665	8391	11624
SPINT2	0.690137	0.420081	0.25225	0.170175	0.164812	0.28632	263	2031	3629	5810	6354	3828
BICDL2	0.690102	0.626603	0.56638	-0.156738	0.0287919	0.0848685	264	440	300	11778	8830	7406
NR2E3	0.689148	0.59051	0.404509				265	633	1430
ARMC7	0.689076	0.533367	0.487659	0.193644	0.0992819	0.0652502	266	1005	722	5391	7505	7768
MCCC1	0.688793	0.531639	0.367527	-0.272932	-0.577629	-0.712582	267	1019	1800	13791	17404	17978
PER2	0.68851	0.616496	0.423688	-0.0466667	0.340992	0.307324	268	489	1227	9811	3485	3509
RHOH	0.687931	0.753304	0.466312	-0.38159	-0.483792	-0.423023	269	73	872	15362	16692	16327
ZNF860	0.687929	0.613222	0.251028	-0.19113	-0.105277	0.011601	270	502	3648	12409	11282	8849
CATSPERG	0.687866	0.674731	0.50332	0.100652	0.248017	0.566441	271	256	610	7011	4928	758
EXD2	0.687649	0.488776	0.371143	0.201096	-0.17806	-0.23984	272	1355	1762	5268	12564	13721
CKMT1B	0.687639	0.678709	0.562841				273	244	311
DENND1C	0.687412	0.673681	0.613867	-0.371597	-0.300198	0.0124619	274	259	156	15227	14480	8828
PRORP	0.687154	0.561609	0.412234				275	804	1352
PCMTD2	0.686979	0.235702	0.0476672	-0.648067	-0.534822	-0.484009	276	4463	8105	17741	17136	16900
H2BC12	0.686908	0.460654	0.249445				277	1595	3671
B3GALNT1	0.686563	0.44357	0.326425	-0.131782	0.0637191	0.383452	278	1761	2369	11311	8161	2454
EPPK1	0.686549	0.656506	0.550011				279	326	360
CDK2AP2	0.686459	0.434401	0.456895	-0.164997	-0.291568	-0.114836	280	1857	946	11935	14360	11432
KRT8	0.686322	0.500284	0.269921	-0.661162	-0.389732	-0.177619	281	1249	3313	17797	15687	12630
MAGEF1	0.686221	0.542385	0.472188	-0.200458	-0.0352338	-0.107013	282	941	822	12580	10024	11285
ARRDC1	0.686218	0.646866	0.45314	-0.363436	-0.366601	-0.482602	283	359	972	15111	15372	16888
IVD	0.685734	0.789261	0.646944	-0.135388	-0.234608	-0.26736	284	33	100	11375	13504	14176
METTL2A	0.68532	0.493101	0.336088	-0.639133	-0.539502	-0.252791	285	1305	2227	17707	17163	13937
H3C4	0.684488	0.601633	0.564391				286	570	308
EVPL	0.684017	0.516895	0.284719	0.135107	-0.013	0.0837184	287	1131	3008	6420	9585	7428
GGA3	0.683784	0.657871	0.542716	-0.0866736	-0.128426	-0.0827558	288	318	386	10566	11687	10797
FXYD3	0.682751	0.65573	0.645562	-0.321252	-0.442113	-0.0573364	289	330	103	14482	16277	10293
CTNND2	0.682367	0.604076	0.503193	-0.156816	-0.506215	-0.594414	290	553	612	11780	16906	17599
H4C15	0.681833	0.616774	0.49541				291	487	667
RND1	0.681793	0.77264	0.604479	0.0592221	0.213344	0.259212	292	46	180	7803	5534	4280
SLC27A3	0.681661	0.823834	0.66976	0.0270547	0.0164391	-0.0368951	293	18	68	8419	9052	9845
RAB3D	0.681614	0.790185	0.758581	-0.481386	-0.165586	0.125366	294	31	10	16551	12359	6622
GRB7	0.681154	0.625943	0.547654	-0.437772	-0.263349	-0.0955514	295	444	367	16042	13942	11062
NT5C	0.680737	0.469914	0.331034	-0.703582	-0.510257	-0.396637	296	1512	2284	17933	16934	16013
MVK	0.680172	0.665401	0.602344	0.450361	0.228536	0.170644	297	290	186	1725	5255	5782
LMTK3	0.679793	0.560625	0.374273	-0.395611	-0.364294	-0.520797	298	814	1727	15541	15344	17175
TMEM254	0.679267	0.619302	0.425527	-0.5179	-0.494082	-0.297846	299	469	1207	16897	16790	14687
ATXN7L3B	0.678864	0.686216	0.447688	-0.0707155	-0.0190666	0.102818	300	224	1013	10241	9716	7062
SLC25A29	0.67875	0.536295	0.457488	0.427758	0.435177	0.122969	301	985	937	1992	2239	6665
CIAO3	0.67778	0.841896	0.665252	0.729037	0.536922	0.470448	302	10	74	125	1171	1514
TEX53	0.676992	0.591793	0.405189				303	627	1421
FAM98C	0.676579	0.453016	0.354539	0.180477	0.188036	0.463648	304	1666	1968	5625	5967	1574
RSPH1	0.676327	0.825726	0.637561	0.533497	0.19435	0.0160906	305	17	116	963	5852	8764
ZNF467	0.675709	0.68889	0.556295	0.323157	0.0779122	-0.0458793	306	211	334	3362	7897	10031
PLA2G4F	0.675323	0.573456	0.385645	-0.194791	-0.0376553	-0.0785934	307	734	1617	12476	10072	10722
PRR5-ARHGAP8	0.674861	0.638808	0.555527				308	381	337
TMEM125	0.674266	0.675522	0.590407	0.00804231	-0.151122	-0.176194	309	252	223	8788	12094	12599
COX16	0.674222	0.465517	0.31103	-0.591508	-0.492296	-0.375465	310	1550	2587	17457	16771	15742
ZG16B	0.674209	0.584534	0.324923	0.0375765	0.418391	0.390471	311	669	2391	8227	2449	2366
H1-2	0.674203	0.280595	0.0462022				312	3832	8141
CDK5RAP3	0.673251	0.397493	0.250408	0.23905	0.480935	0.562832	313	2293	3658	4616	1701	779
GID8	0.673047	0.397462	0.261034	-0.0649375	-0.136447	0.119081	314	2294	3473	10133	11830	6739
EFHD1	0.673017	0.744471	0.499203	0.238719	0.367536	0.230134	315	87	639	4623	3099	4768
PDGFB	0.672713	0.63274	0.580575	-0.00236759	0.0388799	-0.0177501	316	411	256	8979	8628	9442
SP1	0.672498	0.528116	0.351461	0.00493201	0.21519	0.153052	317	1040	2006	8847	5492	6108
UQCR10	0.672427	0.573469	0.507457	-0.292569	-0.103701	-0.0488831	318	733	588	14094	11251	10107
UNK	0.672247	0.549804	0.319744	-0.0855009	-0.0752493	-0.059231	319	880	2470	10550	10710	10327
ZNF480	0.672228	0.384305	0.213661	-0.0486973	0.260449	0.355241	320	2447	4468	9851	4730	2846
PRRG2	0.672186	0.562179	0.521223	0.36711	0.289126	0.0876528	321	799	489	2743	4280	7357
CSNK1D	0.672035	0.622914	0.387191	-0.603248	-0.51853	-0.450457	322	451	1595	17535	17010	16616
EIF2B5	0.67198	0.466477	0.329135	0.0426188	-0.141627	-0.0865836	323	1542	2316	8131	11925	10880
ABAT	0.671913	0.517588	0.385723	-0.0321405	0.0964093	0.412307	324	1121	1615	9517	7548	2113
F7	0.671245	0.575627	0.507093	-0.337394	-0.535714	-0.5841	325	710	589	14746	17144	17552
FBXW9	0.670967	0.676781	0.637692	-0.378861	-0.0899664	0.0477598	326	249	115	15322	10985	8121
PCYT1A	0.670936	0.530122	0.427014	0.20735	0.139883	0.181863	327	1027	1187	5164	6773	5585
CRB3	0.670886	0.60145	0.557755	0.220014	0.461081	0.575038	328	572	331	4945	1942	707
WWP1	0.67059	0.439869	0.349475	0.445951	0.0340017	-0.0948728	329	1800	2034	1772	8733	11047
EPM2AIP1	0.670033	0.74049	0.452261	0.206367	0.230312	0.314763	330	93	978	5176	5227	3396
DNPH1	0.669995	0.589911	0.506772	0.0141876	0.14513	0.164534	331	636	593	8662	6686	5911
GATD3B	0.669924	0.633725	0.448199				332	402	1010
LINGO3	0.668981	0.555515	0.519736	-0.322957	-0.235395	-0.164824	333	844	496	14514	13518	12368
OSBPL7	0.668653	0.39001	0.255465	-0.389265	-0.0732799	-0.201913	334	2386	3566	15454	10676	13072
CANT1	0.668499	0.75154	0.506936	0.0101182	-0.16778	-0.288664	335	76	591	8738	12396	14563
CNKSR1	0.667607	0.523532	0.371154	0.0408546	0.040239	-0.0523647	336	1070	1761	8167	8599	10188
NBEAL2	0.667274	0.715416	0.496626	0.0849316	0.0395368	0.135373	337	143	656	7311	8615	6447
CARD14	0.666918	0.707488	0.497854	0.14909	-0.158827	-0.242444	338	163	647	6164	12246	13761
NCBP2AS2	0.666866	0.495496	0.486081				339	1286	729
VAMP8	0.66686	0.420314	0.178741	-0.151066	0.227329	0.294436	340	2025	5225	11654	5272	3699
SH3GLB2	0.666851	0.665534	0.434693	0.447285	0.0807338	0.140124	341	289	1114	1760	7847	6355
NDUFB10	0.666737	0.779022	0.642546	-0.36566	-0.0308188	-0.00569172	342	43	106	15146	9934	9208
SUOX	0.666602	0.736517	0.506111	0.633904	0.687905	0.555818	343	98	598	408	309	833
ACBD7	0.666448	0.431473	0.326244	0.135675	0.0263437	-0.0944024	344	1892	2373	6405	8863	11030
SMUG1	0.666415	0.591116	0.353204	-0.247116	0.0776847	-0.105046	345	628	1989	13339	7902	11242
H1-0	0.665995	0.467672	0.354595				346	1530	1964
CDC42BPG	0.665483	0.569104	0.460479	0.0106737	0.209414	0.150849	347	755	922	8725	5613	6150
ERBB2	0.665468	0.637079	0.505452	-0.639838	-0.585443	-0.43544	348	391	606	17712	17454	16465
TFF1	0.664908	0.564348	0.292336	-0.41703	-0.659676	-0.745246	349	786	2887	15802	17776	18022
CHRNB4	0.664817	0.639931	0.473658	-0.576448	-0.452295	-0.11004	350	377	815	17374	16393	11342
H2AJ	0.664798	0.542581	0.486587				351	937	725
JMJD8	0.664617	0.606987	0.449802	0.0380818	0.423093	0.607163	352	538	997	8218	2379	547
SMIM22	0.664612	0.543547	0.385269	-0.129223	0.207627	0.29725	353	928	1619	11265	5645	3641
RAB37	0.664578	0.657425	0.328673	-0.157264	-0.121938	-0.137404	354	322	2327	11788	11578	11853
PRSS22	0.664541	0.550974	0.406604	-0.0184573	0.165415	0.0507629	355	872	1413	9272	6344	8058
SLC7A13	0.664374	0.664915	0.523459	0.104191	-0.2183	-0.0358883	356	292	482	6948	13240	9816
CCDC78	0.663761	0.710558	0.499178	-0.107615	0.0546246	0.125036	357	149	640	10903	8339	6632
PIP4K2C	0.663752	0.513523	0.485127	0.188707	0.0646293	0.0212748	358	1154	738	5477	8150	8655
PROM2	0.66367	0.539951	0.449563	0.44316	0.595684	0.509831	359	955	1000	1811	718	1145
ATP8A2	0.663111	0.478959	0.281991	-0.0869654	-0.0605174	0.223026	360	1435	3057	10575	10455	4885
ZBTB42	0.66283	0.634279	0.465386	-0.429961	-0.376189	-0.346228	361	398	882	15941	15502	15347
USH2A	0.662717	0.574557	0.374957	-0.451794	-0.233336	-0.235995	362	719	1718	16236	13485	13661
SLC37A4	0.662674	0.477074	0.252131				363	1453	3632
PSD4	0.662378	0.686137	0.618312	-0.330771	-0.0079658	-0.0563982	364	225	147	14644	9508	10267
ROGDI	0.66214	0.528037	0.372679	0.371074	0.220721	0.370088	365	1042	1744	2696	5399	2633
ARHGAP8	0.661964	0.71072	0.637327	-0.559712	-0.149839	-0.234972	366	148	117	17242	12065	13645
TKFC	0.661482	0.827854	0.727026	0.218226	-0.113461	-0.283108	367	16	18	4977	11429	14453
CLDN7	0.661205	0.500201	0.385122	0.478632	0.466785	0.167362	368	1252	1621	1433	1879	5856
USP50	0.66022	0.480236	0.407652	0.425985	0.391056	0.261164	369	1422	1400	2016	2809	4247
ZNF138	0.659854	0.571873	0.350923	0.0583809	0.177613	0.0296788	370	742	2015	7825	6144	8475
ETNK2	0.659845	0.568376	0.444145	0.165347	0.268635	-0.10556	371	761	1031	5887	4600	11251
CBX8	0.659501	0.712392	0.554153	-0.251461	-0.143313	-0.180517	372	147	343	13420	11954	12677
YLPM1	0.659272	0.385142	0.247016	0.2876	0.207034	-0.0351965	373	2437	3725	3856	5657	9802
RPS6KA6	0.659028	0.72503	0.470844	0.778619	0.775854	0.627316	374	124	835	65	80	460
PATZ1	0.658516	0.643637	0.695113	-0.209248	0.182015	0.160304	375	366	45	12717	6076	5974
SYNJ2BP	0.65847	0.478475	0.356306	-0.0244046	0.0849103	-0.0256565	376	1438	1945	9386	7762	9613
YPEL3	0.658134	0.464936	0.40793	0.242762	0.488955	0.424959	377	1556	1394	4564	1610	1984
FASN	0.657962	0.800337	0.687838	-0.124043	0.085625	0.0345231	378	29	51	11195	7751	8389
SMARCC2	0.657483	0.621369	0.475236	0.133769	0.0354995	0.0812407	379	460	805	6441	8689	7476
ABHD16B	0.657472	0.359766	0.130359	-0.631287	-0.425602	-0.19843	380	2805	6289	17667	16099	13009
TMC4	0.657334	0.461578	0.400556	0.22561	-0.202508	-0.275515	381	1591	1470	4844	13007	14329
ST14	0.657109	0.600558	0.528605	0.579166	0.353878	0.373	382	578	453	667	3295	2590
RAB1B	0.657068	0.599797	0.452682	-0.715707	-0.421483	-0.394914	383	585	975	17966	16053	15994
LRRC1	0.657025	0.454307	0.34707	0.0712861	0.109541	-0.0349607	384	1652	2070	7564	7325	9793
PCBP2	0.657	0.446507	0.322961	-0.349028	-0.130682	0.178997	385	1731	2428	14915	11720	5641
NPNT	0.656853	0.677039	0.602483	-0.276946	-0.416116	-0.432813	386	248	185	13851	15992	16441
MYADML2	0.656812	0.642356	0.515145	-0.326422	-0.320303	-0.43911	387	370	530	14568	14756	16494
KCNJ11	0.656516	0.768255	0.567256	0.0197894	0.0398081	-0.223918	388	53	294	8551	8607	13453
SWSAP1	0.656281	0.569526	0.457393	-0.381834	-0.147509	0.0341621	389	753	939	15366	12025	8399
TEX13B	0.65621	0.411311	0.452624	-0.0547345	0.0684738	-0.00090838	390	2119	976	9957	8083	9114
ANGEL1	0.656143	0.658895	0.551393	-0.536567	-0.605229	-0.448754	391	310	356	17052	17565	16597
BLNK	0.655931	0.709285	0.515936	-0.343634	-0.51946	-0.520645	392	153	525	14839	17021	17172
MUCL1	0.655787	0.474441	0.400025	-0.087775	0.246003	0.498166	393	1477	1475	10590	4954	1237
H4C6	0.655468	0.556054	0.508625				394	843	577
GALNTL6	0.655103	0.501133	0.497973	0.535826	0.343473	0.120934	395	1241	645	949	3449	6709
TMEM132A	0.654834	0.919257	0.828516	-0.0408303	0.218559	0.00855431	396	1	3	9681	5434	8910
FAM222B	0.654308	0.570882	0.372964	-0.184356	-0.115214	-0.0691664	397	748	1741	12299	11465	10522
ZNF273	0.654075	0.449418	0.345604	0.0178793	0.407156	0.35373	398	1705	2100	8582	2599	2864
SREBF1	0.654064	0.686816	0.604884	-0.173959	0.250114	0.358428	399	220	175	12107	4889	2795
LRRC45	0.654032	0.771018	0.621098	-0.480573	-0.500124	-0.44087	400	49	141	16543	16843	16518
ALKBH2	0.653951	0.543405	0.589979	0.057434	-0.0267152	0.163372	401	930	226	7848	9850	5929
GALNT6	0.653831	0.601557	0.341625	0.662	0.500794	0.434017	402	571	2154	293	1496	1893
TFAP2A	0.653544	0.445913	0.509651	-0.755699	-0.533741	-0.462715	403	1737	569	18039	17134	16718
EPB41L5	0.653026	0.655477	0.598722	-0.256087	-0.387782	-0.1232	404	332	198	13492	15667	11593
PLEKHH1	0.652923	0.671808	0.443872	0.1853	0.00620997	0.00657357	405	264	1032	5545	9246	8954
TMEM141	0.652499	0.644756	0.47267	-0.344072	-0.355865	-0.204393	406	365	820	14848	15221	13121
MPZL2	0.65239	0.593257	0.531357	-0.539079	-0.588962	-0.448551	407	615	432	17075	17476	16595
RPS6KB2	0.652178	0.608092	0.507923	-0.579198	-0.537364	-0.57473	408	533	585	17394	17155	17508
BCAM	0.652073	0.737272	0.596052	0.00348303	-0.0157065	0.0774263	409	96	205	8877	9650	7550
PGAP3	0.6519	0.63871	0.474957	0.295703	0.35288	0.352569	410	382	806	3727	3310	2877
P2RY2	0.651778	0.447436	0.190851	0.32139	0.111333	-0.091418	411	1723	4945	3384	7295	10973
NELFCD	0.65154	0.490081	0.321252	0.63637	0.610981	0.489108	412	1341	2457	396	631	1325
LMF1	0.651484	0.656176	0.670334	-0.0732766	0.336599	0.362199	413	329	67	10301	3550	2743
PCDHA7	0.651295	0.647592	0.41337	-0.211852	-0.115086	-0.00491433	414	358	1339	12759	11464	9190
ARFGAP2	0.650962	0.636028	0.489532	-0.297374	-0.0695574	0.00853415	415	395	702	14177	10609	8913
PTPRQ	0.650588	0.601802	0.38818				416	569	1586
FAAH2	0.65005	0.638242	0.570075	0.170498	0.236818	0.12092	417	386	285	5802	5099	6710
TK1	0.64999	0.508579	0.343111	0.167177	0.00243467	0.0591237	418	1191	2138	5853	9322	7889
ITPK1	0.649987	0.441433	0.269836	0.418112	0.0749747	0.319313	419	1781	3314	2115	7955	3329
GRAMD4	0.649585	0.564088	0.511436	0.471268	0.698756	0.453795	420	788	560	1514	271	1664
SHANK2	0.649554	0.631876	0.366157				421	415	1812
IL17F	0.649509	0.462494	0.421567	0.0838858	0.214552	0.12938	422	1582	1252	7336	5504	6540
GTF2IRD2	0.649472	0.675812	0.525253				423	250	471
SNRNP25	0.648736	0.583144	0.435975	0.72752	0.471202	0.0848876	424	676	1107	129	1825	7405
SLC25A2	0.648729	0.625187	0.468309	0.57086	0.439107	0.0639205	425	445	854	712	2199	7793
SBK1	0.648001	0.656743	0.586631	0.1441	0.220359	0.276882	426	324	241	6256	5403	3983
GOLT1A	0.647466	0.618445	0.513045	-0.364564	-0.171474	-0.309404	427	475	550	15130	12456	14832
GPS1	0.647132	0.577027	0.364978	-0.107733	-0.365787	-0.261736	428	705	1826	10905	15361	14098
SPDEF	0.647066	0.607468	0.347139	-0.630841	-0.513231	-0.308036	429	536	2068	17666	16967	14816
SOX13	0.647015	0.525013	0.357133	0.104185	-0.148918	-0.171738	430	1063	1935	6949	12050	12515
PGP	0.646922	0.657598	0.550548	-0.394038	-0.152	0.0581637	431	321	359	15525	12118	7908
ABCC8	0.646759	0.549335	0.410853	-0.536903	-0.377686	-0.307519	432	886	1365	17054	15521	14806
CACFD1	0.646072	0.655345	0.470827	-0.0308021	-0.22327	-0.290688	433	333	836	9496	13319	14598
MAX	0.645666	0.62769	0.346809	0.241527	0.062759	0.177347	434	437	2075	4586	8180	5674
TSTD1	0.645532	0.604828	0.475755	0.0856021	0.0534245	-0.15037	435	549	803	7300	8359	12094
KIF12	0.644841	0.746016	0.469134	-0.0989729	0.134375	0.390319	436	85	850	10765	6872	2367
TMBIM6	0.644809	0.425958	0.0553602	0.105065	0.483462	0.514128	437	1960	7920	6927	1670	1113
CDS1	0.644783	0.568001	0.501139	-0.578659	-0.239083	-0.0185811	438	766	624	17391	13590	9464
C4orf19	0.644428	0.445175	0.220396	0.0154267	0.1161	0.0455117	439	1744	4330	8630	7229	8163
VMP1	0.644389	0.369644	0.277132	0.526965	0.261882	0.326726	440	2650	3176	1009	4707	3229
RAC3	0.644326	0.538981	0.530013	0.105417	0.0927394	-0.192562	441	967	439	6922	7621	12895
ATF5	0.644196	0.274362	0.145599	-0.325106	-0.222594	-0.160894	442	3916	5973	14544	13311	12294
DDR1	0.643307	0.613423	0.493098	0.353265	0.372696	0.421123	443	501	682	2942	3036	2019
ARRB1	0.643082	0.633256	0.417049	-0.294683	-0.605573	-0.587735	444	407	1303	14122	17570	17573
CSAD	0.642923	0.661964	0.496112	-0.0845664	0.240526	0.278523	445	300	659	10525	5038	3952
RABEP2	0.642884	0.686054	0.57084	-0.495452	-0.0902445	-0.0556068	446	226	281	16687	10989	10253
CKMT1A	0.642588	0.637739	0.531812				447	388	431
TSPAN15	0.642426	0.518511	0.324773	-0.260368	0.119374	0.0270492	448	1112	2397	13579	7169	8525
H2BU1	0.642336	0.585207	0.515745				449	661	527
LNX2	0.641936	0.454658	0.467547	0.418677	0.532065	0.508059	450	1648	860	2108	1215	1159
DEFA5	0.641698	0.454993	0.420498	0.134861	-0.10365	-0.110588	451	1642	1266	6423	11250	11352
NUBP2	0.641566	0.66657	0.524157	0.567761	0.757865	0.51638	452	282	475	725	107	1098
IRF6	0.641246	0.59072	0.561012	0.0787818	0.194404	0.0973452	453	631	318	7440	5851	7172
ATP5PD	0.641051	0.621288	0.589838	0.161312	0.0199255	-0.191111	454	461	227	5963	8991	12869
LYRM9	0.640465	0.753292	0.529005	-0.612	-0.612898	-0.418699	455	74	447	17578	17604	16270
ZSWIM1	0.639947	0.437186	0.328875	0.0907287	-0.321648	-0.0328204	456	1824	2321	7201	14778	9738
PNPLA7	0.639734	0.631204	0.414996	-0.504896	-0.688642	-0.58653	457	420	1323	16778	17870	17559
PRKCZ	0.6397	0.588044	0.38626	0.139133	0.0877499	-0.138642	458	653	1610	6352	7703	11878
FTSJ3	0.639297	0.49377	0.312571	-0.0946001	-0.101828	-0.0664019	459	1297	2568	10691	11207	10465
IGSF9	0.639191	0.622694	0.610912	0.391005	0.460625	0.382334	460	454	163	2440	1948	2471
ELOA3C	0.639077	0.457233	0.397014				461	1627	1505
SCRN2	0.639015	0.405952	0.272361	-0.564387	-0.146133	-0.133283	462	2176	3267	17288	11996	11786
PBOV1	0.638761	0.530032	0.45538	0.24	0.370447	0.251735	463	1028	959	4605	3065	4410
CBX4	0.638519	0.755463	0.598757	-0.466687	-0.395478	-0.33303	464	69	197	16421	15744	15182
C20orf204	0.638437	0.433058	0.304575				465	1874	2699
RHOV	0.638231	0.706638	0.55495	0.342126	-0.0151011	0.0422468	466	165	339	3091	9635	8235
IMP3	0.637854	0.590074	0.278773	-0.244147	-0.110016	-0.0371644	467	634	3149	13302	11362	9853
INHA	0.637483	0.534681	0.423028	0.387357	0.218797	0.0594294	468	993	1240	2492	5432	7877
PGLYRP2	0.637479	0.620015	0.377579	-0.279412	-0.00409633	0.322057	469	466	1695	13892	9442	3301
WNT8B	0.637455	0.544197	0.422363	0.365095	0.516599	0.445596	470	921	1245	2766	1354	1753
MAPK3	0.637417	0.542163	0.546347	-0.208471	-0.105418	-0.21539	471	943	373	12709	11285	13323
PIK3C2B	0.637322	0.635296	0.508794	-0.177903	-0.267228	-0.296889	472	397	574	12179	14002	14676
CTTN	0.63725	0.442323	0.378608	-0.530467	-0.464965	-0.337593	473	1774	1685	17000	16529	15231
TMBIM4	0.637142	0.670794	0.44693	-0.243467	0.00636929	0.173941	474	268	1017	13290	9240	5736
OCLN	0.636777	0.541723	0.471305	-0.209389	-0.301638	-0.0541987	475	947	829	12720	14494	10229
UBE2T	0.63674	0.297776	0.138433	0.225197	0.327658	0.375982	476	3627	6126	4849	3682	2559
H4C9	0.636722	0.346456	0.372222				477	2968	1748
UBE2O	0.636158	0.628592	0.469133	-0.244974	-0.100755	-0.00397985	478	432	851	13314	11186	9170
PBLD	0.636007	0.553864	0.465028	0.369711	0.70325	0.527243	479	855	886	2711	259	1020
GNA13	0.635865	0.426128	0.185921	0.206042	0.359487	0.500815	480	1957	5058	5181	3218	1212
APOBR	0.635785	0.69696	0.485646	0.17699	0.417444	0.459081	481	191	733	5689	2460	1611
NME1	0.63565	0.514783	0.33039	-0.00392566	0.0128821	-0.08241	482	1147	2291	9003	9110	10786
TRAF4	0.635524	0.593163	0.49395	-0.202121	-0.506202	-0.581786	483	617	677	12608	16905	17540
TMEM80	0.635384	0.497715	0.417362	-0.12784	-0.031932	-0.092532	484	1271	1299	11242	9951	10997
MKRN2OS	0.63536	0.543254	0.530802	-0.453492	-0.3959	-0.323626	485	931	434	16260	15748	15045
GPRC5C	0.634996	0.479965	0.194565	-0.359761	-0.23319	-0.0312552	486	1426	4862	15065	13479	9713
ZNF512B	0.634833	0.484425	0.399819	-0.337605	-0.469676	-0.479611	487	1390	1478	14753	16563	16846
DLG3	0.634826	0.617535	0.443286	0.417318	0.318969	0.38445	488	482	1044	2127	3824	2443
ABCF3	0.634627	0.514713	0.322049	-0.229363	-0.356408	-0.357055	489	1148	2444	13063	15230	15494
LAD1	0.634593	0.602277	0.575733	0.384766	0.174815	-0.101337	490	567	271	2515	6194	11163
TEKT5	0.634529	0.761566	0.472566	0.472996	0.538204	0.487654	491	60	821	1499	1164	1341
L2HGDH	0.634345	0.491809	0.302701	-0.0861735	-0.470378	-0.411662	492	1317	2724	10558	16569	16202
PSMA6	0.634206	0.417699	0.257824	0.316215	0.336162	0.0561254	493	2057	3528	3451	3560	7942
RPS6KA5	0.634105	0.553816	0.326087	-0.617258	-0.71456	-0.478358	494	856	2377	17598	17941	16834
KRT18	0.634068	0.519592	0.292884	-0.592551	-0.162599	-0.112078	495	1105	2879	17463	12312	11388
GNPTAB	0.633648	0.523122	0.448642	0.123859	0.390639	0.583963	496	1074	1008	6628	2815	665
FAAH	0.633512	0.677173	0.599347	0.233063	0.212002	0.0407745	497	247	195	4723	5560	8272
PAK4	0.633505	0.49268	0.421797	-0.0803345	0.275301	0.471132	498	1309	1249	10437	4511	1505
ZNF385A	0.633362	0.629374	0.463757	0.408463	0.560158	0.454516	499	426	899	2236	990	1654
ALKBH1	0.633097	0.450348	0.321769	-0.155687	-0.0411191	-0.189074	500	1698	2452	11753	10121	12826
LMCD1	0.632962	0.471789	0.252655	0.220795	0.0243395	0.0879503	501	1502	3624	4934	8900	7347
DDX51	0.632777	0.690378	0.562043	0.290938	0.443008	0.495584	502	209	313	3810	2153	1259
ZNF296	0.632487	0.632105	0.535956	-0.519044	-0.697489	-0.44933	503	414	411	16908	17891	16604
DLX4	0.631981	0.608907	0.546855	0.391303	0.298815	0.0726418	504	528	370	2433	4140	7615
CEP95	0.631974	0.460404	0.364469	-0.330142	-0.526084	-0.46576	505	1596	1835	14628	17077	16745
NECTIN4	0.631931	0.664944	0.585458	0.27359	0.0778294	-0.116557	506	291	245	4067	7900	11470
PIGQ	0.631604	0.505232	0.397755	0.400977	0.44044	0.406323	507	1215	1493	2320	2189	2170
HEXD	0.631374	0.569224	0.280695				508	754	3079
HECTD4	0.631294	0.522806	0.423328				509	1080	1231
D2HGDH	0.631268	0.667102	0.586675	-0.548611	-0.142848	-0.233173	510	279	240	17153	11940	13605
H2BC9	0.630832	0.628401	0.719076				511	434	20
RLN2	0.630825	0.619026	0.557495	-0.673968	-0.276148	-0.0401113	512	472	332	17852	14148	9914
FNTB	0.630757	0.546201	0.148473	-0.0425632	-0.381266	-0.460888	513	904	5915	9714	15575	16705
CALML6	0.630662	0.592803	0.538093	-0.0932509	0.113682	-0.0332601	514	623	398	10674	7268	9754
SDHAF1	0.630197	0.54958	0.516527	-0.718211	-0.465709	-0.321714	515	883	520	17977	16533	15021
CA14	0.629885	0.433286	0.22046	0.321967	0.219577	0.00958746	516	1869	4329	3375	5414	8893
SYCE3	0.629724	0.769131	0.640944	0.284607	0.216376	0.339231	517	52	109	3902	5474	3056
PRR36	0.629082	0.589612	0.560452				518	641	319
POLG2	0.629006	0.444334	0.23072	-0.0291436	-0.0175258	-0.059915	519	1750	4119	9468	9681	10340
CAMP	0.628904	0.572638	0.585741	-0.0648178	0.470042	0.53543	520	739	243	10129	1840	953
FBXL22	0.628867	0.556599	0.433964	0.43192	0.338791	0.212964	521	839	1123	1940	3522	5041
KRTCAP3	0.628866	0.56667	0.59431	0.189039	-0.146413	-0.214158	522	773	212	5469	12006	13306
H2BC6	0.62883	0.46435	0.512281				523	1560	556
PHLDB3	0.62878	0.897893	0.893242	-0.0520973	0.1864	0.188117	524	2	1	9909	6000	5469
NOL11	0.628589	0.484706	0.293951	0.054892	0.0469588	0.13789	525	1386	2857	7890	8465	6395
PDCD4	0.628496	0.579793	0.495229	-0.415613	-0.702128	-0.907403	526	691	669	15781	17902	18118
TNK2	0.628429	0.547383	0.494168	0.420018	0.486035	0.177056	527	895	674	2093	1644	5678
GRIN1	0.628361	0.722113	0.491414	-0.00530215	-0.232983	-0.309484	528	131	693	9031	13467	14834
PRRT1B	0.628152	0.609409	0.442318				529	525	1050
PTPN6	0.628022	0.456108	0.340234	-0.118702	0.0784941	-0.0594584	530	1636	2168	11105	7891	10332
TOGARAM1	0.627445	0.520166	0.423383	0.473229	0.135069	0.00164307	531	1102	1230	1498	6858	9059
SRP68	0.627395	0.575423	0.375155	0.409276	0.129245	-0.0127357	532	712	1714	2226	6976	9336
GNG14	0.627389	0.484474	0.390095				533	1388	1571
ISCA2	0.627225	0.427101	0.141556	-0.492364	-0.320613	-0.0403281	534	1946	6055	16662	14762	9918
PPIAL4G	0.626969	0.666074	0.447593	-0.590664	-0.575707	-0.671771	535	286	1014	17452	17391	17879
C3orf14	0.626697	0.589634	0.457455	0.442022	0.558047	0.222254	536	640	938	1826	1014	4903
SFI1	0.626598	0.575096	0.538943	0.102545	0.56484	0.50307	537	716	394	6970	951	1196
VMAC	0.626515	0.618555	0.538616	-0.299547	-0.0469298	-0.000138663	538	474	395	14205	10216	9094
PCDHA13	0.626084	0.557652	0.386248	0.243241	0.38392	0.374389	539	836	1611	4550	2907	2578
TC2N	0.626046	0.642238	0.5508	-0.220463	-0.15615	-0.0909594	540	371	357	12899	12188	10965
DAZAP2	0.625671	0.243629	0.0233275	0.0186953	0.154281	0.164083	541	4355	8654	8568	6519	5919
CHST8	0.625519	0.474145	0.478481	-0.4544	-0.279394	-0.0688608	542	1482	782	16271	14179	10513
UNG	0.62523	0.313094	0.176199	-0.036799	-0.00793565	0.0916405	543	3421	5281	9596	9507	7280
CRNKL1	0.625052	0.584627	0.440676	0.0745476	-0.192428	-0.259848	544	668	1060	7514	12816	14064
RPL36AL	0.625015	0.216643	-0.00186491	-0.117656	0.171512	0.0960442	545	4727	9187	11084	6241	7200
SEPTIN9	0.624111	0.553245	0.369536				546	858	1775
P2RX2	0.624033	0.636636	0.34023	-0.293044	-0.175779	-0.302362	547	393	2169	14097	12534	14746
ZACN	0.624029	0.446253	0.243885	0.162274	0.26254	0.0564191	548	1734	3811	5942	4693	7938
MTERF2	0.623947	0.692701	0.487763	0.262397	0.555791	0.492736	549	202	720	4249	1031	1286
MYO5B	0.6236	0.502856	0.344218	0.201682	0.0506452	0.0715074	550	1231	2118	5257	8399	7643
GHR	0.623374	0.58488	0.412449	-0.287139	0.103766	0.24788	551	664	1350	14015	7432	4471
WRAP73	0.623363	0.369709	0.411625	-0.0797538	-0.276737	-0.483332	552	2647	1357	10421	14153	16894
SEC16A	0.623205	0.638477	0.525311	-0.0601587	-0.265875	-0.3627	553	383	470	10058	13982	15567
ARF3	0.623121	0.546312	0.400774	0.329234	0.39944	0.192643	554	902	1466	3275	2693	5403
FOXD4L4	0.623117	0.446515	0.235964	0.511852	0.427992	0.510682	555	1730	3992	1151	2330	1142
CNFN	0.622995	0.539116	0.501084	-0.380777	-0.299194	-0.109678	556	964	625	15352	14470	11335
ZER1	0.622736	0.480406	0.312178	-0.0442419	0.0347755	-0.107029	557	1420	2575	9755	8714	11287
GPATCH2	0.622542	0.536858	0.442274	0.0101234	0.179338	0.0240929	558	981	1051	8736	6115	8598
UQCC3	0.622407	0.548491	0.483569	0.152721	-0.200049	-0.271127	559	891	749	6115	12961	14240
PKP3	0.62221	0.577929	0.451654	-0.21302	0.0248443	-0.104914	560	702	985	12775	8891	11232
TRIL	0.621975	0.741489	0.523397				561	90	484
MIF4GD	0.621671	0.560345	0.486064	-0.676488	-0.377338	-0.188542	562	816	730	17860	15519	12816
TST	0.621599	0.45272	0.397527	-0.77373	-0.600169	-0.290216	563	1672	1497	18058	17541	14591
CYP2A7	0.620746	0.628995	0.353964	-0.584712	-0.376122	-0.139544	564	429	1979	17422	15501	11898
ERH	0.620455	0.371923	0.127674	0.180445	-0.184721	-0.113406	565	2625	6355	5626	12667	11411
CLIC3	0.620395	0.348701	0.118432	-0.367249	-0.251801	-0.371494	566	2944	6557	15170	13782	15680
ANKRD46	0.62037	0.409448	0.46637	-0.1449	-0.428253	-0.268489	567	2142	871	11538	16132	14198
ARPC3	0.620118	0.162813	0.0109599	0.661592	0.844607	0.831741	568	5532	8922	295	24	23
MMAB	0.619947	0.708895	0.622813	0.449953	0.473648	0.449362	569	156	136	1732	1792	1713
ZNF785	0.6196	0.522784	0.652836	0.14903	0.545343	0.656508	570	1081	91	6166	1101	352
RET	0.619348	0.479293	0.345195	-0.289783	-0.181528	-0.030981	571	1433	2103	14055	12622	9705
NCOA3	0.619225	0.407026	0.330677	-0.41081	-0.454245	-0.218338	572	2166	2286	15731	16423	13364
SULT1A1	0.619213	0.535215	0.396305	0.492532	0.509505	0.125239	573	989	1516	1315	1420	6627
H2AW	0.619124	0.633023	0.666295				574	408	73
MYO1D	0.618896	0.53908	0.48533	0.608882	0.782307	0.614982	575	966	736	526	72	516
ANK3	0.618428	0.620717	0.466443	0.40741	0.25927	-0.130654	576	463	870	2251	4756	11739
LDLRAD4	0.617986	0.710462	0.567065	-0.223643	-0.136612	-0.120893	577	150	297	12953	11836	11550
ALKBH6	0.617456	0.416002	0.33935	0.226839	0.0646696	0.108976	578	2080	2185	4821	8149	6952
VRK3	0.617344	0.25271	0.359767	-0.4161	-0.335011	-0.0381995	579	4210	1896	15786	14947	9872
NAA20	0.617202	0.363201	0.222302	-0.162442	-0.192631	-0.0507845	580	2758	4294	11889	12824	10150
PYCR1	0.617078	0.468218	0.405614	-0.0369796	0.0931809	-0.212591	581	1527	1419	9599	7612	13280
SPSB3	0.616955	0.617073	0.527214	0.160314	0.558487	0.408779	582	485	463	5977	1008	2150
RNFT1	0.616733	0.422065	0.317962	-0.516304	-0.455605	-0.384562	583	2002	2497	16882	16432	15868
SHPK	0.61668	0.44378	0.339834	0.768258	0.595303	0.285093	584	1759	2180	74	723	3845
GLOD5	0.616678	0.539666	0.443427	-0.234008	-0.561469	-0.77151	585	958	1040	13137	17299	18063
RIPOR3	0.616493	0.707164	0.470173	-0.378702	-0.573749	-0.432227	586	164	841	15320	17378	16435
PROB1	0.616468	0.652358	0.467513	0.490638	0.511622	0.313954	587	340	861	1339	1396	3404
SPRYD4	0.616273	0.601054	0.440891	0.224517	0.341104	0.40291	588	575	1058	4867	3482	2215
DCAF11	0.616138	0.524427	0.477529	0.192031	0.207086	0.264754	589	1067	790	5410	5652	4186
ERG28	0.616048	0.385432	0.364879	-0.416408	-0.219378	-0.100818	590	2436	1827	15793	13259	11152
RAD9A	0.615879	0.670536	0.538313	0.00741853	-0.155482	-0.109936	591	270	396	8799	12173	11341
GPD1L	0.615751	0.684433	0.494227	-0.0604832	0.183689	0.405108	592	230	673	10065	6045	2185
TCTEX1D2	0.615707	0.253557	0.27283	-0.48013	-0.309486	-0.434947	593	4194	3254	16540	14594	16460
SLC39A11	0.615542	0.738111	0.592989	-0.0851024	0.0215982	-0.0668422	594	95	216	10540	8953	10477
ELOB	0.615494	0.432915	0.134433	0.237553	0.0984709	0.207797	595	1877	6216	4636	7517	5114
RAB11FIP4	0.615402	0.646065	0.695004	0.0475444	0.347134	0.251512	596	361	46	8037	3400	4411
SEMA3F	0.614393	0.725244	0.792633	0.146276	-0.087223	-0.232343	597	122	5	6217	10929	13592
RMDN1	0.614166	0.540197	0.474382	-0.0828433	-0.348491	-0.134548	598	954	812	10498	15138	11816
SLC35B1	0.614132	0.3861	0.349717	0.208725	0.321689	0.385736	599	2426	2030	5147	3786	2425
KCTD3	0.613983	0.594669	0.276644	-0.593753	-0.581015	-0.609067	600	607	3184	17472	17421	17674
POLE	0.613869	0.412209	0.273199	0.21117	0.115017	0.0144679	601	2110	3249	5107	7240	8790
SH3YL1	0.613857	0.677503	0.700472	-0.0689107	-0.00255698	-0.20322	602	246	38	10208	9415	13104
CRABP2	0.613794	0.614092	0.557899	-0.150302	0.0972859	0.0112817	603	498	330	11641	7531	8857
PRRT3	0.613393	0.542913	0.434052	0.52532	0.51257	0.316711	604	935	1121	1024	1388	3371
BLVRB	0.613315	0.595332	0.407882	0.195809	0.0998721	0.176735	605	603	1395	5344	7492	5685
SFXN2	0.613137	0.59588	0.252908	0.330868	-0.0687769	-0.428269	606	602	3621	3252	10594	16378
S100A14	0.613047	0.545067	0.575764	-0.652958	-0.506557	-0.321901	607	914	269	17759	16910	15025
PCDHA11	0.61285	0.687044	0.427744	0.0105833	0.0135044	0.202685	608	218	1184	8728	9096	5206
TTBK1	0.612746	0.469346	0.289922	-0.108645	0.319069	0.322754	609	1517	2925	10922	3823	3292
LPIN3	0.612631	0.520624	0.288584	0.843215	0.900731	0.734074	610	1097	2948	8	4	135
KMT5C	0.612495	0.68569	0.600413	-0.28237	0.0869977	0.344532	611	227	191	13935	7716	2972
TMTC2	0.612184	0.640099	0.635322	0.881558	0.794865	0.692126	612	376	121	3	59	243
H2AC12	0.61202	0.219922	0.0619184				613	4675	7781
ADM5	0.612018	0.307718	0.212622	-0.259787	-0.255126	-0.468341	614	3490	4487	13566	13827	16766
NEUROD1	0.611962	0.575228	0.439883	0.202702	0.610897	0.771928	615	715	1071	5236	633	71
MPZL3	0.611526	0.560002	0.471795	-0.709789	-0.797938	-0.697992	616	820	825	17945	18077	17947
ZNF823	0.610978	0.38913	0.266288	-0.515071	-0.202351	0.104356	617	2397	3374	16872	13002	7033
CEP131	0.610792	0.602983	0.625063	-0.570664	-0.280836	-0.373745	618	560	133	17340	14198	15716
ENTPD8	0.610033	0.483242	0.268479	-0.264282	-0.365134	-0.492375	619	1396	3337	13648	15356	16973
ABCA2	0.609909	0.612479	0.388829	-0.392213	-0.386323	-0.384187	620	505	1581	15493	15644	15865
PPP1R9B	0.609715	0.406709	0.529473				621	2168	443
TACO1	0.609491	0.603044	0.367647	-0.217777	-0.0720325	-0.0470664	622	559	1798	12857	10655	10059
MBD6	0.609233	0.593338	0.477021	0.573388	0.775593	0.5951	623	614	793	690	81	614
CD164L2	0.609074	0.70446	0.565312	0.163057	0.0701058	-0.152252	624	170	304	5930	8047	12130
SLC7A8	0.608876	0.729964	0.533597	0.0811841	-0.0689897	0.0263645	625	108	420	7395	10598	8537
SLC4A8	0.608652	0.43459	0.384874	0.421935	0.624377	0.555475	626	1855	1629	2067	564	835
VPS39	0.608581	0.412904	0.381511	0.474947	0.299342	0.484406	627	2106	1654	1477	4128	1370
FAM214A	0.608188	0.59831	0.441464	-0.011187	0.0749411	0.179811	628	593	1055	9135	7958	5622
SLX4IP	0.607983	0.503686	0.433063	0.242703	0.0333722	0.0266045	629	1222	1131	4567	8742	8533
NECTIN2	0.607734	0.4076	0.246215	0.348841	0.0388385	-0.133896	630	2162	3747	2995	8630	11798
KBTBD7	0.607726	0.634054	0.515888	0.112683	-0.0106525	0.0105963	631	401	526	6804	9548	8874
CYB5R1	0.607541	0.466608	0.255613	-0.464941	-0.1966	-0.338166	632	1539	3563	16397	12896	15239
KAT7	0.607507	0.319378	0.255455	-0.165744	0.108093	-0.0738708	633	3325	3567	11952	7361	10621
TSFM	0.607375	0.53398	0.480143	-0.2852	-0.148602	-0.133116	634	998	772	13989	12045	11783
NCAM2	0.607201	0.53391	0.351293	0.234947	0.0735903	0.22931	635	999	2008	4682	7987	4776
FGFR4	0.607123	0.618021	0.607048	-0.445878	-0.282221	-0.339612	636	477	167	16139	14223	15257
COQ6	0.606757	0.568027	0.384882	0.721976	0.651119	0.481726	637	765	1628	142	440	1391
ASCL2	0.606752	0.593648	0.377841	-0.137875	-0.146105	-0.0158614	638	612	1692	11416	11995	9404
TRIM59	0.606623	0.541771	0.480114	-0.382905	-0.27153	-0.00495817	639	946	773	15381	14081	9191
KCNC3	0.606377	0.578621	0.441264	-0.6649	-0.564183	-0.491962	640	695	1057	17812	17313	16966
BCKDHA	0.605312	0.700633	0.75066	0.184396	0.347889	0.294038	641	182	12	5564	3386	3704
TMEM25	0.605128	0.365182	0.264212	-0.105185	-0.136295	-0.118361	642	2727	3413	10863	11827	11505
LDHD	0.605093	0.72622	0.477793	-0.0187288	0.0128556	0.186354	643	117	789	9277	9111	5500
MFSD11	0.60493	0.598697	0.499675	-0.0874658	-0.0333593	-0.00657757	644	591	634	10586	9981	9221
PPP4C	0.604883	0.603113	0.561093	0.156284	0.362072	0.285067	645	558	317	6056	3173	3846
OS9	0.6047	0.403017	0.362058	-0.0689992	0.308533	0.308138	646	2240	1866	10209	3989	3494
TMEM268	0.60462	0.658709	0.629106	0.320731	0.367743	0.522244	647	312	129	3393	3095	1057
SFSWAP	0.604603	0.410569	0.232861	0.406159	0.282896	0.226148	648	2125	4059	2264	4371	4835
SERTAD3	0.604296	0.37946	0.292449	-0.0528271	0.0117265	0.163748	649	2527	2885	9926	9136	5925
MKS1	0.60373	0.432372	0.298349	-0.486649	-0.434159	-0.258175	650	1881	2792	16597	16191	14035
EMP2	0.603488	0.629606	0.495967	-0.691957	-0.287721	-0.0803404	651	425	661	17911	14298	10755
CASZ1	0.602947	0.535469	0.436747	0.0491243	0.129269	-0.0566319	652	988	1098	7995	6975	10275
KRT83	0.602924	0.651078	0.48904	-0.0185342	0.301606	0.312591	653	346	707	9273	4098	3421
PHKA2	0.602911	0.701447	0.464559	-0.741731	-0.669931	-0.57513	654	177	889	18019	17809	17511
DVL3	0.601992	0.45446	0.425763	-0.555106	-0.662145	-0.647143	655	1650	1203	17206	17790	17799
GATA2	0.601778	0.332632	0.301994	0.137597	0.149559	0.322875	656	3149	2740	6378	6612	3290
LRTOMT	0.601588	0.642707	0.471856	-0.589791	-0.492944	-0.351217	657	367	824	17447	16778	15420
C11orf80	0.601551	0.657711	0.506564	-0.259891	-0.316688	-0.438033	658	320	595	13567	14703	16484
H2AC15	0.60138	0.477283	0.379261				659	1450	1680
PRR15	0.601041	0.577424	0.559208	-0.362094	-0.246325	-0.202851	660	704	326	15098	13692	13095
OSBPL2	0.600713	0.437719	0.387967	-0.647713	-0.474035	-0.318016	661	1820	1589	17740	16601	14951
H4-16	0.600467	0.454152	0.363562				662	1655	1843
SEC23B	0.60042	0.733101	0.489006	0.16158	-0.0829622	-0.273218	663	104	708	5956	10842	14283
MARVELD3	0.600355	0.520905	0.459381	0.660597	0.6945	0.624791	664	1094	926	299	283	474
GLRX5	0.600329	0.248169	0.197932	-0.296346	-0.200599	-0.0937473	665	4283	4798	14152	12970	11015
DLX3	0.600261	0.615368	0.532343	-0.301773	-0.448158	-0.272104	666	493	428	14231	16341	14262
TJP3	0.599938	0.594994	0.498279	-0.251384	-0.383322	-0.10055	667	606	643	13418	15600	11146
TRPM4	0.599818	0.682768	0.707927	0.0406364	0.20359	0.262421	668	234	30	8174	5708	4224
H3-3A	0.599758	0.497838	0.440015				669	1267	1069
ATPAF2	0.599556	0.33627	0.239261	0.217699	0.151744	-0.0443858	670	3101	3919	4986	6573	9998
ANO9	0.599555	0.569895	0.467195	-0.284603	-0.0897281	-0.0939392	671	751	865	13978	10980	11017
DCP2	0.599483	0.337274	0.233253	0.200589	0.327781	0.301588	672	3086	4051	5281	3681	3584
ZNF48	0.599454	0.455576	0.532247	0.264706	-0.00106195	-0.117726	673	1640	429	4209	9384	11492
AVIL	0.599071	0.261067	0.309411	0.242738	0.675678	0.617803	674	4089	2611	4566	349	500
FGFBP3	0.598912	0.404793	0.253437	0.0375633	0.185239	0.131263	675	2188	3608	8229	6011	6513
LYPD6B	0.598841	0.44153	0.410695	-0.635984	-0.312303	-0.202279	676	1780	1367	17690	14635	13080
FBXW4	0.598765	0.412893	0.237629	-0.231258	-0.211263	-0.207927	677	2107	3959	13097	13137	13194
OSGIN2	0.598492	0.542119	0.659756	0.388843	0.049552	0.281325	678	944	80	2467	8417	3909
SAMD10	0.598189	0.484445	0.278645	-0.372604	-0.307194	-0.187716	679	1389	3150	15246	14561	12798
NAT9	0.598081	0.564659	0.416811	-0.549705	-0.387386	-0.419743	680	784	1307	17159	15658	16285
RAB19	0.598072	0.642595	0.500417	0.518183	0.350361	0.173631	681	368	629	1097	3348	5741
SAP25	0.597917	0.392372	0.152674	0.432973	0.163368	-0.161373	682	2365	5843	1928	6379	12305
CLRN1	0.597622	0.526767	0.316924	0.453011	0.431764	0.465122	683	1054	2513	1693	2279	1559
OR8G1	0.596988	0.670415	0.370227				684	271	1771
ELMO3	0.596263	0.444293	0.418081	-0.1065	0.0843922	-0.147732	685	1751	1290	10885	7771	12048
CHMP4C	0.596067	0.502558	0.409255	0.344084	0.224031	0.000700414	686	1234	1380	3062	5337	9075
NLK	0.595768	0.515781	0.425712	-0.130439	-0.0577046	-0.42588	687	1140	1205	11287	10403	16356
TPRN	0.595334	0.605565	0.407195	0.0681955	-0.0247932	-0.138672	688	544	1408	7630	9820	11879
TMED10	0.595259	0.44692	0.284309	-0.0520931	-0.128663	-0.169123	689	1726	3018	9908	11691	12461
ABCC11	0.595221	0.658748	0.488671	0.206361	0.325814	0.440637	690	311	713	5177	3728	1816
CAPN9	0.595118	0.688674	0.409696	-0.0621853	-0.111358	-0.130798	691	212	1376	10091	11384	11742
SELENBP1	0.594829	0.561241	0.36157	-0.498431	-0.444354	-0.477031	692	808	1872	16713	16306	16825
H2BC17	0.594585	0.284036	0.144199				693	3789	6006
AKT1	0.594576	0.45485	0.283888	-0.33958	-0.603432	-0.495765	694	1644	3028	14785	17554	16997
H2AZ1	0.594366	0.28807	0.300262				695	3734	2762
RHBDD2	0.59423	0.648323	0.553606	0.780367	0.579113	0.381707	696	353	346	64	852	2477
PCP4	0.594183	0.727572	0.425834	-0.254855	-0.236096	-0.126462	697	114	1201	13478	13535	11662
SLC2A8	0.594097	0.546762	0.279584	-0.0552945	-0.206127	-0.38079	698	898	3096	9963	13074	15816
NUTM2B	0.593599	0.489662	0.360995	0.564689	0.565762	0.23376	699	1348	1884	749	945	4708
ADCY6	0.593476	0.657337	0.537675	-0.404843	-0.317009	-0.3352	700	323	401	15666	14709	15204
RSKR	0.593295	0.560298	0.449868				701	817	994
STAP2	0.59304	0.294887	0.153513	-0.136164	0.00399785	0.141865	702	3660	5824	11389	9292	6324
MLPH	0.592952	0.568476	0.293414	-0.0431985	0.12211	0.0416631	703	760	2870	9728	7122	8253
TMEM86A	0.592293	0.515679	0.411487	-0.512916	-0.597893	-0.602702	704	1141	1358	16854	17523	17648
NPY1R	0.59214	0.517148	0.358091	0.292741	0.1873	-0.102929	705	1129	1916	3779	5981	11198
IFT43	0.592135	0.533467	0.420714	-0.156019	-0.250591	-0.285245	706	1004	1262	11760	13767	14496
PAH	0.591797	0.594534	0.348722	0.425089	0.635161	0.601579	707	608	2047	2026	504	584
SH2D3A	0.59174	0.399404	0.284041	-0.224149	-0.0849458	0.236196	708	2275	3026	12971	10881	4667
LNX1	0.59151	0.549157	0.435387	0.0965631	-0.0261123	0.0940907	709	887	1109	7098	9838	7236
PCP2	0.591457	0.584704	0.489434	0.167219	0.0815051	0.113478	710	667	703	5852	7828	6855
LRRC26	0.591444	0.656396	0.474608	-0.507892	-0.633038	-0.367486	711	327	811	16806	17687	15626
CAPN13	0.591346	0.537586	0.435913	-0.235204	0.130849	0.511747	712	976	1108	13166	6939	1132
RDH13	0.591238	0.701983	0.605731	0.112861	-0.327218	-0.443849	713	175	170	6801	14845	16548
TMEM199	0.591149	0.721555	0.510859	0.777673	0.752224	0.722642	714	132	562	66	116	155
SUPT6H	0.590841	0.501352	0.275779	-0.00847142	-0.351348	-0.299932	715	1240	3204	9086	15173	14709
DNAAF1	0.590256	0.674091	0.42619	0.199905	0.45951	0.499759	716	258	1197	5291	1964	1222
SLC35A1	0.590044	0.788681	0.756803	0.425422	0.413753	0.522178	717	34	11	2022	2505	1058
EXOC7	0.589803	0.401699	0.268055	0.36129	-0.159218	-0.180151	718	2252	3347	2827	12252	12672
CCDC120	0.58976	0.528907	0.440261	0.0249868	0.102379	0.167437	719	1033	1064	8454	7454	5853
ARHGEF35	0.589744	0.372208	0.232465	-0.133662	-0.331538	-0.446576	720	2622	4071	11345	14904	16574
MTARC1	0.589715	0.585088	0.42174				721	663	1250
CATSPERB	0.589695	0.551581	0.519103	-0.383979	-0.418236	-0.620214	722	868	503	15394	16018	17720
LMNTD2	0.589682	0.314651	0.130541	-0.637623	-0.517913	-0.419297	723	3397	6284	17698	17005	16281
SYCP2	0.589538	0.550026	0.553851	-0.424641	-0.503586	-0.331563	724	879	345	15886	16878	15166
RSAD1	0.58938	0.636858	0.469681	0.111401	0.286987	0.276014	725	392	845	6820	4308	3997
ENTPD5	0.589043	0.521622	0.337251	-0.549041	-0.589203	-0.410724	726	1087	2214	17157	17480	16184
ITPKC	0.588774	0.578251	0.513328	-0.232686	-0.246573	0.0877133	727	699	545	13118	13697	7353
CD24	0.588491	0.536794	0.5237				728	983	481
LRRC46	0.588188	0.412352	0.272506	0.179314	0.245399	0.0826954	729	2109	3263	5649	4967	7445
CCDC170	0.588131	0.546597	0.321993	0.247041	-0.111484	-0.197554	730	900	2445	4485	11386	12989
PABPC1L	0.588086	0.595933	0.420806	0.213054	0.0188843	0.0558861	731	601	1261	5069	9013	7946
FRS2	0.58807	0.545035	0.248448	0.0754189	0.0814005	-0.268557	732	915	3693	7495	7831	14200
DPM3	0.588011	0.211547	0.139245	0.66204	0.533922	0.41737	733	4795	6104	292	1199	2051
BAZ2A	0.587973	0.525765	0.403968	-0.183569	0.191559	0.273873	734	1059	1434	12282	5904	4040
VTI1B	0.58764	0.327402	0.125625	-0.0465072	0.0289416	0.150918	735	3221	6391	9806	8828	6148
UBE3B	0.587461	0.326504	0.0860651	0.476833	0.692516	0.770731	736	3235	7270	1449	289	74
ACTR5	0.587362	0.453572	0.362555	0.490421	0.437812	0.560919	737	1658	1859	1340	2211	791
SLC9A2	0.58721	0.735465	0.493913	-0.421948	-0.513112	-0.413163	738	100	678	15858	16965	16215
ACADSB	0.587141	0.415303	0.346428	0.175297	0.335092	0.00287593	739	2085	2084	5721	3570	9037
ACTL6A	0.586865	0.168233	0.0742083	0.617833	0.496456	0.432426	740	5446	7523	481	1539	1909
ZNF750	0.586788	0.748358	0.624118	-0.58318	-0.491189	-0.393729	741	80	135	17415	16766	15977
TOM1L1	0.586735	0.572869	0.411819	-0.276553	-0.380836	-0.204494	742	736	1356	13847	15568	13123
PABPN1L	0.586568	0.533203	0.326975	-0.253735	-0.222251	-0.0340318	743	1008	2359	13465	13304	9770
RMI2	0.586484	0.602862	0.463442	0.0830172	0.0885899	0.182489	744	562	904	7355	7692	5575
EPS8L2	0.586468	0.399454	0.167666	-0.427009	-0.312204	-0.273596	745	2274	5481	15910	14633	14291
TSPAN31	0.586462	0.368	0.244659	0.086079	0.318732	0.258225	746	2674	3767	7286	3828	4298
IGDCC3	0.586278	0.573927	0.321927	-0.055493	0.281272	0.480881	747	727	2448	9966	4398	1404
INPPL1	0.586194	0.47383	0.384625	-0.448132	-0.437096	-0.138242	748	1485	1633	16182	16223	11873
MAGIX	0.585881	0.609819	0.458124	-0.216845	-0.398269	-0.440527	749	523	935	12836	15780	16513
PIGS	0.585868	0.621639	0.410361	-0.350449	-0.424773	-0.522926	750	459	1371	14935	16092	17196
LUC7L3	0.585702	0.498579	0.355031	0.225729	-0.146356	-0.127528	751	1265	1961	4841	12003	11682
CFAP92	0.585612	0.523329	0.411038				752	1073	1363
COG3	0.585525	0.484519	0.488932	0.0931636	0.493479	0.371592	753	1387	710	7152	1561	2610
ACSS3	0.585346	0.612093	0.293402	0.0408796	0.161733	0.375052	754	507	2871	8166	6405	2570
INHBB	0.585064	0.450056	0.357717	-0.666238	-0.412996	-0.241991	755	1700	1924	17815	15953	13755
TFF3	0.585041	0.580179	0.233918	-0.0369655	-0.249792	-0.322691	756	689	4037	9598	13753	15033
MAPK4	0.584667	0.470082	0.351898	0.34228	0.421791	0.292211	757	1511	2002	3088	2400	3734
H2AX	0.584576	0.193331	0.0564345				758	5067	7897
FAM110A	0.584545	0.590992	0.551403	-0.158728	-0.400622	-0.265112	759	630	355	11816	15808	14150
TRIM50	0.584477	0.555004	0.347288	0.210016	0.136861	0.299202	760	847	2066	5123	6826	3617
ALDH3B2	0.584085	0.61014	0.521944	0.58739	0.244824	-0.121591	761	520	485	625	4980	11562
TELO2	0.584081	0.606827	0.445393	0.345899	0.0392017	0.126201	762	539	1025	3037	8622	6604
ENSA	0.584066	0.534173	0.33141	0.114175	0.254472	0.183869	763	996	2280	6789	4828	5548
POLL	0.583607	0.550078	0.320468	0.473739	0.203684	0.18991	764	877	2462	1493	5705	5447
TAF4	0.583578	0.561973	0.45648	0.074588	0.322445	0.452791	765	801	950	7513	3770	1672
H2BC18	0.583551	0.389179	0.198787				766	2396	4780
ATP5IF1	0.583128	0.358662	0.237666	0.479955	0.265271	-0.125989	767	2817	3957	1425	4650	11648
DLST	0.583116	0.537467	0.254908	0.217976	0.0344592	0.335072	768	977	3581	4980	8723	3114
LARGE2	0.582797	0.726612	0.600505	-0.224041	-0.147735	-0.220924	769	116	188	12968	12028	13404
SLC5A10	0.582762	0.398067	0.35837	-0.12044	0.0940881	-0.0626587	770	2287	1911	11134	7586	10396
EPX	0.582743	0.39586	0.363217	-0.475314	-0.31565	-0.189286	771	2315	1850	16495	14694	12830
SLC26A11	0.582734	0.770208	0.656825	0.105551	0.0713939	-0.162495	772	50	85	6920	8022	12328
TACSTD2	0.582512	0.428106	0.326137	0.0240327	-0.351219	-0.644783	773	1930	2376	8474	15170	17788
ABCC5	0.582361	0.611722	0.499385	0.773585	0.540934	0.383217	774	510	636	68	1137	2459
H2AC7	0.581967	0.43648	0.516969				775	1830	516
CELSR2	0.581764	0.490488	0.346957	-0.0595518	-0.197079	-0.250066	776	1334	2071	10044	12911	13890
ENPP5	0.581571	0.534807	0.48006	-0.281612	-0.393495	-0.380836	777	992	775	13919	15716	15817
SULT1A3	0.581515	0.527529	0.508284				778	1046	582
FAM174B	0.580867	0.431961	0.313135	-0.25898	0.0937791	0.206597	779	1887	2561	13546	7592	5137
ORMDL3	0.580702	0.554987	0.52066	-0.12377	-0.271333	-0.284636	780	848	492	11191	14076	14483
NUP85	0.580538	0.432147	0.306386	0.0220126	-0.313428	-0.283709	781	1884	2666	8514	14654	14463
MRPL38	0.580421	0.655652	0.524593	-0.478658	-0.281402	-0.254141	782	331	474	16528	14205	13958
JSRP1	0.580369	0.501908	0.537399	-0.0329183	-0.0932318	-0.0751453	783	1239	405	9530	11045	10650
SDF2L1	0.579929	0.574192	0.587771	-0.563965	-0.238773	-0.0329219	784	720	236	17284	13584	9741
ARX	0.57984	0.617808	0.427791	0.101674	-0.188974	-0.457636	785	480	1183	6986	12754	16684
GLS2	0.579786	0.50657	0.51821	0.660405	0.689888	0.490664	786	1199	509	302	303	1307
TMEM70	0.579718	0.662355	0.568094	0.00692831	-0.355472	-0.122995	787	299	289	8811	15216	11587
CYBC1	0.579667	0.485204	0.356919	-0.505752	-0.136701	-0.0270648	788	1383	1937	16784	11838	9632
DIP2B	0.579518	0.296083	0.186698	0.0147142	-0.110632	-0.0770068	789	3646	5037	8649	11373	10685
LRRC73	0.579517	0.623398	0.472871	-0.592109	-0.369065	-0.261834	790	449	818	17460	15401	14099
COX6C	0.579484	0.424292	0.389457	0.10062	0.0613948	0.191601	791	1978	1576	7012	8211	5421
UCP2	0.579392	0.369118	0.170179	0.6242	0.440344	0.203897	792	2657	5418	451	2190	5184
FAM83H	0.579234	0.598912	0.553036	-0.0246212	-0.272545	-0.185693	793	590	348	9392	14095	12759
SNX11	0.579143	0.264086	0.181793	-0.378457	-0.355146	-0.26384	794	4049	5163	15312	15214	14129
DPY30	0.579084	0.325229	0.282798	0.693406	0.627126	0.638652	795	3256	3042	206	548	424
ATF7IP2	0.578678	0.666526	0.445719	-0.166235	-0.311297	-0.329892	796	283	1024	11964	14614	15129
COBL	0.578625	0.710163	0.454781	0.683231	0.704076	0.522897	797	151	961	231	255	1051
DENND2D	0.578553	0.575283	0.395208	0.434265	0.33811	0.427747	798	714	1526	1908	3532	1955
NEIL1	0.578438	0.349615	0.203987	-0.60267	-0.198137	0.00962269	799	2934	4666	17530	12932	8891
PPP6R3	0.57799	0.353002	0.221375	-0.327172	-0.0735618	0.0914442	800	2886	4311	14572	10684	7284
SLC16A14	0.577947	0.349321	0.361496	0.272483	0.343402	0.386398	801	2938	1875	4083	3451	2417
GSE1	0.577585	0.709767	0.54217	-0.212857	-0.161617	0.134709	802	152	387	12773	12293	6456
DYNLRB2	0.577102	0.33753	0.160355	0.646619	0.763551	0.648332	803	3081	5668	355	97	385
CTAGE4	0.577054	0.49922	0.428355				804	1258	1174
ZFYVE26	0.576981	0.198803	0.150175	-0.225922	-0.205335	-0.170113	805	4974	5881	13005	13062	12482
ESR1	0.576954	0.517577	0.319381	-0.522488	-0.308184	-0.124156	806	1122	2477	16934	14574	11613
GPBAR1	0.576943	0.441146	0.349698	0.28505	0.711569	0.457153	807	1784	2031	3896	218	1628
SURF1	0.576913	0.582994	0.337345	-0.359124	-0.251387	-0.210459	808	679	2211	15053	13777	13239
CIRBP	0.576812	0.331114	0.146229	-0.178722	0.1155	0.387858	809	3162	5955	12202	7236	2391
DDX54	0.576806	0.352956	0.13116	0.497094	0.42351	0.118609	810	2887	6274	1272	2378	6746
RNF212B	0.576478	0.579316	0.357525	0.410106	0.19969	0.126715	811	692	1928	2211	5758	6594
PEX11B	0.57632	0.68822	0.433036	0.147841	-0.133811	-0.3362	812	214	1132	6187	11781	15215
FUT1	0.576235	0.474847	0.399264	0.345942	0.188932	0.128724	813	1473	1483	3035	5947	6560
MRPL10	0.575927	0.422353	0.243703	-0.439461	-0.396449	-0.314766	814	1999	3817	16071	15759	14897
P2RY6	0.575333	0.490685	0.410271	-0.197057	0.0172182	-0.036306	815	1330	1372	12516	9036	9832
TLCD3B	0.57526	0.559545	0.532865				816	827	426
MRPL27	0.575176	0.314063	0.123786	0.178883	0.109176	0.0375693	817	3409	6439	5656	7337	8334
KAZALD1	0.575004	0.528074	0.287068	-0.310886	-0.319759	-0.382576	818	1041	2972	14347	14751	15838
LCA5L	0.573977	0.617075	0.433705	-0.241216	-0.191422	-0.0675336	819	484	1126	13254	12800	10489
NAAA	0.573917	0.466098	0.150567	0.0595116	0.0805775	0.278295	820	1548	5875	7800	7850	3957
MAST4	0.573632	0.203961	0.0827393	0.548797	0.664027	0.477258	821	4907	7339	868	384	1440
SIRT7	0.573602	0.524502	0.385006	0.165754	0.48624	0.220277	822	1066	1622	5877	1641	4940
H2BC15	0.573569	0.191287	0.0978596				823	5106	7013
ORMDL2	0.573556	0.442665	0.273358	-0.0275085	0.0188121	0.0574572	824	1770	3246	9440	9015	7922
OR8A1	0.573391	0.529862	0.299562	0.324247	0.195577	-0.0736246	825	1030	2778	3345	5836	10610
STOM	0.572819	0.394224	0.412649	-0.452885	-0.567242	-0.481812	826	2334	1347	16252	17332	16880
STUB1	0.572683	0.509773	0.362936	0.47261	0.307594	0.42496	827	1186	1854	1502	4001	1983
FCGR1A	0.572653	0.488696	0.262659				828	1358	3442
TSPAN1	0.57253	0.44381	0.324648	0.1152	-0.269607	-0.345024	829	1757	2400	6781	14053	15321
CECR2	0.572512	0.568066	0.447973				830	763	1012
RHPN1	0.572093	0.666305	0.560253	-0.485476	-0.341155	-0.237406	831	285	321	16584	15043	13687
NEXMIF	0.572051	0.438072	0.404206	-0.162841	0.0946907	0.293872	832	1815	1433	11899	7575	3707
LRRC56	0.571903	0.536358	0.396294	-0.32188	-0.407519	-0.444883	833	984	1517	14493	15879	16555
DUS1L	0.57158	0.666346	0.479826	-0.419415	-0.451563	-0.495956	834	284	776	15829	16381	16999
CA8	0.571482	0.620683	0.500149	0.398266	0.270625	0.394569	835	464	630	2360	4574	2313
H2BC14	0.571412	0.239603	0.0795383				836	4408	7418
P2RY10	0.571117	0.631821	0.363609	0.460243	0.475279	0.297341	837	416	1842	1635	1770	3639
ST20-MTHFS	0.571063	0.394305	0.396737				838	2332	1510
CYP27B1	0.570908	0.263422	0.375856	0.161365	0.2505	0.248176	839	4057	1708	5959	4884	4464
RPL41	0.570779	0.409561	0.212093	0.156195	0.351308	0.15927	840	2138	4497	6057	3330	5992
DNAJC14	0.570729	0.497076	0.230994	-0.0829461	0.0160656	-0.147305	841	1275	4111	10500	9060	12038
RTN2	0.570541	0.371655	0.258323	-0.539996	-0.512688	-0.479765	842	2629	3521	17082	16962	16850
DHRS7	0.570512	0.592474	0.404897	-0.371718	-0.532005	-0.534045	843	625	1426	15229	17120	17276
PCDHA2	0.570479	0.583064	0.318252	0.468142	0.299555	0.183669	844	678	2492	1551	4124	5551
PCDHB3	0.570327	0.483051	0.349605	0.0236746	0.119439	0.00564639	845	1399	2033	8482	7167	8971
TPO	0.57027	0.727596	0.463335	-0.39244	-0.167804	-0.319298	846	113	906	15499	12398	14979
CES3	0.570142	0.705155	0.468001	0.519648	0.596572	0.536218	847	168	857	1080	708	947
ABHD11	0.570078	0.7185	0.513403	-0.595329	-0.204083	-0.0554136	848	136	543	17479	13041	10248
CNBD2	0.569973	0.419581	0.584444	0.378403	0.00388189	0.0695203	849	2037	249	2602	9294	7682
SLC5A6	0.569706	0.561725	0.465889	0.0496199	-0.143214	-0.126442	850	802	876	7983	11951	11661
PCK2	0.569585	0.532739	0.539484	-0.0801814	-0.0154953	0.171424	851	1010	392	10433	9644	5772
FOXN1	0.569391	0.609987	0.342291	-0.431499	-0.33183	-0.17675	852	522	2146	15960	14912	12610
ZNF485	0.569194	0.600118	0.354307	0.475548	0.306708	0.0941598	853	581	1969	1469	4018	7233
CPLX3	0.569125	0.660998	0.352701	0.37509	0.650651	0.510948	854	304	1995	2645	442	1138
ZNF233	0.569005	0.580543	0.530538	-0.168486	-0.175144	-0.299918	855	688	435	12006	12522	14708
PPP1R37	0.568703	0.477918	0.356615	-0.373612	0.0294837	0.25458	856	1443	1943	15262	8821	4361
TENT5B	0.568399	0.395219	0.315209	0.0903678	-0.136299	-0.350479	857	2324	2532	7209	11828	15406
STPG3	0.568049	0.55536	0.331036	-0.6078	-0.56802	-0.29196	858	845	2283	17556	17340	14617
PRXL2A	0.567951	0.614391	0.436433				859	497	1101
MSX2	0.567762	0.56068	0.359965	-0.592322	-0.735363	-0.551828	860	813	1893	17462	17993	17375
CDH7	0.567668	0.500301	0.407742	-0.0611705	-0.148296	-0.253722	861	1247	1398	10073	12039	13948
GINS1	0.567278	0.544254	0.50581	0.149987	0.0955089	0.0579949	862	919	603	6152	7558	7911
SLC25A1	0.567097	0.49479	0.485608	-0.173512	0.0539684	0.0461481	863	1290	734	12099	8349	8150
AGBL1	0.56693	0.364858	0.399476	0.209737	0.277387	0.158118	864	2733	1480	5127	4471	6015
TGFB3	0.566682	0.661156	0.478768	-0.334847	-0.24226	-0.0469095	865	303	781	14695	13630	10054
SAP30BP	0.566351	0.531454	0.394086	0.0479516	-0.414489	-0.444987	866	1020	1547	8025	15975	16558
HCN3	0.566209	0.518434	0.361259	0.379586	0.588869	0.435895	867	1113	1878	2588	774	1869
THSD4	0.566056	0.493854	0.22939	0.268745	0.158172	0.160435	868	1295	4152	4143	6459	5970
SMDT1	0.565888	0.388176	0.307925	-0.367655	-0.502909	-0.350987	869	2406	2640	15178	16872	15414
CAB39L	0.565566	0.485405	0.21751	0.430248	0.423012	0.166952	870	1380	4389	1966	2382	5869
PLXNB1	0.565395	0.638871	0.670467	0.17062	0.292655	0.204243	871	380	66	5800	4228	5179
RITA1	0.564908	0.299291	0.188209	0.497624	0.581546	0.41891	872	3603	5006	1269	833	2039
SAPCD2	0.5644	0.473243	0.389425	0.0422558	0.175921	0.00964109	873	1497	1577	8137	6174	8889
SSH3	0.564298	0.692006	0.613564	-0.575781	-0.794977	-0.726054	874	204	157	17370	18072	17998
TMEM205	0.564127	0.53403	0.414304	-0.132821	-0.0210524	0.239157	875	997	1330	11332	9751	4625
NOL3	0.564093	0.383444	0.264311	-0.706184	-0.366779	-0.204265	876	2461	3411	17939	15374	13118
CCNG2	0.564008	0.222443	0.195195	0.360988	0.218251	0.402965	877	4641	4849	2830	5441	2213
AKR7A3	0.563859	0.558648	0.429935	0.313696	0.0802974	-0.0950613	878	831	1158	3486	7854	11052
SLC2A4RG	0.563742	0.31882	0.282572	-0.528711	-0.59606	-0.602417	879	3335	3047	16983	17513	17645
DPAGT1	0.563689	0.617893	0.43607	0.703104	0.481077	0.30286	880	479	1104	183	1699	3571
TACR2	0.563548	0.589497	0.536831	0.28284	0.129533	-0.182283	881	642	407	3922	6970	12709
MPPED2	0.563188	0.517333	0.261126	-0.602739	-0.620747	-0.540368	882	1126	3471	17532	17639	17306
CCDC125	0.562985	0.623835	0.434601	-0.120057	-0.0340773	-0.17291	883	447	1116	11128	10002	12534
TRH	0.562769	0.534181	0.296066	0.430807	0.222705	0.371753	884	995	2823	1960	5362	2605
NDUFS8	0.562617	0.406207	0.348461	-0.612627	-0.466738	-0.377802	885	2173	2052	17582	16544	15781
TNRC6C	0.562479	0.581231	0.327721	0.0946447	0.571123	0.503997	886	684	2348	7125	907	1187
PPM1L	0.562434	0.633408	0.549314	0.38315	0.453743	0.392699	887	405	363	2534	2037	2333
C2orf68	0.562411	0.662736	0.598475	-0.146526	-0.239142	-0.149575	888	297	199	11569	13593	12078
MARCHF9	0.562396	0.372016	0.314678				889	2624	2539
MZT2A	0.562295	0.275247	0.288354	0.518731	0.751251	0.440638	890	3902	2953	1092	118	1815
PGAM5	0.562286	0.417365	0.31836	0.563189	0.598423	0.453834	891	2061	2489	762	696	1662
PCED1B	0.562011	0.697836	0.591496	0.286794	0.254022	-0.024145	892	187	219	3874	4836	9575
CSTF1	0.562001	0.573053	0.419924	0.603598	0.355625	0.2932	893	735	1271	546	3266	3720
GPR37L1	0.561933	0.59924	0.357921	-0.570204	-0.501637	-0.522709	894	589	1921	17337	16853	17193
MNX1	0.561883	0.480357	0.509316	-0.29314	-0.357554	-0.475102	895	1421	570	14100	15245	16806
TTC36	0.56185	0.632814	0.445901	-0.137127	0.00788279	-0.0521395	896	410	1020	11403	9205	10181
BRWD1	0.56185	0.509092	0.462547	0.312472	0.354492	0.179335	897	1188	908	3501	3280	5632
TEPSIN	0.561756	0.533133	0.3278	-0.505661	-0.252982	-0.357537	898	1009	2347	16782	13795	15500
DNAJC22	0.561635	0.543713	0.358121	0.329398	0.711482	0.637113	899	925	1915	3270	222	430
MAP3K1	0.561629	0.491757	0.208381	0.534813	0.503636	0.493707	900	1318	4562	958	1473	1279
S100A1	0.561578	0.696225	0.46442	-0.120106	0.0130662	-0.0428327	901	193	892	11130	9105	9960
MOAP1	0.561236	0.357252	0.176194	-0.276203	-0.505862	-0.407757	902	2835	5282	13843	16898	16143
NDUFA2	0.56118	0.604778	0.470846	-0.650686	-0.442138	-0.382132	903	550	834	17747	16278	15830
RBM4	0.56098	0.556131	0.443506	-0.160948	-0.186255	-0.263979	904	842	1038	11859	12706	14130
LIN52	0.560819	0.54962	0.405947	-0.469231	-0.161804	-0.0152783	905	882	1418	16436	12296	9392
SPOPL	0.560754	0.203782	0.191065	0.133745	0.2036	0.222734	906	4909	4938	6443	5707	4892
H3C8	0.560741	0.410693	0.496749				907	2124	655
BRF1	0.560608	0.403018	0.299612	0.091049	-0.270309	-0.241341	908	2239	2774	7192	14066	13742
RCC2	0.560497	0.134329	0.154264	0.036458	0.211183	-0.0038716	909	6028	5808	8255	5576	9167
RHO	0.560393	0.517421	0.343776	0.314487	0.485256	0.448302	910	1125	2125	3476	1647	1722
DHRS4	0.560271	0.527276	0.399722	-0.0196031	-0.339055	-0.204944	911	1049	1479	9294	15013	13133
BSPRY	0.560257	0.551707	0.46977	0.362877	0.274851	0.0876289	912	866	844	2804	4517	7358
FNDC9	0.560015	0.551618	0.293876	0.40386	0.317143	-7.76056e-05	913	867	2859	2290	3851	9090
LDB1	0.559952	0.544439	0.299061	-0.552436	-0.70885	-0.683734	914	917	2785	17185	17924	17908
MADD	0.559874	0.482303	0.237195	-0.461057	-0.445186	-0.331531	915	1410	3965	16346	16313	15164
C5orf47	0.559713	0.613965	0.387922	0.273924	0.195839	0.0480019	916	499	1592	4059	5832	8113
LTC4S	0.559557	0.575936	0.49299	-0.0716634	-0.33926	-0.373995	917	707	685	10264	15016	15718
MUC2	0.559551	0.482775	0.409741				918	1402	1375
HSD11B2	0.559474	0.491079	0.443542	-0.0104773	0.419926	0.473561	919	1327	1037	9118	2424	1477
EPS8L1	0.559038	0.682645	0.656888	-0.5634	-0.509992	-0.275855	920	235	84	17279	16932	14336
LAMTOR1	0.559019	0.307556	0.0663266	0.257799	0.208046	0.459526	921	3493	7681	4319	5635	1606
DNAJC19	0.558883	0.59647	0.530027	0.396332	0.172703	0.0220797	922	596	438	2383	6222	8640
MYLIP	0.558318	0.356449	0.208084	0.0740136	0.332592	0.363736	923	2845	4569	7522	3608	2721
TLCD1	0.557758	0.593916	0.421134	-0.400979	-0.41358	-0.435789	924	611	1258	15609	15959	16468
THRB	0.557704	0.437896	0.362999	-0.634154	-0.427642	-0.341543	925	1819	1853	17679	16126	15277
UBE2N	0.557636	0.322577	0.122698	0.717842	0.333171	0.320508	926	3289	6455	147	3600	3322
RABL2B	0.557442	0.645625	0.657972	-0.14031	-0.104775	-0.352248	927	362	82	11453	11273	15435
CCDC121	0.557436	0.493211	0.297124	0.682409	0.32631	0.12972	928	1304	2809	234	3712	6535
TRPS1	0.557349	0.772555	0.716899	-0.714353	-0.721688	-0.580467	929	47	22	17960	17964	17530
BCAT2	0.557341	0.291901	0.121142	-0.216854	-0.0790052	0.170603	930	3689	6489	12837	10777	5784
APOD	0.557248	0.70116	0.449857	0.18746	0.233959	-0.0063771	931	180	996	5498	5159	9218
HTRA4	0.557135	0.354789	0.328774	0.100789	-0.0135359	-0.0698905	932	2863	2324	7004	9598	10538
APOF	0.557062	0.460293	0.290964	0.285591	0.711206	0.688032	933	1599	2908	3885	224	257
EFCC1	0.556587	0.431658	0.379828	-0.0648489	-0.0689143	0.238281	934	1891	1671	10130	10597	4638
MRPL12	0.556573	0.600025	0.402975	-0.39455	-0.196696	-0.202936	935	583	1445	15531	12900	13098
JAG2	0.556353	0.362315	0.277442	-0.219209	-0.385628	-0.414441	936	2769	3172	12882	15636	16226
CAPN8	0.556185	0.523401	0.579586				937	1072	259
ZDHHC12	0.556125	0.416755	0.238726	0.205063	-0.0255518	-0.0888698	938	2068	3934	5191	9830	10919
IRX5	0.555532	0.471923	0.443567	-0.259636	0.133314	0.0502559	939	1501	1036	13560	6894	8067
TPRG1	0.555463	0.436366	0.430716	-0.588214	-0.319858	-0.225896	940	1831	1152	17438	14752	13481
HSD17B8	0.555461	0.527369	0.380852	0.0523013	0.0903367	0.0854727	941	1048	1659	7939	7656	7394
AQP8	0.555313	0.399389	0.112868	0.204942	0.385009	0.231618	942	2276	6675	5193	2889	4736
CRIP2	0.555234	0.512393	0.434906	-0.713962	-0.605615	-0.520776	943	1164	1112	17959	17571	17174
C2orf15	0.555176	0.488585	0.460276	0.487042	0.687051	0.696767	944	1360	923	1369	310	225
GRHL1	0.555135	0.559609	0.524095	-0.315764	-0.570189	-0.412878	945	826	478	14415	17354	16213
CFAP206	0.554615	0.637403	0.476959	0.149964	0.350817	0.324002	946	390	796	6153	3340	3267
ADIRF	0.554604	0.43716	0.157301	0.202403	0.386119	0.298841	947	1826	5726	5240	2873	3625
TIMELESS	0.554375	0.363431	0.259069	0.707926	0.476099	0.166467	948	2749	3510	174	1757	5875
SLC25A19	0.554333	0.669305	0.684251	-0.449257	-0.459345	-0.37256	949	274	54	16203	16473	15693
SFTPD	0.554329	0.649158	0.499588	-0.56296	-0.497246	-0.648468	950	351	635	17278	16814	17807
LKAAEAR1	0.554223	0.376977	0.453798	-0.55149	-0.511817	-0.282718	951	2562	967	17177	16953	14448
DMP1	0.553979	0.457809	0.249166	0.358307	-0.178411	-0.23453	952	1621	3677	2868	12571	13632
AP1M2	0.553933	0.465233	0.329069	-0.284071	-0.250147	-0.0119374	953	1552	2318	13973	13758	9318
VIPR1	0.553915	0.607993	0.32794	0.244371	0.29153	0.275307	954	534	2343	4527	4241	4010
CST9L	0.553773	0.482643	0.288201	-0.12915	0.0572911	0.192032	955	1404	2954	11263	8294	5416
PPM1D	0.553659	0.356017	0.246206	0.459267	0.260113	0.0974202	956	2848	3748	1639	4741	7171
NUDT16L1	0.553572	0.383905	0.227506	-0.000537475	0.36603	0.231406	957	2454	4189	8942	3130	4743
C12orf76	0.553475	0.439597	0.307562	0.341125	0.0908811	0.195724	958	1804	2644	3104	7648	5339
DGKE	0.553121	0.462596	0.530337	-0.0359581	0.0932685	0.139378	959	1580	437	9578	7609	6368
RERG	0.552996	0.516785	0.464106	-0.148114	0.0997717	0.0641172	960	1132	896	11593	7493	7790
HPX	0.552994	0.691503	0.50114	-0.0661265	-0.146523	-0.306936	961	207	623	10154	12010	14793
TMPRSS13	0.552939	0.557773	0.462194	-0.11165	-0.106699	-0.0393679	962	835	911	10972	11304	9896
WDR90	0.552824	0.462682	0.357928	0.0498165	-0.0118589	0.0300327	963	1578	1920	7977	9567	8467
ZNF688	0.552608	0.602643	0.599441	-0.496292	-0.374274	-0.2129	964	563	193	16693	15476	13286
NEDD8-MDP1	0.552307	0.230669	-0.0151647				965	4532	9537
DAAM1	0.552199	0.394203	0.215412	-0.272275	-0.226751	0.0351914	966	2335	4428	13778	13377	8378
RPRD1B	0.551809	0.194261	0.0788365	-0.321618	0.0259394	0.0610656	967	5056	7431	14488	8872	7845
DUSP13	0.551439	0.542517	0.38715	0.180833	0.0747896	0.0271813	968	939	1597	5614	7960	8522
TTC9	0.55138	0.581699	0.468301	-0.134172	-0.0487768	0.23102	969	683	855	11355	10248	4752
APPBP2	0.550564	0.326946	0.221245	-0.565346	-0.638939	-0.52965	970	3226	4314	17298	17708	17241
SPTY2D1OS	0.550491	0.338169	0.29349				971	3074	2868
ZNF541	0.550261	0.533799	0.372958	0.066775	-0.439036	-0.374404	972	1001	1742	7654	16245	15723
RDH11	0.550236	0.457408	0.390564	0.0588207	0.0306483	0.166341	973	1624	1569	7814	8803	5877
INTS2	0.550156	0.307145	0.0877187	0.464623	0.194274	0.0976654	974	3500	7237	1586	5854	7169
LMOD3	0.550065	0.580728	0.355209	0.433716	0.282815	0.148556	975	687	1959	1920	4373	6209
TUBD1	0.550058	0.397589	0.361089	-0.104242	-0.0971121	-0.161266	976	2291	1881	10844	11116	12303
DBNDD1	0.549898	0.481211	0.552118	-0.2463	0.314131	0.48709	977	1417	352	13329	3902	1343
CCDC153	0.549826	0.487226	0.237384	-0.409036	-0.58958	-0.581722	978	1369	3963	15708	17483	17539
LIMK2	0.549821	0.525111	0.445809	0.451582	0.366181	0.347593	979	1062	1022	1707	3127	2939
TMEM45B	0.549751	0.503784	0.394079	-0.0469612	0.249974	0.118584	980	1220	1548	9817	4894	6748
AP1G2	0.549747	0.481829	0.289334	0.495723	0.2448	0.280275	981	1413	2934	1281	4981	3927
RNF152	0.549687	0.514682	0.297622	0.461013	0.347227	0.406322	982	1149	2797	1623	3398	2171
HAGHL	0.549655	0.664768	0.465642	0.0539924	0.224351	0.0920575	983	293	879	7908	5335	7271
PAFAH1B3	0.549599	0.329283	0.302215	0.0429088	0.354231	0.465057	984	3189	2737	8124	3287	1560
PPFIA1	0.549315	0.392943	0.309373	-0.234977	-0.0845178	-0.221419	985	2359	2612	13162	10874	13413
DSCAM	0.549249	0.49403	0.289929	0.0710379	0.444596	0.399418	986	1293	2924	7568	2132	2255
ATAD2B	0.549227	0.600141	0.622448	0.669331	0.669468	0.487251	987	580	138	268	363	1342
TESMIN	0.548782	0.42129	0.311847	-0.625801	-0.726641	-0.454175	988	2008	2576	17640	17975	16651
SNRPF	0.548625	0.292105	0.157767	-0.102752	-0.265871	-0.42417	989	3686	5721	10819	13981	16339
DMRTC1B	0.548595	0.345346	0.48263				990	2980	755
NEU3	0.548424	0.487534	0.454081	-0.177851	-0.282982	-0.362572	991	1366	966	12176	14241	15564
ADNP	0.548157	0.548518	0.506857	-0.313353	-0.299508	-0.110538	992	890	592	14386	14472	11351
MIEN1	0.547646	0.525427	0.413661	-0.304223	-0.184267	-0.0783886	993	1060	1336	14257	12665	10719
PCIF1	0.547606	0.0395591	0.0171013	0.217705	0.296804	0.562348	994	7558	8798	4985	4169	782
DNAAF2	0.547317	0.329832	0.280629	0.704742	0.559299	0.480635	995	3178	3080	181	998	1409
MT-ND4L	0.547231	0.523018	0.355289				996	1078	1958
VDR	0.54687	0.582848	0.529078	-0.383223	0.0949121	0.404435	997	680	446	15388	7570	2197
CRACR2B	0.546799	0.42377	0.320304	-0.392053	-0.474518	-0.355923	998	1984	2463	15492	16607	15477
LRRC31	0.546646	0.458569	0.394892	0.160066	0.122753	0.185322	999	1613	1531	5986	7108	5515
RPN2	0.546436	0.252718	0.153017	0.657813	0.241945	0.336756	1000	4209	5836	312	5022	3091
MON2	0.5464	0.538417	0.439694	0.853699	0.607369	0.53249	1001	969	1073	7	649	977
PFKL	0.545452	0.466876	0.311295	-0.41916	-0.37348	-0.273983	1002	1537	2583	15826	15465	14300
ATP23	0.54527	0.323127	0.400448	0.0821461	0.121777	0.107628	1003	3286	1471	7371	7129	6976
OVOL2	0.545254	0.503746	0.466121	0.0551149	0.0767996	0.0979671	1004	1221	873	7886	7921	7159
FFAR2	0.544974	0.691606	0.534992	-0.143677	0.078501	0.411184	1005	206	415	11506	7890	2124
TMEM179B	0.54478	0.531683	0.431744	0.132043	-0.151027	-0.197274	1006	1018	1141	6471	12091	12984
RUBCN	0.544244	0.41671	0.354219	-0.171966	-0.202087	-0.197673	1007	2069	1970	12067	12998	12993
CCDC137	0.544222	0.588285	0.347344	0.351166	0.406245	0.426757	1008	650	2065	2969	2610	1967
ARVCF	0.544184	0.451541	0.630727	0.0393427	0.40749	0.752845	1009	1686	124	8194	2596	104
PANX3	0.543855	0.501006	0.328714	0.228435	0.216623	-0.0399508	1010	1244	2325	4794	5466	9909
CST9	0.543802	0.46563	0.287067	0.145204	-0.318056	-0.237385	1011	1549	2973	6239	14721	13686
SAMD15	0.543731	0.453489	0.297163	-0.450344	-0.597155	-0.3453	1012	1661	2808	16215	17519	15328
SNRNP35	0.543703	0.611454	0.303398	-0.1627	-0.0826147	-0.275674	1013	513	2713	11896	10838	14332
NTSR2	0.543201	0.512549	0.292372	-0.577684	-0.440011	-0.27474	1014	1163	2886	17386	16258	14315
XYLT2	0.542637	0.439377	0.359294	-0.15226	0.0395102	-0.0239017	1015	1807	1904	11682	8616	9573
ABCG5	0.542559	0.69245	0.515037	0.269715	0.236922	0.183192	1016	203	532	4125	5095	5566
ABCB9	0.542406	0.427838	0.259449	0.464089	0.592982	0.456992	1017	1937	3501	1593	743	1629
PTOV1	0.542191	0.436252	0.513951	0.278645	0.216606	0.475564	1018	1832	538	3989	5467	1451
LEAP2	0.542136	0.467659	0.503314	-0.0338495	0.355597	0.244997	1019	1531	611	9549	3267	4521
CDSN	0.541985	0.344969	0.369204	-0.245319	0.136595	0.226115	1020	2990	1778	13319	6830	4838
ACSF2	0.54153	0.28849	0.266061	0.131478	0.186832	-0.0249307	1021	3726	3383	6485	5992	9594
VPS37C	0.541481	0.804447	0.663805	-0.0350557	0.0388191	0.291463	1022	27	78	9570	8632	3750
MRPL55	0.541092	0.683245	0.67321	-0.30949	-0.178153	-0.322998	1023	233	63	14333	12566	15037
VWA1	0.541005	0.354036	0.209967	-0.000944629	-0.122007	-0.383883	1024	2875	4541	8949	11581	15862
BAHD1	0.540599	0.725488	0.7151	0.148043	0.071553	0.0664616	1025	121	23	6180	8016	7741
CGN	0.53988	0.540719	0.407948	-0.197878	0.116717	0.0365254	1026	949	1393	12533	7216	8351
RTBDN	0.539692	0.4737	0.477919	-0.392429	-0.112367	0.214765	1027	1490	786	15498	11405	5018
FAM50B	0.539691	0.340448	0.35397	0.0855228	-0.114412	-0.102348	1028	3043	1978	7301	11444	11185
ANAPC7	0.539657	0.369386	0.221587	0.107868	-0.0965256	-0.272352	1029	2653	4308	6877	11111	14268
NPEPL1	0.539345	0.457698	0.387941	-0.395958	-0.49641	-0.254723	1030	1623	1591	15544	16810	13967
XKRX	0.538995	0.489982	0.463097	0.471777	0.448243	0.658125	1031	1343	907	1508	2091	346
TNFRSF18	0.538942	0.361142	0.239843	-0.210067	-0.119684	-0.347096	1032	2782	3906	12731	11537	15361
PPCDC	0.538925	0.503149	0.236676	-0.29723	-0.0560478	0.168014	1033	1228	3979	14174	10366	5840
NPY5R	0.538347	0.469129	0.294771	0.217814	0.0362085	-0.118338	1034	1521	2842	4984	8678	11504
MZB1	0.538164	0.529752	0.302083	0.0367113	0.257782	0.143982	1035	1031	2739	8249	4775	6285
PAQR6	0.537772	0.448377	0.340129	-0.363581	-0.243528	-0.22116	1036	1711	2174	15115	13652	13408
ACTR3C	0.537667	0.271349	0.161571	-0.315588	-0.237434	-0.151599	1037	3949	5637	14413	13554	12118
RABL6	0.537538	0.312461	0.263224	0.0603137	-0.269756	-0.184256	1038	3432	3432	7786	14057	12745
CENPS-CORT	0.537422	0.138288	0.0229232				1039	5949	8665
MFSD5	0.537139	0.50741	0.261444	-0.723323	-0.381126	-0.249781	1040	1197	3464	17983	15574	13886
PGGT1B	0.537133	0.310304	0.114654	0.51475	0.260035	0.462095	1041	3453	6634	1125	4742	1587
FBXL8	0.537127	0.384049	0.28432	-0.010933	0.3006	0.178512	1042	2452	3017	9130	4110	5655
MS4A7	0.5371	0.653794	0.479262	0.33653	-0.0466257	-0.309673	1043	336	779	3165	10208	14837
EIF4A3	0.536888	0.524709	0.364548	-0.239593	-0.257465	-0.244882	1044	1065	1833	13234	13851	13806
SPATA2L	0.536427	0.658473	0.682049	0.0573207	0.433443	0.240269	1045	317	58	7851	2256	4612
TRIM71	0.536305	0.585797	0.406595	0.215643	0.386909	0.317723	1046	659	1414	5015	2855	3361
C5AR2	0.53612	0.538375	0.272442	0.49352	0.212643	0.224554	1047	970	3265	1304	5548	4863
MAP3K3	0.536095	0.309625	0.0521405	-0.732263	-0.622913	-0.53184	1048	3464	7987	18003	17651	17261
LENEP	0.535471	0.736379	0.537982	0.29819	0.308787	0.161687	1049	99	400	3693	3984	5953
SERPINA9	0.535253	0.546727	0.339254	-0.0888447	-0.263504	-0.0283929	1050	899	2187	10603	13945	9654
KCNK15	0.53516	0.475228	0.326922	0.269202	0.14242	0.133001	1051	1469	2361	4138	6727	6486
TMEM135	0.535009	0.740549	0.574725	0.451146	0.399008	0.00062308	1052	92	274	1714	2699	9077
F11R	0.534959	0.490418	0.438473	0.364318	0.0414081	0.192605	1053	1338	1084	2783	8572	5404
TBX4	0.53494	0.409502	0.266881	0.364386	0.295718	0.453554	1054	2139	3358	2782	4189	1668
H3C14	0.534934	0.326854	0.133436				1055	3228	6238
BCAS1	0.534871	0.668818	0.443054	-0.148361	-0.458716	-0.303608	1056	276	1046	11601	16462	14764
MYO6	0.534825	0.441997	0.241243	-0.225192	-0.143576	-0.170698	1057	1777	3871	12993	11961	12496
MYH14	0.53482	0.597162	0.598829	-0.602076	-0.267385	-0.00868553	1058	595	196	17526	14006	9267
CLEC3A	0.534788	0.701217	0.407536	0.354122	0.310791	0.255648	1059	179	1403	2927	3954	4336
GALK1	0.53476	0.671862	0.338184	-0.610213	-0.62565	-0.380679	1060	263	2200	17570	17663	15814
SENP5	0.534701	0.475933	0.477381	0.532296	0.202911	-0.185193	1061	1463	792	972	5716	12754
AMZ2	0.534487	0.27418	0.30983	0.00937698	0.10942	0.285011	1062	3921	2605	8756	7329	3848
SPTBN5	0.53448	0.380426	0.176438	0.207429	0.058879	0.114892	1063	2517	5277	5162	8256	6823
SPHK2	0.534037	0.244649	0.1414	-0.151963	-0.4551	-0.292483	1064	4340	6059	11674	16430	14623
PLAC1	0.534032	0.398967	0.440226	-0.485154	-0.396841	-0.264225	1065	2279	1065	16578	15766	14138
H2AC11	0.534001	0.221546	0.306897				1066	4656	2658
ECI1	0.533821	0.694526	0.621889	0.494034	0.587881	0.410839	1067	197	139	1298	785	2133
HIP1R	0.533664	0.490444	0.190224	0.341572	0.295789	0.18188	1068	1336	4958	3099	4187	5584
ACOX1	0.533597	0.474033	0.327395	-0.0906345	0.0423137	-0.00994885	1069	1483	2351	10638	8558	9288
GLRA3	0.533563	0.451066	0.273067	-0.21539	0.261818	0.0510565	1070	1692	3252	12805	4708	8050
GAA	0.533552	0.601106	0.480616	-0.578636	-0.445254	-0.409683	1071	574	768	17390	16317	16169
H2AC16	0.533458	0.332887	0.429497				1072	3141	1162
DEF6	0.533283	0.132695	-0.0520229	0.159313	0.188844	0.0167501	1073	6049	10358	5998	5949	8744
MACROD2	0.533121	0.538143	0.485717	0.202157	0.276445	0.318392	1074	971	732	5248	4489	3348
TAC4	0.533029	0.211496	0.141659	-0.15139	-0.188412	-0.143767	1075	4796	6050	11664	12741	11976
SUDS3	0.532769	0.513266	0.455171	0.459703	0.483136	0.47274	1076	1155	960	1636	1674	1490
PREX1	0.532502	0.758031	0.513114	-0.328135	-0.554501	-0.297855	1077	64	548	14592	17258	14688
PICK1	0.53249	0.616292	0.55462	0.0686017	0.218303	0.390984	1078	490	341	7619	5440	2357
CCND1	0.532352	0.249916	0.167874	-0.446169	-0.13432	0.00363236	1079	4252	5478	16144	11788	9018
GRID2IP	0.532305	0.687326	0.537621	0.142892	0.197585	-0.245339	1080	216	402	6280	5800	13818
SERINC4	0.53216	0.466158	0.251446	0.175897	0.189752	0.0987044	1081	1547	3642	5709	5932	7145
BOLA1	0.532102	0.702578	0.566909	0.0214996	0.132644	0.0240847	1082	173	298	8525	6908	8600
PLIN5	0.531835	0.521131	0.302618	-0.433681	-0.495083	-0.184195	1083	1091	2727	15995	16798	12744
PPA2	0.531817	0.58347	0.452921	0.397244	0.635896	0.735678	1084	673	974	2371	500	133
VEZT	0.531772	0.243103	-0.0623365	0.278896	0.450121	0.289558	1085	4366	10770	3982	2076	3777
AR	0.53155	0.393235	0.3733	-0.0669824	0.0138317	-0.0142966	1086	2353	1738	10167	9091	9376
TEX14	0.531374	0.42812	0.245906	-0.396534	-0.408627	-0.222665	1087	1929	3754	15559	15898	13431
SLC40A1	0.531096	0.552076	0.2939	0.230526	0.3669	0.210571	1088	864	2858	4767	3113	5073
WBP1L	0.530863	0.33361	0.12285	-0.671861	-0.691378	-0.704575	1089	3132	6452	17839	17877	17960
NFS1	0.530857	0.648897	0.534711	0.14654	0.102349	-0.0731348	1090	352	417	6214	7456	10602
SRMS	0.530775	0.388737	0.406259	-0.655843	-0.357591	-0.233587	1091	2401	1417	17769	15247	13615
MB	0.530571	0.487389	0.386879	-0.588288	-0.23891	0.01784	1092	1367	1601	17439	13585	8718
MAP7	0.530379	0.708738	0.64668	0.0221122	0.327124	0.488858	1093	158	101	8512	3691	1328
MTMR1	0.530291	0.157471	0.135609	-0.421059	-0.26185	-0.316032	1094	5607	6192	15848	13919	14914
LMX1B	0.530218	0.562165	0.487805	-0.349715	-0.137677	0.0433544	1095	800	719	14924	11852	8216
FBXO45	0.530212	0.41646	0.355593	-0.59843	-0.461441	-0.354362	1096	2072	1954	17504	16502	15458
ZIC3	0.529977	0.473693	0.429063	0.315444	0.329617	0.218583	1097	1492	1169	3463	3650	4958
TROAP	0.529956	0.303591	0.111508	0.472518	0.362852	0.430528	1098	3548	6702	1503	3164	1925
TIGD3	0.529746	0.584008	0.534288	-0.355066	-0.244408	-0.311951	1099	671	418	14987	13663	14867
PPP1R13B	0.529678	0.508641	0.412566	0.448884	0.225141	0.0277323	1100	1190	1348	1747	5319	8507
PHACTR3	0.52961	0.523931	0.508527	-0.338658	-0.39678	-0.514072	1101	1069	579	14775	15764	17130
PFDN5	0.529587	0.302232	0.113412	0.619885	0.490758	0.264818	1102	3562	6662	467	1589	4184
MMP17	0.529335	0.532432	0.473868	0.451846	0.387692	0.248109	1103	1014	814	1705	2849	4467
RGS6	0.529169	0.520668	0.289436	-0.369647	-0.2951	-0.140064	1104	1096	2931	15209	14407	11912
TP53INP1	0.529117	0.265399	0.342899	-0.283392	-0.493767	-0.473227	1105	4038	2143	13954	16786	16796
GNPNAT1	0.528729	0.274436	0.211531	0.0232808	-0.0228264	0.0592757	1106	3913	4505	8491	9772	7885
H3C13	0.528711	0.378546	0.270749				1107	2540	3297
PA2G4	0.528672	0.490477	0.253913	-0.0216747	0.317401	0.588088	1108	1335	3601	9330	3848	642
FOXRED2	0.528645	0.368917	0.425973	-0.466118	-0.110227	-0.0014612	1109	2661	1199	16411	11366	9119
FAM47E	0.528591	0.606585	0.297456	0.223477	-0.0805232	0.0360233	1110	542	2801	4891	10799	8361
OR8G5	0.528577	0.544681	0.278297	0.3254	-0.0327324	-0.260465	1111	916	3157	3332	9972	14076
VIPAS39	0.528366	0.496489	0.420017	-0.219274	-0.18878	-0.103413	1112	1277	1268	12883	12751	11207
TBX6	0.527702	0.334915	0.41113	0.192317	0.0110572	-0.20436	1113	3116	1362	5406	9146	13120
RAB22A	0.527293	0.303956	0.168438	-0.623982	-0.518581	-0.30311	1114	3544	5467	17629	17012	14753
EFCAB3	0.527117	0.4365	0.370714	-0.35577	-0.174686	0.0387386	1115	1828	1767	15003	12514	8307
C2orf50	0.526876	0.608195	0.335335	-0.711662	-0.658862	-0.502063	1116	532	2235	17953	17772	17042
CDH1	0.526475	0.33199	0.305183	-0.3636	-0.289604	-0.132465	1117	3156	2685	15116	14332	11774
GNMT	0.52639	0.524238	0.370286	0.364172	0.217867	0.00990009	1118	1068	1770	2785	5448	8887
PLA2G4B	0.525787	0.626368	0.480113	0.428794	0.615351	0.579544	1119	442	774	1983	612	693
KANSL2	0.525777	0.493233	0.327806	0.425231	0.686357	0.415735	1120	1303	2346	2023	313	2068
PLEKHG3	0.525498	0.421225	0.273957	-0.465655	-0.248161	-0.280031	1121	2009	3237	16404	13727	14406
COX6B1	0.525312	0.424925	0.417343	-0.559257	-0.313	-0.313771	1122	1972	1300	17238	14648	14886
SERTAD4	0.525209	0.468001	0.322534	0.514671	0.169185	-0.110852	1123	1529	2436	1128	6282	11362
C12orf66	0.524873	0.54024	0.476236	-0.224043	-0.130783	0.037757	1124	953	802	12969	11722	8328
SEPHS2	0.524589	0.610661	0.52893	0.516209	0.530066	0.531958	1125	517	449	1110	1233	979
MRPS18B	0.524503	0.326506	0.169645	-0.396333	-0.0692793	-0.151821	1126	3234	5430	15555	10605	12122
C2orf76	0.524146	0.57406	0.429358	-0.533421	-0.184933	-0.101516	1127	721	1166	17021	12670	11166
ST8SIA6	0.524048	0.259639	0.133398	0.285582	0.479296	0.234507	1128	4114	6240	3886	1719	4700
DRICH1	0.523948	0.510992	0.484186	-0.11934	0.0427793	0.305281	1129	1176	745	11114	8544	3542
RPLP1	0.523828	0.327569	0.169425	0.39755	0.432029	0.243984	1130	3217	5441	2368	2275	4544
LSR	0.523637	0.451331	0.380516	0.342155	0.153369	0.209081	1131	1688	1665	3090	6543	5094
CBX2	0.523247	0.697604	0.559528	-0.190682	-0.169784	-0.285692	1132	189	325	12402	12429	14504
PTPA	0.523215	0.399072	0.292284	0.289168	0.480547	0.648339	1133	2278	2888	3832	1708	384
ARHGEF16	0.523141	0.654829	0.575859	0.50756	0.226833	-0.0522047	1134	335	265	1185	5285	10185
ZP2	0.52306	0.426748	0.369979	0.208584	0.389327	0.356906	1135	1950	1772	5149	2826	2815
SUFU	0.523009	0.277027	0.160642	0.10688	-0.453792	-0.581127	1136	3878	5657	6900	16412	17537
LPAR4	0.522861	0.343507	0.189253	0.0834837	-0.0670686	0.0758291	1137	3006	4976	7343	10562	7571
SLC5A8	0.522793	0.545925	0.369256	0.251465	0.558991	0.754699	1138	908	1777	4416	1002	99
PCDHB4	0.522765	0.464649	0.505716	-0.0732638	-0.104536	0.0578571	1139	1558	604	10300	11266	7915
LIG1	0.522669	0.320242	0.238597	0.402435	0.0339669	0.012815	1140	3312	3937	2308	8734	8822
ARHGEF5	0.52266	0.314424	0.200319	0.531429	0.306433	0.0204744	1141	3404	4736	975	4023	8673
ARFGEF1	0.522621	0.452788	0.424281	0.097199	-0.0718578	0.0816372	1142	1669	1218	7084	10653	7466
WDR37	0.522488	0.35569	0.158604	-0.178882	-0.192586	-0.271144	1143	2855	5702	12208	12823	14242
TMEM63B	0.522377	0.359372	0.174774	-0.728491	-0.314356	-0.308158	1144	2810	5308	17997	14666	14818
PGK2	0.522264	0.54943	0.371783	-0.167486	-0.200154	-0.186921	1145	884	1753	11986	12962	12783
ZNF630	0.522253	0.670684	0.437016	-0.286736	-0.393931	-0.629789	1146	269	1096	14010	15724	17742
HOOK2	0.521884	0.589671	0.600448	0.246768	0.617695	0.748246	1147	638	190	4490	596	114
ARFIP2	0.521511	0.43014	0.222432	-0.318445	-0.15153	0.0669229	1148	1908	4291	14450	12104	7733
IL9R	0.521449	0.42621	0.419342	0.696231	0.570926	0.33408	1149	1956	1276	201	909	3132
STARD3	0.521286	0.538919	0.433972	-0.169057	0.00218533	0.00280723	1150	968	1122	12018	9328	9038
UCN3	0.521241	0.34136	0.337159	-0.346965	-0.188968	-0.294987	1151	3032	2215	14893	12753	14648
AIF1L	0.521024	0.566371	0.456051	-0.389894	-0.587582	-0.378938	1152	775	954	15463	17467	15794
MST1	0.520914	0.562193	0.304288	0.185964	0.23171	-0.0714013	1153	798	2703	5532	5204	10564
TMEM97	0.520722	0.164884	0.13259	-0.0487145	-0.033658	0.0122637	1154	5502	6256	9852	9988	8832
C1orf35	0.520707	0.554116	0.403774	0.0281751	-0.0669192	-0.233855	1155	854	1437	8394	10560	13619
H2AC17	0.520485	0.242411	0.213476				1156	4373	4473
ADCY5	0.520452	0.417293	0.303796	0.317357	0.347669	0.329352	1157	2062	2709	3432	3390	3193
IRX4	0.519936	0.374622	0.420692	-0.0248191	-0.442965	-0.606149	1158	2601	1263	9394	16293	17661
NBN	0.519731	0.476903	0.419676	0.383775	-0.0392823	0.120905	1159	1455	1273	2527	10097	6711
DGCR6L	0.519726	0.419872	0.51459	-0.252083	0.105579	0.294851	1160	2033	535	13427	7400	3691
UGT2B17	0.519646	0.377801	0.266406	-0.140064	-0.301883	-0.49105	1161	2552	3368	11448	14496	16957
ANKRD40	0.51949	0.0810313	-0.0586588	-0.282137	-0.207596	-0.186108	1162	6847	10658	13930	13101	12765
FN3KRP	0.519437	0.349288	0.262361	-0.564867	-0.341539	-0.382739	1163	2939	3449	17292	15049	15841
CDNF	0.519395	0.522526	0.339853	-0.65218	-0.503648	-0.223408	1164	1083	2178	17754	16879	13446
CABLES2	0.519353	0.457403	0.258557	-0.608766	-0.51074	-0.26968	1165	1625	3518	17561	16939	14220
TFAP2C	0.519134	0.653517	0.515013	-0.402313	-0.670715	-0.433693	1166	337	533	15632	17813	16446
REXO5	0.519118	0.708044	0.655576	-0.113513	-0.00740484	0.299333	1167	161	86	11004	9496	3612
PRLR	0.519016	0.591036	0.332175	0.433824	0.198686	-0.0948607	1168	629	2270	1918	5777	11046
CCDC106	0.519012	0.500288	0.515258	-0.114657	-0.0971945	-0.07023	1169	1248	528	11021	11118	10544
CAPS	0.518886	0.55622	0.516087	-0.279154	-0.284686	0.0700868	1170	841	523	13888	14263	7670
HDDC3	0.518423	0.70579	0.512924	0.164565	0.367186	0.172644	1171	167	552	5900	3108	5758
THRSP	0.518346	0.728978	0.484785	-0.0818403	-0.292805	-0.515032	1172	109	741	10464	14377	17135
HLA-DQB1	0.5183	0.400978	0.306863	-0.542489	-0.10663	-0.267011	1173	2260	2659	17107	11301	14175
DENND6B	0.518228	0.70921	0.698963	-0.28326	-0.195421	-0.250116	1174	155	42	13949	12874	13892
ALOX15	0.517961	0.284183	0.131346	0.110009	0.0561124	-0.155265	1175	3785	6268	6846	8317	12183
MT-ATP8	0.517918	0.445881	0.290682				1176	1738	2910
RABGAP1	0.517741	0.312173	0.209111	-0.397014	-0.280794	-0.0789769	1177	3435	4553	15566	14197	10729
ARHGAP33	0.517403	0.352583	0.248002	-0.202151	0.0321604	0.275574	1178	2890	3701	12610	8767	4005
HGD	0.516837	0.406529	0.333303	0.400135	0.641972	0.797264	1179	2171	2257	2334	476	46
CELF3	0.516824	0.669627	0.454168	0.0106453	0.299263	0.250372	1180	273	964	8726	4130	4430
PSMC4	0.516469	0.312631	0.234684	0.0305214	0.0441678	0.146415	1181	3427	4021	8361	8514	6245
CISH	0.516338	0.681014	0.49099	0.362137	0.0629723	0.0836115	1182	239	696	2813	8177	7430
PBX1	0.516077	0.67037	0.518521	0.492922	0.120908	0.0885441	1183	272	506	1309	7145	7335
CCSER1	0.516047	0.686304	0.552595	-0.71769	-0.604878	-0.336677	1184	223	351	17974	17563	15222
POP4	0.515646	0.265917	0.172159	0.159263	0.107412	0.420902	1185	4032	5373	5999	7370	2021
CALCR	0.515565	0.42843	0.102906	0.10187	-0.247306	-0.323655	1186	1925	6896	6983	13711	15046
RHOD	0.515229	0.395124	0.245894	-0.328632	-0.109018	0.166133	1187	2326	3755	14600	11343	5884
MST1R	0.514981	0.266012	0.22381	-0.247437	0.0815149	0.197927	1188	4031	4266	13347	7827	5298
ACOT8	0.51453	0.263268	0.218312	0.107721	-0.145068	-0.199162	1189	4061	4373	6878	11981	13030
BNIPL	0.514476	0.539257	0.296968	-0.258034	-0.112909	-0.0233701	1190	963	2814	13529	11419	9566
MB21D2	0.514368	0.414841	0.521735	-0.596535	-0.504933	-0.34294	1191	2088	486	17489	16887	15296
RAN	0.514321	0.296001	0.170723	-0.599083	-0.528295	-0.177752	1192	3647	5408	17510	17095	12631
CGB3	0.514242	0.431717	0.365538				1193	1890	1821
ABCC6	0.514143	0.454966	0.255146	0.614851	0.653375	0.402069	1194	1643	3576	497	429	2225
CATIP	0.513906	0.75722	0.530883	-0.245538	0.229807	0.335355	1195	66	433	13320	5233	3111
ZBTB39	0.513896	0.416173	0.343344	0.156297	0.314216	0.0547912	1196	2077	2135	6055	3901	7970
CD9	0.5138	0.199333	0.266194	0.0645839	0.450514	0.540633	1197	4968	3377	7703	2069	926
CIB3	0.513769	0.517865	0.397055	-0.382427	-0.195038	0.0272293	1198	1119	1504	15372	12868	8519
ADAMTS19	0.513718	0.422741	0.287044	-0.352916	-0.658709	-0.665771	1199	1992	2975	14969	17771	17858
LAMTOR2	0.513659	0.602505	0.608581	0.281733	0.374119	0.606876	1200	564	164	3937	3017	549
NUDT4B	0.513326	0.498873	0.328364				1201	1263	2334
RBM14	0.513298	0.482497	0.382328	-0.455173	-0.498286	-0.572969	1202	1406	1647	16278	16825	17495
NKPD1	0.512987	0.686978	0.45919				1203	219	928
CLEC11A	0.512628	0.335489	0.362102	-0.148227	-0.0419278	0.0345196	1204	3113	1865	11600	10133	8390
SFMBT2	0.512586	0.466489	0.371998	0.339639	0.416188	0.146679	1205	1541	1751	3122	2473	6238
VAMP5	0.512377	0.56596	0.485074	-0.26338	-0.275151	-0.0844093	1206	778	740	13624	14134	10838
GRK2	0.512095	0.68651	0.604836	-0.486634	-0.735752	-0.596212	1207	221	177	16596	17994	17609
ROMO1	0.511878	0.374403	0.115829	-0.496568	-0.494849	-0.521567	1208	2603	6608	16697	16794	17183
THAP11	0.51167	0.225439	0.291141	0.162138	0.0565679	0.200778	1209	4598	2905	5945	8310	5244
ZNF821	0.511488	0.452312	0.409161	0.388526	0.43481	0.591264	1210	1675	1381	2472	2241	628
SLC16A8	0.511319	0.417129	0.287762	-0.470262	-0.232679	-0.0200776	1211	2065	2962	16449	13457	9489
PERM1	0.51113	0.469721	0.230051				1212	1513	4129
FAM155B	0.510935	0.455971	0.33663	0.659095	0.492005	0.483444	1213	1637	2218	308	1577	1379
FBXL15	0.51062	0.602071	0.443439	-0.546939	-0.539224	-0.680457	1214	568	1039	17138	17162	17904
VPS52	0.510332	0.295482	0.12259	0.0375032	0.0682785	0.305302	1215	3652	6458	8231	8086	3541
GRM4	0.510314	0.359394	0.39689	-0.0761909	-0.242492	-0.0244171	1216	2809	1507	10357	13637	9581
RNF223	0.510127	0.561602	0.436942	-0.199854	-0.106841	-0.083469	1217	805	1097	12572	11310	10814
SPAG5	0.510037	0.326417	0.168468	-0.328576	-0.144701	-0.37972	1218	3237	5466	14598	11975	15806
ZNF732	0.509931	0.476104	0.586823	-0.223349	-0.121902	-0.249131	1219	1461	239	12947	11576	13873
MED12L	0.509661	0.305202	0.187171	0.389497	0.536833	0.654985	1220	3520	5031	2454	1172	359
ALG3	0.509418	0.483101	0.474911	0.0823033	0.0103044	0.0762781	1221	1398	807	7368	9162	7566
TMEM183A	0.509199	0.499577	0.467974	-0.863822	-0.701838	-0.500489	1222	1256	858	18107	17901	17034
RASAL1	0.509069	0.523097	0.508958	0.376235	0.296669	0.262934	1223	1076	573	2634	4173	4217
TOP1	0.509061	0.0981009	0.0409934	0.260457	-0.111578	-0.233567	1224	6570	8268	4277	11389	13614
BRIP1	0.50859	0.161828	0.0186973	-0.184297	0.00965021	-0.163328	1225	5541	8766	12298	9177	12339
DYNLL2	0.508537	0.304544	0.179854	-0.230348	-0.16843	0.143262	1226	3530	5204	13078	12409	6298
CD5	0.508464	0.520195	0.259854	-0.261563	-0.0708307	-0.156413	1227	1100	3490	13603	10635	12208
JPH1	0.508367	0.616746	0.361541	0.689298	0.713159	0.804472	1228	488	1874	218	214	41
ABHD1	0.507733	0.572386	0.384857	-0.0905285	0.00968745	0.0433863	1229	741	1630	10635	9176	8214
PDRG1	0.507311	0.459278	0.450038	0.388667	0.313875	0.143666	1230	1605	993	2469	3906	6289
RNPEP	0.507223	0.302196	0.280789	-0.217111	-0.223686	-0.284367	1231	3564	3077	12843	13324	14475
PPFIA3	0.507184	0.720376	0.696351	-0.104991	-0.0755182	-0.0707059	1232	134	44	10858	10715	10554
SDR39U1	0.507033	0.539111	0.485868	0.180495	0.114748	-0.0903791	1233	965	731	5624	7250	10952
KLB	0.507013	0.293899	0.180472	-0.512551	-0.665021	-0.712581	1234	3665	5191	16852	17796	17977
ARID2	0.506698	0.502208	0.442483	-0.456799	-0.107914	0.0599767	1235	1236	1047	16304	11326	7867
KIF5C	0.506659	0.469205	0.54295				1236	1520	384
IRF2BPL	0.506659	0.116098	0.0902273	0.119582	0.312522	0.360728	1237	6292	7187	6702	3931	2763
MIEF2	0.506222	0.325652	0.211496	0.551275	0.498082	0.0902771	1238	3248	4507	840	1521	7303
CLCN2	0.506149	0.407457	0.375552	-0.44544	-0.450217	-0.504573	1239	2164	1711	16136	16366	17064
ETFA	0.506051	0.443784	0.262609	0.122555	0.272855	0.312123	1240	1758	3444	6649	4544	3431
P2RX4	0.505997	0.545391	0.431865	0.212181	0.305198	0.208197	1241	911	1140	5089	4044	5106
PPP1R14D	0.505898	0.64494	0.483355	0.180571	0.235866	0.242911	1242	364	751	5621	5124	4569
DHRS1	0.505852	0.404453	0.27006	0.372674	0.329124	0.420017	1243	2191	3310	2677	3659	2029
IQCH	0.505554	0.537842	0.457319	0.508042	0.397775	0.259294	1244	973	941	1183	2713	4279
CLN6	0.505074	0.319363	0.20711	-0.280291	0.0356628	-0.0617164	1245	3326	4588	13902	8686	10374
C1orf194	0.505055	0.442855	0.266398	-0.265755	-0.125349	-0.153646	1246	1767	3370	13674	11639	12154
NEUROD4	0.504985	0.319276	0.37416	-0.230858	-0.473155	-0.307308	1247	3328	1729	13090	16593	14800
LMBRD1	0.504671	0.443242	0.423036	-0.1612	-0.392265	-0.246626	1248	1765	1239	11869	15705	13834
GPRASP1	0.504208	0.566148	0.440576	0.269205	0.287914	0.536437	1249	777	1061	4137	4298	945
ONECUT1	0.504133	0.351287	0.199349	0.111469	0.304341	0.419663	1250	2910	4765	6819	4056	2030
HRH3	0.50403	0.431033	0.376478	0.187805	-0.0494992	-0.0756597	1251	1897	1702	5493	10261	10662
ANKHD1-EIF4EBP3	0.503716	0.360953	0.199499				1252	2784	4762
PPP1CA	0.503704	0.433199	0.327208	0.0281078	-0.115619	-0.255929	1253	1870	2354	8397	11469	13996
TMEM238	0.503572	0.466163	0.461953	-0.159749	-0.243314	-0.0717291	1254	1546	912	11832	13647	10572
KCTD15	0.503421	0.59452	0.606488	-0.462335	-0.474205	-0.0878683	1255	609	168	16362	16604	10904
PROX2	0.503268	0.279389	0.115663	0.143301	0.334014	0.46063	1256	3846	6615	6269	3588	1597
GPATCH2L	0.503234	0.263349	0.0935525	0.227851	0.561813	0.436585	1257	4059	7113	4804	979	1860
COMTD1	0.503126	0.658511	0.482861	0.239081	0.0318459	-0.16593	1258	316	754	4613	8776	12399
ZNF764	0.502895	0.497753	0.4392	0.517315	0.595843	0.349919	1259	1269	1077	1102	715	2905
CHFR	0.502548	0.443431	0.333084	-0.37922	-0.0553353	-0.122221	1260	1762	2259	15330	10348	11572
CSKMT	0.502276	0.421078	0.151174	0.0315716	0.0817645	-0.10602	1261	2011	5865	8344	7824	11262
BLOC1S3	0.502177	0.331171	0.328828	-0.361228	-0.154373	-0.0323067	1262	3161	2322	15087	12156	9725
DBI	0.502133	0.51857	0.597782	0.0929066	0.0536741	0.174208	1263	1111	201	7157	8354	5730
ADAM15	0.50202	0.410242	0.192855	-0.258453	-0.343378	-0.462385	1264	2130	4900	13538	15074	16716
TMC6	0.501922	0.56677	0.329812	-0.0673278	0.0121475	-0.183928	1265	771	2299	10176	9127	12736
MMP15	0.501914	0.39891	0.457262	0.167426	0.36434	0.706752	1266	2280	942	5848	3151	198
PPM1H	0.501912	0.551832	0.554412	-0.218024	-0.0142523	-0.0381001	1267	865	342	12860	9614	9868
NDUFC1	0.501693	0.605387	0.591146	-0.546535	-0.416241	-0.450752	1268	546	221	17133	15994	16618
PP2D1	0.501599	0.661524	0.630602	0.795181	0.811838	0.650035	1269	302	125	45	45	379
GRHL3	0.501508	0.565613	0.588171	-0.267204	-0.165861	-0.236265	1270	781	233	13698	12364	13668
PEBP1	0.50139	0.399652	0.340765	0.132424	0.166757	-0.0217607	1271	2270	2161	6463	6322	9531
SDF2	0.501329	0.326708	0.168959	-0.442363	-0.416483	-0.349477	1272	3230	5457	16097	16000	15388
VARS2	0.501142	0.375387	0.297096	-0.351483	-0.156576	-0.342275	1273	2588	2810	14944	12207	15286
FADD	0.500981	0.322532	0.203591	-0.176031	-0.011442	0.109971	1274	3290	4674	12138	9563	6920
RAE1	0.50067	0.503294	0.374705	0.623728	0.383047	0.1165	1275	1224	1720	453	2919	6784
IGFALS	0.500568	0.545298	0.363208	0.214362	0.429399	0.399483	1276	913	1852	5041	2314	2253
STKLD1	0.500348	0.2981	0.0931451	0.337695	0.00144696	0.129918	1277	3622	7122	3143	9339	6531
SHISA9	0.499836	0.296843	0.39489	0.225575	0.632696	0.656675	1278	3637	1532	4845	520	350
ZNF107	0.499578	0.382752	0.226938	-0.76918	-0.612295	-0.448119	1279	2470	4194	18054	17598	16591
H3C15	0.499321	0.466518	0.416896				1280	1540	1306
DPP3	0.4993	0.393636	0.338162	-0.184053	0.133861	0.176775	1281	2347	2201	12292	6884	5683
MYO16	0.498963	0.387722	0.259664	0.752678	0.553371	0.465216	1282	2411	3495	94	1049	1557
PPIL2	0.498955	0.393233	0.29701	0.270362	0.0550128	0.168239	1283	2354	2812	4113	8328	5831
TBCD	0.498872	0.328134	0.260511	0.568754	0.546177	0.290173	1284	3206	3479	716	1089	3768
MED13	0.498848	0.197838	0.0797221	-0.295592	-0.328182	-0.244997	1285	4995	7413	14135	14857	13810
PCDH20	0.498681	0.461055	0.450921	0.229353	0.0306516	0.136638	1286	1593	988	4784	8802	6419
POLR3K	0.498616	0.56967	0.455522	0.0494816	-0.173907	-0.0514278	1287	752	957	7985	12495	10165
BZW2	0.498514	0.544332	0.648885	-0.809609	-0.691194	-0.442157	1288	918	98	18088	17876	16528
SPDYE5	0.498497	0.588794	0.258627				1289	646	3516
FAM210B	0.498488	0.573719	0.588898	-0.076184	-0.315058	-0.257635	1290	730	230	10355	14680	14024
NOXA1	0.498441	0.390597	0.206723	-0.242522	-0.177982	-0.155984	1291	2379	4599	13278	12562	12196
MAFA	0.498428	0.566467	0.348929	-0.00354435	0.183597	0.188602	1292	774	2044	8998	6051	5464
GEMIN7	0.498137	0.239867	0.0883607	0.390296	0.170643	0.0889701	1293	4402	7224	2448	6261	7330
CFAP99	0.498093	0.483369	0.193236				1294	1393	4889
ALAD	0.497679	0.46934	0.268123	-0.406066	-0.533192	-0.422598	1295	1518	3344	15686	17129	16325
DEFB132	0.49727	0.499212	0.359124	0.429104	0.201308	-0.0505408	1296	1259	1905	1978	5740	10146
PRPF39	0.497221	0.367203	0.212884	-0.234576	-0.449549	-0.4331	1297	2680	4481	13147	16353	16444
AACS	0.496694	0.588554	0.407597	0.0293848	0.228209	0.324334	1298	648	1401	8376	5261	3262
SBK2	0.496692	0.402528	0.490172	0.475492	0.493127	0.464431	1299	2243	701	1470	1565	1566
CARTPT	0.496687	0.343644	0.300021	0.0840164	0.405292	0.476561	1300	3004	2766	7328	2625	1441
RBKS	0.496615	0.246168	0.200024	0.271813	0.234981	0.243885	1301	4314	4746	4094	5136	4546
RNF43	0.496614	0.191316	0.0309965	-0.396901	-0.504862	-0.418093	1302	5105	8483	15563	16885	16263
KHK	0.496581	0.338996	0.256658	0.0113102	0.290022	0.205759	1303	3063	3546	8712	4263	5152
SLC24A5	0.496488	0.552923	0.575793	0.120718	-0.00776179	0.0580452	1304	861	268	6678	9504	7910
SGSM3	0.496432	0.473723	0.424864	-0.274562	-0.221968	-0.0535653	1305	1488	1212	13815	13299	10210
SP2	0.496342	0.267247	0.010576	0.0324444	-0.286981	0.0789274	1306	4006	8928	8330	14288	7526
UGT2B11	0.496331	0.347851	0.366454	-0.89323	-0.686766	-0.483914	1307	2958	1807	18118	17865	16899
FCSK	0.496324	0.426718	0.300245				1308	1952	2763
SH2B1	0.496184	0.53989	0.575556	0.168644	0.460417	0.512151	1309	956	272	5834	1953	1130
MINAR2	0.496129	0.38246	0.261812				1310	2498	3459
TEDC1	0.496094	0.29824	0.184429	-0.352792	-0.240751	-0.157834	1311	3618	5105	14965	13614	12236
ACP4	0.496084	0.370485	0.324345	-0.0617004	-0.145926	0.0186379	1312	2643	2404	10083	11993	8701
SAG	0.496081	0.292403	0.399904	0.317075	0.260914	0.258527	1313	3678	1476	3437	4723	4292
TMEM9	0.496007	0.516369	0.536805	-0.503012	-0.401165	-0.193655	1314	1136	408	16753	15814	12919
TMPO	0.495902	0.0787172	-0.0431853	-0.0564908	0.167165	0.306604	1315	6897	10176	9980	6314	3523
ICA1	0.495817	0.723432	0.517958	0.304905	0.529375	0.264093	1316	126	511	3606	1241	4197
EEF1A2	0.495735	0.33453	0.217757	0.241991	0.217034	0.116188	1317	3123	4383	4576	5458	6792
PATJ	0.495569	0.598108	0.463511	0.206057	-0.0309081	-0.255692	1318	594	901	5180	9937	13991
F12	0.495506	0.465028	0.374413	-0.216667	-0.362357	-0.436797	1319	1554	1726	12832	15316	16476
SLC25A3	0.495427	0.173509	-0.141378	-0.431096	-0.411276	-0.243091	1320	5357	12504	15954	15923	13771
FAM217B	0.495156	0.424443	0.312633	-0.332337	-0.304806	0.0132905	1321	1977	2566	14664	14538	8807
ANAPC2	0.495144	0.407662	0.242492	0.340517	0.141519	-0.049585	1322	2161	3840	3108	6740	10122
ABCA3	0.495098	0.637552	0.551478	-0.040286	0.436399	0.477858	1323	389	354	9670	2226	1434
SERINC2	0.495081	0.334021	0.0853225	-0.00261356	-0.267666	-0.222703	1324	3130	7292	8984	14014	13432
DZANK1	0.495062	0.36337	0.241227	0.298241	0.0230221	-0.0238303	1325	2751	3873	3691	8926	9571
SLC51A	0.495038	0.395854	0.352053	-0.554571	-0.438445	-0.447364	1326	2316	2000	17199	16237	16582
HMG20B	0.494998	0.416309	0.270364	-0.552548	-0.540131	-0.368969	1327	2073	3300	17186	17168	15639
AOC1	0.494913	0.50506	0.397155	0.164243	0.0088649	-0.291582	1328	1216	1503	5907	9185	14612
FBXO16	0.494812	0.688501	0.59201	0.194992	0.116856	-0.0140669	1329	213	217	5360	7211	9371
FAM71D	0.494735	0.578129	0.459914	0.187766	-0.272122	-0.284961	1330	701	925	5495	14089	14490
NABP2	0.494584	0.440229	0.386578	0.0640932	0.416586	0.41608	1331	1796	1605	7710	2468	2066
BBS1	0.494578	0.54711	0.437172	-0.219328	-0.021893	-0.085876	1332	897	1094	12884	9758	10864
RAB40B	0.494561	0.316826	0.317017	-0.4917	-0.46016	-0.434936	1333	3370	2510	16652	16484	16459
CBLN4	0.494477	0.566787	0.384952	-0.390107	-0.600044	-0.440371	1334	769	1624	15466	17539	16511
CSTL1	0.494477	0.566787	0.384952	-0.336687	-0.326165	-0.0976063	1334	767	1623	14734	14835	11098
TPTE2	0.494477	0.566787	0.384952	0.439077	0.492567	0.308483	1334	769	1624	1855	1570	3489
KRT35	0.494477	0.566787	0.384952	-0.0650409	-0.118855	0.0411388	1337	767	1624	10136	11529	8266
FAM241B	0.494309	0.628606	0.524788	-0.626257	-0.46271	-0.244887	1338	431	473	17643	16513	13807
RCCD1	0.494206	0.245645	0.0790926	0.035229	0.0253331	0.189118	1339	4324	7427	8277	8884	5455
CPEB3	0.49382	0.617715	0.463415	0.0938758	0.0662473	0.0187722	1340	481	905	7142	8127	8698
MDM2	0.493597	0.557582	0.312375	-0.220042	-0.323802	-0.270358	1341	837	2572	12891	14801	14228
ICOSLG	0.493517	0.606518	0.537521				1342	543	403
MGAT4A	0.493347	0.512087	0.481671	0.220908	0.576505	0.45189	1343	1167	759	4932	869	1681
SLC37A1	0.493256	0.505873	0.314847	-0.520414	-0.312185	-0.405627	1344	1206	2535	16920	14632	16123
CBY3	0.493251	0.510841	0.583645	0.366389	0.0824957	-0.22676	1345	1177	250	2749	7808	13501
PHOX2A	0.493179	0.666785	0.566277	-0.26703	-0.628838	-0.756809	1346	281	302	13692	17672	18040
DNASE1	0.493158	0.747011	0.667246	0.16381	0.36074	0.296383	1347	83	71	5915	3197	3659
ACSM1	0.492782	0.622847	0.36625	0.174727	0.406851	0.517461	1348	452	1811	5735	2604	1095
GCA	0.492758	0.495874	0.312923	0.216926	0.243565	0.166121	1349	1285	2563	4999	4995	5885
TET2	0.49239	0.43506	0.402489	-0.333531	-0.683375	-0.75121	1350	1847	1450	14678	17856	18035
P4HB	0.492364	0.45826	0.296299	-0.569114	-0.748445	-0.580764	1351	1615	2821	17325	18017	17534
SERPINA4	0.492228	0.383066	0.249256	-0.0535789	-0.323772	-0.185552	1352	2466	3675	9938	14800	12755
SNX22	0.492177	0.543556	0.453086	0.363462	0.34121	0.156308	1353	927	973	2794	3479	6057
ZNF429	0.492101	0.159075	0.164844	0.20098	-0.0916393	0.0269871	1354	5580	5547	5271	11026	8526
ONECUT2	0.492059	0.288113	0.333862	0.260457	0.250505	0.132168	1355	3732	2251	4276	4883	6498
RGS8	0.492032	0.389878	0.277485	-0.164621	-0.24768	-0.407126	1356	2389	3170	11925	13716	16136
TPD52L1	0.491901	0.441996	0.474874	0.386558	0.298482	0.295412	1357	1778	809	2498	4145	3675
MLH3	0.491758	0.589741	0.374537	-0.104561	-0.00298514	0.022001	1358	637	1724	10850	9422	8642
GRAP	0.49174	0.363014	0.173623				1359	2762	5333
COX8A	0.491718	0.482683	0.346407	-0.393603	-0.506763	-0.527558	1360	1403	2085	15519	16911	17222
ARHGEF38	0.491626	0.604162	0.513706	-0.431446	-0.291196	-0.320318	1361	552	540	15959	14356	14995
SLC12A5	0.491023	0.561445	0.491508	-0.16848	-0.451475	-0.225728	1362	807	692	12005	16379	13477
BICDL1	0.491015	0.558695	0.545462	-0.265444	-0.123574	-0.0721114	1363	830	377	13668	11609	10580
TAF9B	0.490928	0.326115	0.153948	-0.156465	-0.0289856	0.382343	1364	3239	5815	11768	9897	2470
UBE2Z	0.490535	0.11279	0.0106017	-0.44716	-0.366482	-0.250254	1365	6340	8927	16160	15369	13895
FAM234B	0.490336	0.339759	0.246661	0.202079	0.0438122	-0.118788	1366	3050	3737	5251	8522	11511
RPS6KB1	0.490197	0.329826	0.192948	0.0639005	0.0739571	0.205913	1367	3179	4896	7714	7977	5148
OR8D2	0.49006	0.453517	0.27474				1368	1660	3222
SIVA1	0.48988	0.258594	0.1407	0.155956	-0.161128	-0.0073947	1369	4125	6076	6060	12284	9237
AC140504.1	0.489787	0.631424	0.380675				1370	418	1664
GSC	0.489629	0.570774	0.353791	-0.182808	-0.0500494	0.0107559	1371	749	1983	12270	10264	8868
LRSAM1	0.489364	0.564392	0.307514	0.00969061	-0.0645905	-0.295673	1372	785	2646	8748	10521	14659
COQ8B	0.489181	0.424544	0.398734	-0.222722	-0.192183	-0.0196889	1373	1976	1487	12940	12815	9483
FAM178B	0.489181	0.480224	0.352704	-0.299611	0.10056	0.310894	1374	1424	1994	14206	7482	3452
SPRN	0.489171	0.68769	0.607436	0.754656	0.621023	0.329159	1375	215	166	93	576	3195
STX6	0.489087	0.558855	0.357852	0.281001	0.252906	0.0461102	1376	829	1922	3952	4846	8152
AP2M1	0.488999	0.258381	0.190985	0.185904	-0.0195369	0.0883806	1377	4132	4941	5534	9726	7338
MTHFR	0.488885	0.315234	0.163032	0.292008	0.153857	-0.248045	1378	3387	5583	3789	6529	13857
ZNF410	0.488876	0.266252	0.185874	-0.577356	-0.421694	-0.15332	1379	4027	5060	17382	16057	12145
TAT	0.488604	0.378049	0.389805	-0.447416	-0.336747	-0.241456	1380	2550	1575	16165	14980	13743
TUBB8B	0.488497	0.59601	0.327602				1381	600	2349
PTPRT	0.488378	0.427119	0.29515	0.0496664	0.0868273	0.132463	1382	1945	2835	7982	7724	6493
SETD1B	0.488073	0.516059	0.399109	0.331782	0.458592	0.435164	1383	1138	1485	3237	1976	1877
AAMP	0.487996	0.550471	0.417387	0.684081	0.658855	0.595984	1384	874	1298	227	406	608
N4BP3	0.487957	0.698861	0.630168	0.488598	0.506766	0.286877	1385	185	128	1356	1447	3814
LHPP	0.487946	0.617971	0.659655	-0.000992583	0.0328145	-0.153652	1386	478	81	8954	8750	12155
NDUFB1	0.487866	0.304365	0.171093	-0.402152	-0.0140637	-0.0354917	1387	3533	5396	15623	9610	9808
KREMEN2	0.487854	0.62845	0.618905	-0.425294	-0.099589	-0.0183041	1388	433	144	15893	11168	9456
IRF2BP1	0.487738	0.441045	0.362904	-0.0245438	0.0012573	0.134379	1389	1786	1855	9389	9341	6461
POLR2G	0.487612	0.49759	0.470221	-0.268016	-0.0467889	-0.00792153	1390	1273	840	13712	10212	9254
FABP7	0.487471	0.326987	0.353255	-0.0329974	-0.00705237	-0.0252315	1391	3225	1986	9533	9489	9601
SMIM5	0.48727	0.587695	0.394579	-0.542244	-0.487052	-0.270653	1392	654	1537	17100	16716	14233
RGS16	0.487192	0.62089	0.467144	0.281858	0.416409	0.0685089	1393	462	866	3934	2470	7699
ZDHHC24	0.487106	0.581195	0.588301	-0.257606	-0.0627983	-0.147306	1394	685	232	13521	10489	12039
SULT2B1	0.487019	0.377321	0.330087	-0.251896	-0.483691	-0.187396	1395	2557	2296	13426	16690	12791
FLVCR2	0.486888	0.450494	0.181272	-0.612037	-0.596069	-0.365033	1396	1695	5174	17579	17514	15590
AC131160.1	0.48681	0.490407	0.35396				1397	1339	1980
RIBC2	0.48667	0.376714	0.433557				1398	2567	1127
SLC29A2	0.486637	0.623118	0.428685	-0.208985	-0.015564	0.0367154	1399	450	1172	12716	9648	8349
DLG5	0.486615	0.631319	0.298449	-0.223495	-0.374516	-0.476448	1400	419	2790	12950	15481	16822
MACROD1	0.486513	0.80963	0.711823	-0.186389	-0.00993524	-0.029733	1401	25	26	12334	9536	9683
DDX23	0.486491	0.599555	0.424981	0.200452	0.556396	0.421844	1402	586	1211	5284	1024	2011
CXXC5	0.486394	0.678369	0.476985	0.233385	0.426478	0.194244	1403	245	795	4716	2346	5369
SFT2D3	0.486376	0.377688	0.253179	0.196441	0.362632	0.267624	1404	2554	3616	5335	3167	4136
SERTAD1	0.486181	0.298647	0.174607	-0.143601	-0.0570396	0.198929	1405	3607	5313	11503	10386	5278
C1orf146	0.48586	0.446563	0.428319	-0.0980228	-0.165161	-0.432153	1406	1729	1175	10750	12352	16434
SLC24A3	0.485787	0.55125	0.428173	-0.503244	-0.198249	-0.167258	1407	871	1177	16757	12936	12422
NXPH1	0.485776	0.450542	0.445336	-0.145631	0.124558	0.217817	1408	1694	1026	11549	7065	4969
LHX1	0.485712	0.234363	0.327841	-0.372843	-0.512926	-0.347385	1409	4485	2345	15249	16963	15363
OR10D3	0.485667	0.523413	0.256581				1410	1071	3548
OXT	0.485658	0.45852	0.43383	0.0350293	0.0320908	-0.0944922	1411	1614	1125	8283	8768	11037
MAP3K9	0.485645	0.391974	0.259561	-0.308023	-0.47878	-0.398224	1412	2371	3498	14315	16649	16035
TRUB2	0.48557	0.474996	0.382577	-0.0170398	0.101438	-0.133914	1413	1471	1644	9241	7469	11799
CCDC189	0.485456	0.552138	0.47883	0.576431	0.737421	0.587118	1414	862	780	677	146	648
BCAS3	0.485393	0.320884	0.199142	-0.450372	-0.40752	-0.284769	1415	3305	4769	16217	15880	14486
MIDEAS	0.485308	0.414848	0.140509				1416	2087	6078
KALRN	0.485118	0.499008	0.325713	-0.335005	-0.267898	-0.201812	1417	1262	2380	14700	14020	13071
MINDY4B	0.485037	0.523053	0.25626				1418	1077	3553
TRPC6	0.484679	0.522869	0.270695	-0.269891	-0.135275	-0.0490177	1419	1079	3298	13736	11806	10110
POMT2	0.484672	0.422131	0.0834755	-0.14516	-0.0709787	-0.231773	1420	2001	7328	11544	10637	13585
NRARP	0.484658	0.346379	0.253713	-0.214853	-0.202634	-0.290389	1421	2969	3606	12799	13011	14594
BBS4	0.484181	0.543753	0.480309	-0.248336	-0.137497	0.195064	1422	924	769	13362	11848	5348
ZNF552	0.484179	0.702406	0.543801	0.193533	-0.02288	-0.18441	1423	174	383	5394	9776	12746
MRPL57	0.484165	0.25841	0.246266	-0.250161	-0.0346433	-0.0399727	1424	4131	3745	13395	10014	9910
FBXL16	0.484073	0.387771	0.492217	0.127392	0.208517	0.207375	1425	2410	690	6553	5628	5123
GNAT1	0.483706	0.397853	0.421159	-0.716584	-0.586967	-0.529539	1426	2288	1257	17973	17464	17239
SCAMP4	0.483514	0.145506	-0.0696218	0.143586	-0.0146838	-0.0452574	1427	5816	10945	6265	9622	10012
GVQW3	0.483455	0.398557	0.334253				1428	2283	2246
KIAA0100	0.48325	0.382271	0.0746819	-0.205213	-0.107924	0.0867584	1429	2501	7513	12649	11327	7371
GDAP1	0.483204	0.458031	0.382653	0.166866	0.0696752	0.379598	1430	1616	1643	5861	8057	2506
RCOR1	0.483166	0.148632	0.00604988	-0.790803	-0.535077	-0.361203	1431	5761	9030	18080	17139	15540
MUC5B	0.483152	0.571018	0.514287	0.383153	0.533835	0.472729	1432	746	537	2533	1200	1491
KLK12	0.483145	0.367144	0.283455	0.265194	0.371631	0.365398	1433	2682	3033	4198	3047	2693
MPI	0.48309	0.361408	0.121898	-0.070613	-0.179726	-0.169906	1434	2780	6473	10240	12591	12477
KIAA0556	0.482969	0.502655	0.430745	0.157033	0.48982	0.416616	1435	1233	1151	6039	1599	2059
TMEM150A	0.482855	0.561048	0.437747	-0.0213268	0.319711	0.311046	1436	810	1090	9323	3815	3450
ASPG	0.48273	0.449497	0.248598	0.0106805	-0.136572	-0.0641115	1437	1704	3690	8724	11834	10422
MMP12	0.48269	0.516762	0.358774				1438	1133	1910
STXBP5L	0.482545	0.42423	0.292087	-0.178296	0.035395	0.199855	1439	1980	2889	12185	8692	5258
SCAND1	0.482206	0.381418	0.27807	0.560087	0.235112	0.284209	1440	2509	3161	783	5132	3865
SPOP	0.482143	0.138843	0.0240259	0.372063	0.10659	0.0446236	1441	5939	8639	2683	7388	8180
REG1A	0.482122	0.360454	0.348219	-0.29579	-0.17519	-0.0786231	1442	2794	2057	14139	12523	10724
KRT37	0.482102	0.722204	0.501378	-0.621445	-0.585715	-0.447738	1443	130	622	17616	17457	16585
PLGLB2	0.482093	0.462645	0.23989				1444	1579	3905
MARCHF10	0.482023	0.422508	0.103591				1445	1994	6890
SCD	0.482003	0.634265	0.772227	-0.660048	-0.378296	-0.305435	1446	399	8	17790	15531	14783
PITPNC1	0.481977	0.486284	0.376255	-0.402046	-0.541847	-0.620276	1447	1374	1703	15622	17179	17721
NAALADL2	0.481916	0.521336	0.396206	-0.519943	-0.523976	-0.531261	1448	1089	1518	16916	17059	17253
FREM2	0.4819	0.358736	0.180311	-0.487232	-0.437648	-0.291822	1449	2816	5194	16604	16229	14615
OGFOD2	0.481858	0.627789	0.415109	-0.0854044	0.197869	0.0377339	1450	436	1322	10547	5791	8330
RMND5B	0.48182	0.649932	0.575256	0.202386	0.107333	-0.166141	1451	349	273	5241	7371	12401
SP6	0.481771	0.476563	0.52138	-0.0639577	-0.331592	-0.280778	1452	1458	488	10114	14905	14419
ZNF736	0.481743	0.348413	0.254552	-0.101627	0.0302087	-0.025994	1453	2948	3593	10798	8807	9617
SPATA2	0.48174	0.525892	0.408704	-0.485806	-0.396326	-0.209836	1454	1057	1385	16589	15756	13229
UGT2B15	0.481738	0.378314	0.254099	-0.411948	-0.478033	-0.337871	1455	2545	3600	15746	16643	15235
HILPDA	0.481732	0.652256	0.469542	-0.344374	-0.169189	0.0320679	1456	342	846	14851	12419	8436
LRRC69	0.481714	0.485817	0.381569				1457	1375	1652
RTL8B	0.481644	0.130289	0.055938	-0.659056	-0.422112	-0.36968	1458	6091	7907	17784	16065	15649
C12orf73	0.481638	0.619583	0.404285	0.230651	0.240999	0.117599	1459	468	1432	4762	5032	6766
NEK5	0.48152	0.491399	0.236347	0.37413	0.525367	0.557653	1460	1323	3983	2654	1285	817
FBXO46	0.481488	0.401201	0.407505	-0.344485	-0.280518	-0.274016	1461	2258	1404	14852	14193	14301
NAP1L2	0.481477	0.60367	0.476997	0.662245	0.42076	0.465152	1462	556	794	291	2412	1558
BDH1	0.48146	0.265355	0.21031	-0.399247	-0.130511	-0.0149602	1463	4039	4532	15582	11717	9383
KCNK6	0.481344	0.289375	0.124116	-0.366976	-0.376372	-0.312935	1464	3719	6429	15165	15505	14876
TAF3	0.481221	0.360837	0.214561	0.65043	0.836671	0.688516	1465	2786	4448	338	29	255
WDR61	0.481173	0.452168	0.394853	-0.273222	0.146384	0.340718	1466	1677	1534	13798	6658	3026
C6orf132	0.48116	0.291298	0.169505	0.240299	0.22817	0.143154	1467	3694	5435	4602	5262	6302
PTPN13	0.481159	0.563875	0.637218	0.0967694	0.140737	0.115593	1468	789	118	7093	6754	6805
CKB	0.481154	0.22899	0.162734	0.204787	0.0932103	0.0252259	1469	4553	5590	5199	7610	8562
POLDIP2	0.481007	0.412575	0.213229				1470	2108	4474
PCYT2	0.480621	0.420437	0.279338	-0.772649	-0.68838	-0.628168	1471	2020	3104	18056	17869	17736
SLC38A1	0.480511	0.301588	0.258611	0.27977	0.503981	0.722495	1472	3573	3517	3971	1471	156
ZNF174	0.48051	0.615073	0.521693	0.351621	0.62193	0.507463	1473	494	487	2961	571	1161
CCDC24	0.480372	0.428485	0.36741	0.0659723	0.0412687	-0.281989	1474	1923	1801	7674	8576	14436
TEN1	0.480217	0.435067	0.278138	0.555664	0.604473	0.406877	1475	1846	3160	813	665	2162
CCDC97	0.480034	0.35027	0.332331	0.0360163	-0.15861	-0.0400619	1476	2925	2268	8259	12241	9912
MFSD3	0.479953	0.736915	0.714353	-0.204437	-0.145882	-0.107956	1477	97	24	12634	11992	11305
NR4A1	0.479934	0.573867	0.616006	0.0191268	0.160121	0.0601141	1478	729	152	8561	6425	7866
SGSH	0.479477	0.704068	0.496378	-0.485591	-0.312905	-0.365738	1479	172	658	16587	14647	15599
MSI1	0.47947	0.491387	0.382915	0.295535	0.265819	0.377561	1480	1324	1642	3733	4639	2538
CHRNB2	0.479414	0.510086	0.33774	0.685892	0.29601	0.154056	1481	1182	2205	222	4183	6090
MPG	0.47938	0.286306	0.308493	-0.720749	-0.495164	-0.23327	1482	3759	2628	17982	16800	13607
CARMIL3	0.479306	0.571623	0.59142	-0.400681	-0.442172	-0.253092	1483	743	220	15602	16280	13942
CD37	0.479009	0.286139	0.284278	-0.275087	-0.155845	0.127019	1484	3763	3020	13824	12179	6587
ZNF687	0.478543	0.589671	0.343631	-0.406994	-0.615826	-0.362149	1485	639	2126	15690	17616	15556
GJD3	0.478439	0.385884	0.153564	-0.216299	-0.325885	-0.210438	1486	2430	5823	12825	14831	13238
PRUNE1	0.478395	0.65913	0.576743	-0.193962	-0.206602	-0.045709	1487	308	264	12459	13087	10023
EEF2K	0.478365	0.407784	0.432917	0.255822	0.323308	0.472765	1488	2160	1134	4348	3758	1488
ZNF737	0.478356	0.159748	0.173216	-0.0482996	-0.0378379	-0.0944407	1489	5565	5342	9840	10075	11033
ZNF619	0.478236	0.323972	0.353993	0.0603952	0.117059	0.0747437	1490	3279	1977	7782	7205	7589
GPRIN3	0.478214	0.38756	0.226128	-0.0502007	-0.11878	-0.214229	1491	2414	4210	9879	11527	13308
C9orf152	0.478149	0.693495	0.561376	0.243954	0.172863	0.403697	1492	200	315	4537	6219	2204
CPE	0.478128	0.471653	0.229969	0.298861	0.326769	0.194905	1493	1503	4133	3682	3702	5353
FAM117A	0.478101	0.357718	0.382135	-0.550942	-0.421784	-0.176892	1494	2828	1649	17171	16060	12612
TRPV6	0.478075	0.460213	0.33669	-0.0849648	-0.234556	-0.321087	1495	1600	2216	10533	13502	15013
PLGLB1	0.478044	0.614921	0.599415				1496	495	194
ASCL4	0.477956	0.571008	0.458842	0.240607	0.244514	0.341333	1497	747	930	4600	4986	3013
SPAM1	0.477821	0.375799	0.25484	0.404349	0.346787	0.235583	1498	2585	3586	2284	3406	4676
DOK7	0.477801	0.457932	0.365011	0.107145	0.189414	0.311553	1499	1619	1825	6889	5936	3440
ACTL7B	0.477799	0.542521	0.348367	0.139184	0.0930346	0.185259	1500	938	2053	6351	7616	5517
ACMSD	0.477737	0.401325	0.194866	0.371597	0.603285	0.458203	1501	2256	4858	2689	671	1618
TTLL10	0.477595	0.517322	0.423906	0.194366	0.104016	-0.0748853	1502	1127	1222	5373	7427	10644
IDE	0.477418	0.414867	0.330215	0.488818	0.234273	-0.0609345	1503	2086	2294	1355	5152	10364
GTF3C2	0.477352	0.40839	0.348672	0.656238	0.353382	0.197011	1504	2154	2048	315	3302	5313
E4F1	0.477086	0.630361	0.556157	0.399791	0.543319	0.563131	1505	423	336	2338	1116	777
NSF	0.477055	0.287876	0.131188	-0.197344	-0.449504	-0.547042	1506	3740	6272	12522	16351	17352
CXCR1	0.476838	0.554885	0.394427	-0.410442	-0.185762	-0.00273139	1507	850	1540	15728	12688	9144
ZFYVE19	0.476713	0.631173	0.52618	-0.455674	0.010643	0.0871732	1508	421	466	16286	9154	7362
FOXP3	0.476706	0.375939	0.301872	-0.281314	-0.439061	-0.600484	1509	2584	2743	13913	16246	17630
OR56B4	0.476669	0.232993	0.146384	0.127913	0.139048	-0.0391457	1510	4495	5953	6542	6786	9890
ANP32A	0.476585	0.213143	0.196321	-0.476521	0.00783417	0.0852476	1511	4780	4830	16509	9208	7398
ADORA1	0.476403	0.560829	0.579596	-0.601881	-0.574718	-0.446892	1512	811	258	17525	17384	16578
TAF1L	0.476373	0.35067	0.229209	-0.147344	-0.0493315	0.309322	1513	2919	4157	11580	10258	3477
PSEN2	0.476281	0.405155	0.0935215	0.251899	0.441104	0.323954	1514	2186	7114	4412	2181	3269
CNNM4	0.47615	0.53085	0.497813	0.197158	0.593872	0.517809	1515	1023	648	5327	734	1093
PROCA1	0.476117	0.490637	0.346668	0.215059	0.213872	-0.0458164	1516	1332	2078	5027	5521	10029
RTN4RL1	0.475952	0.291436	0.432748	0.302761	0.426493	0.1401	1517	3692	1136	3635	2345	6357
KCNJ3	0.475947	0.365687	0.2413	0.0262674	0.269529	0.446762	1518	2722	3868	8432	4584	1738
PIGH	0.475911	0.690359	0.513566	-0.218048	0.219008	0.451829	1519	210	542	12862	5426	1684
RORC	0.475627	0.578154	0.320971	-0.411661	0.138321	0.28158	1520	700	2458	15740	6802	3902
C21orf58	0.475535	0.418892	0.341964	0.0168715	0.320456	0.265172	1521	2046	2149	8600	3802	4176
MT-CO2	0.475326	0.428044	0.275448				1522	1932	3210
CDK2	0.475324	0.071021	0.0188021	-0.0145542	-0.0135046	-0.289899	1523	7028	8762	9194	9594	14586
TDRD5	0.475248	0.481481	0.289039	-0.0434251	0.0192025	0.216051	1524	1415	2940	9735	9005	4998
ANTKMT	0.475228	0.530782	0.491907				1525	1025	691
WDR34	0.475127	0.402243	0.238961	-0.11376	-0.183868	-0.260324	1526	2246	3926	11005	12656	14071
PDK2	0.475093	0.205349	0.0813258	-0.16483	0.0703511	-0.151483	1527	4888	7379	11928	8043	12116
OAZ3	0.475016	0.575824	0.488944	-0.531963	-0.295336	-0.190585	1528	708	709	17012	14411	12853
CEBPA	0.474811	0.387285	0.419848	-0.498342	-0.503287	-0.534687	1529	2418	1272	16711	16875	17281
FBRS	0.47479	0.468372	0.386513				1530	1525	1606
SPCS2	0.474606	0.399962	0.329406	0.526492	0.566629	0.520377	1531	2267	2308	1015	937	1074
GGCT	0.474519	0.584053	0.528368	0.502324	0.403067	0.231001	1532	670	456	1220	2650	4754
CHD5	0.474468	0.432532	0.403877	0.0734122	0.0362195	-0.144054	1533	1880	1436	7538	8677	11981
PKIB	0.474396	0.433574	0.216221	0.0458725	-0.0502021	0.242473	1534	1864	4412	8074	10269	4583
MPND	0.474293	0.392232	0.480189	-0.52924	-0.40777	-0.0202247	1535	2367	771	16990	15884	9493
WDR73	0.474156	0.344436	0.0753875	-0.236088	0.116023	0.276733	1536	2994	7502	13178	7231	3987
ACER2	0.473983	0.488711	0.426976	-0.294163	-0.203612	-0.412457	1537	1357	1188	14115	13033	16208
SUCO	0.473878	0.324971	0.192149	-0.224642	-0.0104	0.071124	1538	3260	4916	12984	9544	7649
TSC2	0.473639	0.56008	0.464518	0.118959	0.392978	0.481558	1539	819	890	6712	2783	1393
ABHD18	0.47356	0.403214	0.397683	-0.101723	-0.110562	-0.188054	1540	2235	1495	10802	11369	12810
LDLRAD1	0.473377	0.539598	0.452233	-0.442991	-0.56766	-0.647131	1541	960	979	16107	17335	17798
UBALD1	0.473342	0.29728	0.189053	-0.257779	-0.139235	-0.229701	1542	3633	4980	13524	11881	13560
PYCARD	0.473261	0.319923	0.293529	-0.00123024	0.21735	0.336778	1543	3316	2867	8962	5456	3090
RABIF	0.473198	0.381971	0.224051	-0.0917843	-0.369751	-0.370171	1544	2505	4260	10651	15410	15657
PDE6A	0.47309	0.395686	0.229437	0.200862	0.0327418	0.0161781	1545	2320	4151	5274	8752	8761
CDYL2	0.473027	0.259879	0.0258887	0.409575	0.469718	0.383602	1546	4107	8604	2222	1842	2451
ADAM2	0.472546	0.366782	0.244207	0.124355	0.344444	0.562115	1547	2704	3789	6618	3438	783
CDH9	0.472546	0.366782	0.244207	0.543706	0.176725	-0.0457278	1547	2683	3789	904	6159	10025
TRIM51	0.472546	0.366782	0.244207				1547	2683	3789
PZP	0.472546	0.366782	0.244207	0.59404	0.59248	0.489869	1547	2693	3779	586	749	1314
FAM181A	0.472546	0.366782	0.244207	0.401624	0.345595	0.423205	1547	2693	3779	2317	3421	1997
SYNPR	0.472546	0.366782	0.244207	-0.307207	-0.121981	0.181456	1547	2683	3789	14300	11580	5590
OR8B12	0.472546	0.366782	0.244207	0.0727718	-0.0505046	-0.198245	1547	2683	3789	7544	10273	13005
OTOS	0.472546	0.366782	0.244207	-0.32508	-0.0639257	-0.0729035	1547	2693	3789	14543	10502	10597
OR10K2	0.472546	0.366782	0.244207	0.345763	-0.00983238	-0.310715	1547	2683	3789	3039	9534	14850
TMPRSS11B	0.472546	0.366782	0.244207	-0.529057	-0.111234	0.139795	1547	2683	3789	16988	11381	6361
PABPC1L2A	0.472546	0.366782	0.244207				1547	2693	3779
OR10T2	0.472546	0.366782	0.244207	0.231561	0.0503606	-0.140204	1547	2704	3789	4744	8406	11914
RTP5	0.472546	0.366782	0.244207	-0.0701538	0.244901	0.252281	1547	2693	3779	10231	4978	4401
SLC2A7	0.472546	0.366782	0.244207	-0.28173	-0.227358	-0.416586	1547	2693	3779	13922	13386	16253
CXorf65	0.472546	0.366782	0.244207	0.407859	0.306536	0.473737	1547	2704	3789	2246	4021	1476
KRTAP10-5	0.472546	0.366782	0.244207	0.0884478	-0.00277249	0.121332	1547	2683	3789	7248	9417	6702
OR10G4	0.472546	0.366782	0.244207	0.422591	0.359794	0.10992	1547	2683	3789	2058	3214	6922
GH1	0.472546	0.366782	0.244207	-0.376994	-0.566787	-0.546854	1547	2693	3779	15299	17327	17350
GOLGA6L1	0.472546	0.366782	0.244207				1547	2693	3779
SPATA31A5	0.472546	0.366782	0.244207				1547	2683	3789
OR8B2	0.472546	0.366782	0.244207	-0.430774	-0.547869	-0.464086	1547	2683	3789	15950	17223	16728
LCN9	0.472546	0.366782	0.244207	-0.443816	-0.488703	-0.206588	1568	2693	3789	16119	16736	13164
NHLH2	0.472546	0.366782	0.244207	-0.191346	-0.0769178	0.00555922	1568	2693	3789	12413	10741	8977
WFDC10A	0.472546	0.366782	0.244207	0.560543	0.35229	0.14899	1568	2704	3779	777	3319	6199
H2AP	0.472546	0.366782	0.244207				1568	2693	3779
DPPA5	0.472546	0.366782	0.244207	0.784276	0.850056	0.691227	1568	2704	3779	60	18	246
UGT2B10	0.472546	0.366782	0.244207				1573	2704	3789
C10orf99	0.472546	0.366782	0.244207	-0.578906	-0.58167	-0.493265	1573	2704	3789	17392	17425	16980
HSH2D	0.472474	0.409251	0.372975				1575	2145	1740
PCSK2	0.472246	0.363418	0.241106	0.293915	-0.00669792	-0.0682513	1576	2750	3878	3761	9484	10504
DLL4	0.472207	0.578268	0.498578	0.411989	0.477732	0.366875	1577	698	641	2189	1739	2673
TMEM63A	0.472195	0.505485	0.379996	0.138866	-0.00649423	-0.323706	1578	1211	1668	6358	9477	15049
CYP2J2	0.47209	0.627321	0.46015	-0.328675	-0.598588	-0.613946	1579	438	924	14602	17531	17693
SLCO4C1	0.471899	0.470758	0.320094	-0.0921787	0.0573172	0.210661	1580	1508	2465	10659	8292	5071
RIBC1	0.471873	0.560489	0.325769	0.433586	0.0833812	-0.0493801	1581	815	2379	1922	7790	10118
PMEL	0.471855	0.466915	0.313445	0.201391	0.596462	0.466138	1582	1536	2557	5261	710	1545
CTBP2	0.471796	0.216558	0.331761	-0.161455	-0.287795	-0.271237	1583	4729	2274	11874	14301	14246
CACNB3	0.471758	0.537419	0.590107	-0.523791	-0.00241856	0.332549	1584	978	225	16943	9411	3151
SELENOW	0.471728	0.51384	0.575736	-0.251351	0.0525316	-0.054155	1585	1152	270	13417	8371	10227
MACROH2A1	0.471595	0.279903	0.190448				1586	3841	4953
NTN5	0.471505	0.383154	0.397251	-0.434949	-0.474539	-0.527235	1587	2465	1500	16012	16608	17217
KLLN	0.471213	0.453227	0.169589	-0.0601573	0.310738	0.282368	1588	1663	5432	10057	3955	3890
DHODH	0.470914	0.172052	0.118401	-0.281822	-0.139788	0.155242	1589	5383	6558	13924	11893	6072
TOB2	0.470728	0.425308	0.551496	-0.348188	-0.0368812	0.179604	1590	1967	353	14904	10059	5627
MT-ND3	0.470712	0.504865	0.218621				1591	1217	4366
PRPF6	0.470382	0.42047	0.361594	0.330662	0.21763	0.165073	1592	2019	1871	3257	5451	5902
ULK3	0.47037	0.662687	0.477523	0.510183	0.61881	0.451291	1593	298	791	1164	591	1691
PLA2G12A	0.470347	0.531172	0.51947	0.224305	0.0688703	-0.173263	1594	1022	499	4872	8077	12542
IRX3	0.470132	0.462736	0.315578	-0.173097	-0.0753929	-0.134563	1595	1577	2526	12093	10712	11819
CCDC148	0.47003	0.38922	0.233968	0.351614	0.400452	0.432035	1596	2394	4036	2962	2679	1913
RNF139	0.47001	0.767837	0.833323	-0.311859	-0.505269	-0.275842	1597	54	2	14361	16891	14335
HABP2	0.469987	0.219929	0.156733	-0.270696	-0.149424	-0.391283	1598	4674	5737	13748	12058	15946
RHOT2	0.469957	0.609162	0.491333	-0.346211	0.0401919	0.154603	1599	526	694	14878	8603	6080
FLYWCH2	0.469882	0.599244	0.584613	0.18982	0.445687	0.462997	1600	588	247	5453	2122	1580
AMH	0.469824	0.255378	0.192376	0.121901	0.0624193	0.16783	1601	4175	4911	6660	8186	5843
HRC	0.469763	0.229165	0.0773481	-0.0845707	-0.0186527	-0.103558	1602	4549	7463	10526	9707	11211
NUP210L	0.469756	0.357608	0.236708	-0.0197747	0.153736	0.182219	1603	2829	3978	9301	6532	5578
NMD3	0.469731	0.479677	0.483421	0.452316	0.491149	0.465933	1604	1430	750	1701	1586	1549
BPIFB2	0.469688	0.348033	0.36382	0.423679	0.150054	0.184441	1605	2953	1840	2045	6602	5535
CCDC159	0.46956	0.511416	0.321328	-0.13843	0.0244997	0.322289	1606	1175	2456	11424	8896	3297
SYT12	0.469508	0.305403	0.298553	-0.211868	-0.240675	-0.396771	1607	3519	2789	12761	13613	16015
KLHDC9	0.46949	0.472563	0.282615	0.0545379	0.233282	0.158822	1608	1500	3045	7896	5168	5997
MSRB1	0.46944	0.361027	0.26643	-0.323606	0.0331929	-0.00889234	1609	2783	3367	14528	8745	9272
PTRH2	0.469372	0.308809	0.0782691	-0.466275	-0.362893	-0.199699	1610	3478	7445	16417	15324	13039
OR5M11	0.469293	0.588416	0.298195	-0.109514	0.0641241	0.17836	1611	649	2794	10933	8155	5658
TAS2R3	0.469123	0.374735	0.0515289	0.10468	0.0823859	-0.143862	1612	2598	8004	6935	7814	11979
ATP5F1C	0.469088	0.518105	0.370453	-0.29769	-0.465885	-0.50445	1613	1116	1769	14179	16535	17063
SLIRP	0.468915	0.26904	0.155025	-0.296603	-0.673436	-0.560393	1614	3984	5794	14161	17823	17426
SRSF5	0.468913	0.37478	0.247439	-0.273482	-0.449843	-0.438459	1615	2597	3712	13802	16361	16486
CTDSP2	0.468856	0.300899	0.233621	0.0172132	0.0334896	-0.202149	1616	3579	4043	8591	8739	13077
FMO5	0.468573	0.573607	0.248132	-0.338443	-0.121904	-0.0527674	1617	731	3698	14770	11577	10195
TMEM50B	0.468505	0.382347	0.326867	0.139635	-0.133245	-0.191932	1618	2500	2362	6341	11766	12883
ARF5	0.46836	0.410399	0.350035	0.188772	-0.418425	-0.416897	1619	2127	2028	5475	16019	16255
ESRRG	0.4683	0.33049	0.325247	0.324921	0.427336	0.348287	1620	3172	2385	3340	2337	2932
CCDC22	0.468234	0.512125	0.312577	0.288128	0.159445	-0.0937486	1621	1166	2567	3848	6435	11016
RIOX1	0.468055	0.452742	0.193203				1622	1671	4890
NAA60	0.467989	0.647906	0.657822	-0.253687	0.0347317	0.0791155	1623	355	83	13462	8717	7518
ALOX12B	0.467619	0.463183	0.471648	0.22999	0.198926	-0.203195	1624	1572	826	4770	5768	13103
MISP	0.467441	0.325782	0.151435	-0.423506	-0.497091	-0.395956	1625	3244	5862	15880	16811	16002
UFC1	0.467345	0.51859	0.464857	-0.131716	0.146545	0.184655	1626	1110	888	11309	6654	5530
GATM	0.467119	0.318672	0.386357	-0.455451	-0.36623	-0.192421	1627	3337	1609	16284	15366	12893
SLC50A1	0.467115	0.415584	0.341032	0.264962	0.0246111	-0.284274	1628	2084	2159	4206	8894	14473
ABCG8	0.467049	0.53248	0.363482	0.455681	0.640191	0.602071	1629	1013	1844	1670	486	579
PFKFB1	0.466825	0.380077	0.40785	-0.479888	-0.576876	-0.570201	1630	2521	1396	16538	17398	17478
ZNF140	0.466693	0.305669	0.131211	0.19378	0.166635	-0.177482	1631	3516	6271	5388	6325	12627
MALRD1	0.466652	0.362927	0.23865				1632	2763	3936
HTR1E	0.466425	0.358271	0.242842	-0.0436767	0.0238523	0.154322	1633	2823	3830	9741	8907	6085
EDF1	0.466353	0.463247	0.25195	-0.627101	-0.849578	-0.572625	1634	1570	3635	17648	18104	17493
HBA1	0.466234	0.532525	0.460574				1635	1012	921
SELENOO	0.466223	0.496134	0.411151	-0.165547	0.127657	0.179818	1636	1280	1360	11948	7007	5621
CNTD1	0.466049	0.294399	0.266652	-0.0262888	-0.0870369	-0.440043	1637	3662	3364	9421	10926	16507
MIF	0.465693	0.333599	0.317257	-0.15019	0.245511	0.481781	1638	3133	2506	11637	4963	1390
ABHD15	0.465644	0.239064	-0.0115193	-0.119878	-0.347475	-0.207656	1639	4415	9397	11124	15120	13189
CCN5	0.465564	0.393	0.28245				1640	2358	3049
GALR3	0.465468	0.382721	0.254184	-0.529389	-0.124667	0.136142	1641	2471	3599	16991	11627	6428
INTS6L	0.465411	0.252787	0.297949	0.0947239	0.366342	0.4994	1642	4207	2795	7122	3125	1227
CLDN9	0.465121	0.395329	0.369354	0.0249973	0.397304	0.450996	1643	2322	1776	8453	2721	1696
SLC44A4	0.465038	0.510602	0.368304	0.0253517	0.192944	-0.063747	1644	1181	1787	8444	5877	10411
VAV3	0.464935	0.510786	0.44912	-0.630093	-0.588218	-0.303728	1645	1178	1006	17663	17470	14767
DOLPP1	0.464914	0.369413	0.248488	0.0785816	0.323753	0.65323	1646	2652	3692	7443	3754	364
MID2	0.464884	0.272716	0.19114	0.0580695	0.243084	0.349522	1647	3932	4936	7832	5004	2909
HNRNPCL3	0.464779	0.239396	0.141697				1648	4410	6049
CHST5	0.464367	0.486952	0.587228	0.64311	0.43631	0.281617	1649	1372	238	366	2229	3901
COX6A1	0.464265	0.475653	0.306296	0.163798	0.482219	0.75768	1650	1465	2670	5916	1689	94
ATP5MPL	0.46422	0.44808	0.207393	0.616078	0.266976	0.0635607	1651	1714	4583	491	4624	7800
WDR88	0.463942	0.351495	0.371223	0.00274436	-0.292521	0.0001156	1652	2906	1760	8893	14374	9085
THEM6	0.463909	0.479806	0.575851	-0.645777	-0.640441	-0.533801	1653	1428	266	17735	17710	17275
PRODH	0.463852	0.640649	0.598269	0.287597	0.613078	0.543956	1654	374	200	3857	620	900
MLXIPL	0.463828	0.54901	0.29914	-0.230647	-0.0226993	-0.170904	1655	889	2783	13084	9770	12503
DRD1	0.463739	0.379446	0.257664	0.138942	0.375172	0.0859689	1656	2528	3531	6357	2999	7386
RALGPS1	0.4637	0.686454	0.601917	-0.250586	-0.114797	-0.00182268	1657	222	187	13405	11454	9123
JMJD4	0.463668	0.518106	0.388772	0.0512221	-0.156272	-0.449042	1658	1115	1582	7955	12192	16602
MED24	0.463665	0.434644	0.324176	0.085709	0.227708	0.320732	1659	1853	2407	7296	5269	3321
SMIM26	0.463402	0.319871	0.273151				1660	3317	3251
COQ4	0.46336	0.430385	0.234274	-0.429071	-0.234558	-0.13765	1661	1905	4028	15932	13503	11860
ZBTB45	0.463204	0.588074	0.439006	0.431885	0.167057	-0.0577847	1662	652	1080	1942	6316	10304
PCDH11X	0.463044	0.357061	0.37081	0.453244	0.737658	0.642841	1663	2836	1765	1691	144	409
MRPL28	0.462983	0.365867	0.34062	-0.396768	-0.112669	-0.0571908	1664	2719	2164	15562	11416	10287
TSPAN14	0.4624	0.512028	0.322357	0.0509425	-0.0765847	-0.381831	1665	1168	2439	7962	10736	15827
TUSC2	0.462199	0.224488	0.168434	-0.0972393	0.245253	0.50648	1666	4611	5468	10735	4970	1166
GOSR1	0.46154	0.495973	0.297059	-0.495086	-0.620992	-0.601499	1667	1283	2811	16685	17640	17635
IKZF4	0.461466	0.0681531	-0.0215353	0.031252	0.226495	0.0862851	1668	7083	9689	8348	5292	7381
PRR14	0.461115	0.44254	0.400037	-0.184417	-0.11375	0.0244291	1669	1771	1474	12301	11434	8589
PLEKHB1	0.461015	0.441056	0.380766	-0.456016	-0.389384	-0.332951	1670	1785	1661	16295	15681	15181
TNK1	0.460972	0.410498	0.214238	0.226636	0.238734	0.0149776	1671	2126	4455	4828	5074	8784
CCDC175	0.460928	0.425186	0.239799	-0.216515	-0.440469	-0.356426	1672	1969	3909	12827	16262	15485
KIFC2	0.460855	0.571248	0.589094	-0.26615	-0.0853126	-0.181001	1673	745	229	13680	10886	12684
TSSK1B	0.460759	0.552941	0.531943	-0.0240149	0.293047	0.474331	1674	860	430	9378	4221	1468
ZWINT	0.460707	0.426985	0.18753	-0.566746	-0.405495	-0.223416	1675	1947	5023	17308	15855	13447
HSD17B10	0.460679	0.52033	0.432049	0.0225647	0.0795994	-0.127391	1676	1099	1139	8505	7866	11679
ZBTB9	0.460672	0.426737	0.187774	0.00436444	0.0403433	0.0938885	1677	1951	5016	8866	8596	7240
DGCR2	0.460566	0.313576	0.399405	-0.17264	0.148474	0.379888	1678	3417	1481	12079	6627	2499
EMCN	0.460477	0.332973	0.190428	-0.534674	-0.484672	-0.105088	1679	3139	4954	17031	16703	11243
SYTL5	0.460468	0.393229	0.258475	0.365961	0.0805563	-0.210974	1680	2355	3520	2754	7851	13251
ARHGAP36	0.460424	0.368182	0.242565	0.649473	0.65689	0.552329	1681	2672	3836	343	414	852
PLEKHN1	0.460273	0.393368	0.206069	0.0317277	-0.188624	-0.403591	1682	2351	4618	8337	12745	16095
DDB2	0.460249	0.411309	0.317164	-0.0430173	-0.0349803	-0.102436	1683	2120	2507	9723	10022	11187
EXD3	0.460241	0.367453	0.0994591	-0.192086	-0.145779	-0.179549	1684	2677	6968	12429	11990	12657
RASSF7	0.460209	0.324089	0.134196	0.291954	0.272669	0.118409	1685	3278	6224	3790	4548	6751
SFN	0.459927	0.200623	0.118569	0.0988998	0.0774706	-0.310343	1686	4951	6552	7047	7907	14848
TPD52	0.459871	0.477329	0.344462	0.237152	0.110128	0.0989417	1687	1449	2114	4644	7317	7140
PCDHA5	0.459852	0.517565	0.280579	-0.226947	-0.222261	-0.287489	1688	1123	3083	13020	13305	14547
RDM1	0.459813	0.495428	0.417842	0.369378	0.55324	0.38173	1689	1287	1293	2714	1050	2476
MRPS34	0.45977	0.622013	0.516642	-0.0262167	-0.0137598	-0.126308	1690	457	518	9418	9602	11656
P2RY14	0.459674	0.483267	0.263891	0.242519	0.251281	0.417742	1691	1395	3418	4570	4873	2050
ADRA2A	0.459632	0.476106	0.354218	0.107097	-0.283727	-0.555799	1692	1460	1971	6890	14252	17405
FAM110C	0.459387	0.519306	0.500716	0.487772	0.276339	-0.109673	1693	1108	628	1362	4493	11333
NME1-NME2	0.459214	0.324402	0.207435				1694	3275	4582
GOLGA7B	0.459082	0.652308	0.325869	0.426204	0.510379	0.2862	1695	341	2378	2010	1407	3831
TMEM159	0.458962	0.358788	0.271902	0.532861	0.44657	0.407496	1696	2814	3284	968	2113	2159
SPIN3	0.458909	0.417581	0.297436	0.330796	-0.0830065	-0.360521	1697	2058	2802	3254	10844	15530
LIG3	0.458516	0.345039	0.20308	0.256682	0.0687874	-0.159272	1698	2989	4687	4338	8078	12263
PSD	0.458296	0.358628	0.292656	0.619365	0.384152	0.0928342	1699	2818	2881	470	2902	7255
RAPGEF3	0.458189	0.371318	0.388489	-0.233219	-0.0243162	0.253013	1700	2632	1585	13126	9808	4384
FUZ	0.45813	0.257404	0.25272	0.134166	0.340888	0.19811	1701	4151	3623	6436	3487	5295
RASL10A	0.457877	0.432029	0.254699	0.137935	0.137658	0.307076	1702	1886	3590	6372	6814	3514
CXXC4	0.457876	0.376492	0.146477	-0.628645	-0.746954	-0.654843	1703	2573	5951	17654	18014	17829
PAK2	0.457828	0.0986057	0.0244375	0.131114	0.00739532	0.141564	1704	6564	8630	6489	9218	6332
FOLR1	0.457754	0.473705	0.282321	-0.369355	-0.561532	-0.437746	1705	1489	3050	15204	17300	16482
NANOGP8	0.457739	0.363682	0.20014				1706	2747	4743
IL1RAPL2	0.457699	0.39364	0.415786	-0.460633	0.0991093	0.341419	1707	2346	1314	16341	7508	3011
IGSF22	0.457658	0.370988	0.29641	0.0181005	-0.190337	-0.431643	1708	2635	2819	8579	12782	16421
NSUN7	0.457647	0.348519	0.27253	0.0129274	-0.308839	-0.19044	1709	2946	3261	8679	14586	12849
PHB	0.457421	0.329033	0.21384	0.326643	0.109227	0.244522	1710	3193	4463	3314	7336	4529
IL2	0.457337	0.506321	0.242127	-0.465274	-0.356375	-0.332364	1711	1201	3850	16400	15229	15175
GPR89B	0.457284	0.684516	0.568619				1712	229	287
SLC25A38	0.457076	0.363803	0.0993955	0.494337	0.484565	0.257913	1713	2744	6969	1293	1653	4302
SYT10	0.45706	0.348079	0.243328	0.109147	-0.097784	0.0445401	1714	2950	3825	6861	11129	8182
ECHS1	0.457027	0.500236	0.43029	0.11543	-0.0749042	-0.277631	1715	1250	1155	6777	10709	14366
NES	0.456958	0.331103	0.298313	-0.157704	0.0792301	0.00752509	1716	3163	2793	11800	7873	8930
SLC22A5	0.456916	0.487758	0.318422	0.316677	0.6004	0.397409	1717	1364	2488	3444	690	2285
PEX5L	0.45683	0.134934	-0.104283	-0.172178	0.135875	0.321837	1718	6012	11754	12071	6846	3305
IL17RB	0.456798	0.436203	0.391251	0.358622	0.0481693	0.0894656	1719	1833	1566	2864	8445	7320
NEBL	0.456774	0.379812	0.242674	0.279098	0.152012	-0.0755274	1720	2524	3832	3978	6565	10658
IGSF5	0.456318	0.668969	0.407233	-0.387315	-0.153046	-0.0844412	1721	275	1407	15426	12136	10839
NPEPPS	0.456315	0.297436	0.0703345	-0.0980161	-0.269525	-0.356824	1722	3630	7609	10749	14050	15490
JMJD7-PLA2G4B	0.456229	0.500224	0.371319				1723	1251	1759
SLC35C2	0.456175	0.2378	0.234873	0.0457722	0.000318277	0.128195	1724	4437	4016	8078	9358	6569
FAM221A	0.456049	0.298252	0.304667	0.399579	0.511904	0.299976	1725	3617	2695	2342	1393	3602
MPV17L	0.455982	0.563799	0.570599	-0.31908	0.223335	0.26178	1726	790	283	14455	5350	4239
MRPL43	0.455972	0.32521	0.159485	-0.138966	-0.0198525	-0.163706	1727	3258	5687	11432	9733	12347
MYG1	0.45584	0.470841	0.278868				1728	1507	3118
ASF1B	0.455749	0.252387	0.233264	-0.167395	0.0237625	0.338855	1729	4216	4049	11983	8908	3067
HAPLN1	0.455736	0.432951	0.349371	0.112644	0.166495	0.152838	1730	1876	2038	6805	6327	6112
EDA2R	0.45567	0.353454	0.23858	0.335845	0.5254	0.726024	1731	2882	3938	3170	1284	149
TMPRSS6	0.455535	0.338476	0.251217	-0.576801	-0.281421	-0.104972	1732	3069	3646	17378	14206	11236
PLEKHH3	0.455385	0.573914	0.523743	0.569752	0.719918	0.56549	1733	728	480	713	196	760
MYRFL	0.455321	0.468273	0.358066				1734	1526	1917
PLPPR5	0.455251	0.34735	0.228724	0.466203	0.266553	-0.055229	1735	2962	4169	1568	4629	10246
MARK2	0.455142	0.551386	0.474621	-0.388605	-0.164805	0.150024	1736	870	810	15447	12345	6170
MCM4	0.454841	0.402108	0.3687	0.356221	0.278031	0.373242	1737	2247	1781	2892	4462	2585
ZNF268	0.454827	0.160963	0.00590729	0.426104	0.383778	0.306443	1738	5549	9033	2012	2911	3525
ZNF335	0.45474	0.355867	0.186233	0.35057	0.0882032	0.0167022	1739	2851	5049	2974	7697	8746
PEX11G	0.454731	0.338469	0.336627	0.324138	0.31332	0.625096	1740	3070	2219	3347	3915	473
CHMP6	0.454687	0.291146	0.0569831	-0.300483	-0.102337	-0.0560418	1741	3697	7882	14222	11215	10261
KLHDC2	0.454634	0.260785	0.122821	0.50508	0.246918	0.185516	1742	4094	6453	1203	4943	5510
TMEM106C	0.454436	0.406522	0.23321	-0.335964	-0.165787	0.119961	1743	2172	4054	14719	12363	6723
NSMCE4A	0.45442	0.246092	0.254885	0.0115269	-0.281748	-0.40375	1744	4315	3583	8709	14209	16096
YTHDF1	0.454175	0.342325	0.17242	-0.248053	-0.342399	-0.171157	1745	3023	5362	13354	15055	12507
SLC44A2	0.454128	0.351287	0.343031	-0.565098	-0.559255	-0.361381	1746	2911	2141	17296	17289	15544
NOXO1	0.454082	0.573952	0.671002	0.274841	0.579583	0.451249	1747	726	65	4043	849	1692
H1-10	0.454029	0.170269	0.171117				1748	5423	5394
TRIM3	0.45401	0.513873	0.35378	0.23305	0.19336	-0.019785	1749	1151	1984	4724	5867	9485
SNTG2	0.453962	0.390862	0.259486	0.48333	0.518063	0.322058	1750	2378	3500	1396	1341	3300
CRCP	0.453924	0.573988	0.307078	0.175745	0.273857	0.0646914	1751	723	2655	5712	4528	7781
DGKZ	0.453916	0.69691	0.510372	-0.243422	-0.412716	-0.50848	1752	192	564	13289	15946	17084
AFMID	0.453782	0.663232	0.490819	-0.239244	-0.337954	-0.457902	1753	296	697	13229	14998	16685
CYP2C8	0.453543	0.347996	0.316591	-0.0713346	-0.246453	-0.516214	1754	2954	2516	10257	13694	17142
LIN7A	0.453518	0.406739	0.299383	0.309758	0.328632	0.435805	1755	2167	2782	3530	3669	1871
CCDC196	0.453492	0.366457	0.276453				1756	2715	3188
SEPTIN1	0.453448	0.303729	0.226793				1757	3547	4197
TCF24	0.453232	0.395729	0.264647	-0.190332	-0.286601	-0.270515	1758	2318	3407	12395	14286	14230
RGS22	0.453086	0.337094	0.19882	0.0147363	-0.0307082	0.215006	1759	3091	4778	8648	9931	5015
PLEKHD1	0.452541	0.590063	0.433227	0.296385	0.290605	0.293779	1760	635	1129	3716	4253	3712
C19orf73	0.45247	0.184404	0.186581	-0.11599	-0.19831	-0.198794	1761	5207	5039	11049	12937	13015
TCEA2	0.452442	-0.0589013	-0.113604	-0.664361	-0.596499	-0.505738	1762	9524	11947	17808	17516	17071
TBX2	0.452389	0.426083	0.302706	-0.516296	-0.381075	-0.166789	1763	1958	2723	16881	15571	12414
DHCR7	0.452364	0.403634	0.580782	-0.0618057	-0.444081	-0.30072	1764	2198	255	10084	16302	14718
PHKG2	0.452298	0.533552	0.516842	0.124858	0.568594	0.457368	1765	1003	517	6602	923	1626
EFHB	0.452207	0.166555	-0.0386998	0.284979	0.61047	0.701244	1766	5474	10075	3898	635	213
MCF2L	0.452103	0.588248	0.513826	0.439348	0.338519	0.0474091	1767	651	539	1851	3527	8132
SDHAF2	0.451819	0.411554	0.204653	-0.490031	-0.0902377	-0.0129575	1768	2117	4646	16636	10988	9349
PSMD3	0.451816	0.420354	0.355922	0.218829	0.169934	0.149407	1769	2024	1950	4966	6272	6188
C9orf64	0.45176	0.300139	0.265976	0.211899	0.288059	0.267428	1770	3588	3385	5095	4296	4141
SLC9A1	0.451457	0.456248	0.402473	-0.0504077	0.0209335	-0.329028	1771	1634	1451	9888	8970	15118
AMZ1	0.451455	0.63241	0.408998	0.580891	0.510427	0.484505	1772	412	1383	658	1406	1368
PAIP2	0.451311	0.295244	0.297567	0.312714	0.733581	0.849037	1773	3656	2799	3498	155	16
OTUD6B	0.451273	0.451689	0.497482	-0.468455	-0.606864	-0.474283	1774	1685	649	16429	17576	16802
BRINP3	0.451192	0.318657	0.343854	-0.334066	-0.0537102	-0.0586555	1775	3338	2124	14687	10325	10317
ADCY4	0.451175	0.595299	0.373438	-0.194533	-0.211812	-0.0892214	1776	605	1736	12468	13144	10928
CNPPD1	0.45117	0.477646	0.417843	0.44481	0.558349	0.416944	1777	1446	1292	1788	1009	2057
CBFA2T3	0.451137	0.464285	0.276266	0.251081	0.198214	0.125884	1778	1562	3194	4425	5787	6611
USP7	0.451076	0.4739	0.39672	0.120595	-0.111765	0.118607	1779	1484	1511	6681	11391	6747
RHOB	0.451026	0.682182	0.502214	-0.201894	-0.360373	-0.169175	1780	236	617	12604	15283	12462
DLEU7	0.4508	0.465265	0.124072	-0.317157	-0.00122077	0.17545	1781	1551	6432	14434	9387	5703
KDM2A	0.450573	0.380455	0.350555	-0.420908	-0.733773	-0.604452	1782	2516	2021	15846	17991	17657
TMC3	0.450252	0.440891	0.385215	0.109219	0.532407	0.610324	1783	1787	1620	6859	1209	536
PLXNB2	0.450144	0.389792	0.334064	-0.350422	-0.24584	0.145026	1784	2391	2247	14934	13685	6269
PYCR3	0.450113	0.385917	0.337845	-0.0594525	-0.117652	-0.200729	1785	2429	2204	10042	11510	13056
RAD51B	0.449924	-0.00905326	0.0381643	0.0824473	0.1362	0.167029	1786	8466	8325	7365	6838	5868
SLC25A41	0.44991	0.405969	0.391438	0.0814369	0.0721	-0.0164661	1787	2175	1562	7386	8009	9417
GPR151	0.44977	0.300007	0.322565	0.638684	0.462881	0.248253	1788	3592	2435	381	1920	4462
RABL2A	0.449112	0.469034	0.370881	0.506162	0.511572	0.299996	1789	1522	1764	1196	1397	3601
CD36	0.449018	0.495939	0.365787	0.155616	0.330555	0.233614	1790	1284	1818	6066	3638	4712
CHTF18	0.448898	0.463129	0.364749	0.430178	0.463487	0.324709	1791	1573	1830	1967	1913	3253
NUDT4	0.448895	0.329118	0.224645				1792	3191	4248
NANOGNB	0.448849	0.338663	0.290611	-0.404251	-0.385001	-0.278732	1793	3068	2911	15657	15629	14384
SYNGR4	0.44871	0.190938	0.298867	0.20084	-0.179385	-0.20313	1794	5113	2787	5275	12585	13101
RAI1	0.448623	0.278868	0.283167	-0.120255	-0.00863893	-0.147379	1795	3851	3037	11132	9516	12042
ASTL	0.448573	0.485444	0.329614	0.367727	0.674822	0.566645	1796	1379	2303	2730	354	756
CCS	0.44851	0.505352	0.4402	0.0371614	-0.194799	-0.230084	1797	1213	1066	8240	12864	13567
ATP6V0E2	0.448493	0.302336	0.243568	0.10302	-0.116225	-0.406811	1798	3558	3820	6963	11480	16132
PXMP4	0.448228	0.295323	0.184264	0.526088	0.164607	0.0253592	1799	3655	5109	1019	6357	8558
PGR	0.448191	0.500054	0.238542	-0.332398	0.116147	0.0617694	1800	1254	3940	14665	7227	7831
TMEM79	0.448172	0.558879	0.476461	-0.472012	-0.250461	-0.25531	1801	828	800	16463	13766	13980
SRSF2	0.448161	0.334484	0.235696	0.00921485	-0.133687	-0.133386	1802	3125	4001	8758	11776	11789
IZUMO4	0.447678	0.214335	0.0392148	0.400487	0.342455	0.271024	1803	4761	8302	2331	3468	4085
GP2	0.447609	0.49043	0.265958	-0.208433	0.214147	0.510893	1804	1337	3386	12706	5516	1141
CCDC163	0.447582	0.437613	0.51326				1805	1821	546
MAGEC3	0.447563	0.308087	0.224749	-0.288677	-0.034442	0.133983	1806	3489	4246	14035	10009	6469
EDC4	0.447544	0.139895	0.167388	0.331281	0.56384	0.643503	1807	5917	5489	3247	963	404
SRSF6	0.44737	0.280334	0.16987	-0.168575	-0.335998	-0.230001	1808	3837	5423	12009	14969	13564
LY6G5C	0.4472	0.276816	0.293723	0.262006	0.466348	0.272276	1809	3880	2862	4254	1882	4065
TMEM186	0.447033	0.590525	0.528565	0.0678393	0.110813	0.245685	1810	632	454	7640	7302	4504
USP13	0.446955	0.208944	0.0920993	0.397077	0.306553	0.11149	1811	4837	7148	2375	4020	6890
SCUBE2	0.44694	0.517978	0.278334	0.121623	0.374397	0.149199	1812	1117	3155	6664	3012	6194
OTUB1	0.446892	0.48919	0.397493	-0.234748	-0.100739	-0.0662769	1813	1350	1498	13154	11185	10462
LIPM	0.44689	0.547738	0.450785	-0.600827	-0.42605	-0.427968	1814	893	991	17523	16104	16377
H2BC10	0.446443	0.426763	0.476567				1815	1948	799
TMEM143	0.446382	0.188897	0.210946	0.0286453	-0.146843	0.00779837	1816	5138	4522	8387	12013	8925
LYZL2	0.445432	0.559667	0.373991				1817	825	1732
ADCY2	0.445427	0.315115	0.343195	0.566645	0.0759562	-0.132123	1818	3388	2137	731	7945	11771
TRAFD1	0.445417	0.233476	0.293581	0.187987	0.0778809	-0.168122	1819	4491	2865	5491	7898	12437
ANKRD34B	0.445395	0.566692	0.336548	-0.336201	0.0336214	0.173176	1820	772	2221	14723	8737	5747
TCAP	0.445309	0.448566	0.361548	-0.459222	-0.464532	-0.389938	1821	1710	1873	16330	16525	15932
TNFRSF10C	0.44523	0.434578	0.158818	-0.24602	-0.265756	-0.23476	1822	1856	5699	13326	13979	13639
KIF22	0.445032	0.372412	0.393543	0.0294044	0.211585	0.192054	1823	2617	1550	8375	5568	5414
MTFR1	0.444959	0.414174	0.559121	0.306315	-0.000573854	0.00618805	1824	2093	327	3590	9372	8960
SGCG	0.444733	0.333532	0.225193	-0.253683	-0.407543	-0.467971	1825	3134	4236	13461	15881	16765
GPR153	0.444505	0.270168	0.0697097	-0.201342	-0.226963	-0.454532	1826	3968	7619	12595	13380	16652
TMCO6	0.444464	0.650587	0.509673	0.560816	0.36086	0.055586	1827	348	568	775	3194	7954
ZNF574	0.444117	0.390235	0.395352	-0.223635	-0.0857863	-0.0280321	1828	2383	1524	12952	10895	9652
NDST4	0.443909	0.485543	0.207679	-0.158211	-0.100945	0.1045	1829	1377	4574	11807	11190	7032
MIDN	0.443732	0.319755	0.256145	-0.473475	-0.469895	-0.216086	1830	3318	3555	16475	16565	13330
CTDSP1	0.443681	0.429101	0.276776	-0.0161501	0.197044	0.0676641	1831	1917	3183	9221	5813	7719
VAPB	0.443449	0.431729	0.325032	-0.580278	-0.757382	-0.525917	1832	1889	2388	17399	18034	17211
TMPRSS7	0.443267	0.186264	0.0212214	0.475892	0.656744	0.726734	1833	5182	8709	1462	416	147
TOX3	0.443138	0.330037	0.348997	-0.173301	0.16923	0.3494	1834	3175	2043	12095	6280	2912
COPS5	0.442887	0.26782	0.430481	0.265254	-0.0961493	0.0211703	1835	4002	1154	4195	11106	8658
C5orf49	0.442706	0.427502	0.251017	-0.303354	-0.598133	-0.615333	1836	1940	3649	14246	17524	17700
PIK3R3	0.442425	0.43851	0.526093	-0.218719	-0.245727	-0.464858	1837	1812	467	12870	13683	16738
PLPPR1	0.442394	0.267282	0.286606	0.593519	0.471245	0.418196	1838	4005	2985	588	1824	2047
ESPL1	0.442351	0.376258	0.255601	-0.0379386	0.0947407	-0.0246783	1839	2577	3564	9623	7574	9588
FMOD	0.442312	0.308618	0.291872	-0.441086	-0.429564	-0.32076	1840	3482	2893	16087	16142	15007
SLC2A10	0.44219	0.417474	0.452425	-0.147723	-0.363241	-0.217947	1841	2060	977	11587	15328	13358
SERPINA11	0.442168	0.494025	0.235486	0.190499	-0.151886	-0.143725	1842	1294	4005	5437	12113	11974
ATG101	0.442004	0.489893	0.421063	0.157447	0.211719	0.128773	1843	1346	1259	6032	5566	6558
SRRM4	0.441969	0.297157	0.172957	0.227135	0.484038	0.58526	1844	3634	5347	4816	1661	659
PAGR1	0.441704	0.475421	0.456568	0.474841	0.727438	0.670012	1845	1468	949	1479	170	318
EFCAB11	0.441404	0.192388	-0.00346918	0.631619	0.666373	0.428243	1846	5086	9222	418	375	1949
ZMYND11	0.441273	0.43094	0.276916	-0.434024	-0.618443	-0.460076	1847	1900	3180	16000	17629	16700
TSSK4	0.441233	0.543422	0.453331	0.0484443	0.178502	0.151909	1848	929	971	8015	6127	6125
SLC46A1	0.440953	0.438102	0.244385				1849	1814	3772
GCHFR	0.440907	0.44462	0.268209	-0.474475	-0.249732	-0.0892696	1850	1747	3342	16489	13752	10929
EIF4E1B	0.440826	0.517187	0.260844	-0.342306	-0.523208	-0.746706	1851	1128	3476	14822	17056	18025
TEDC2	0.440772	0.327595	0.272314	0.178625	0.444707	0.567358	1852	3216	3270	5661	2131	753
PRDX2	0.440509	0.419109	0.422435	-0.067263	0.155797	0.396085	1853	2044	1244	10172	6492	2294
CCDC63	0.440445	0.361396	0.309617	0.383926	0.282526	0.201238	1854	2781	2609	2523	4378	5234
NECTIN1	0.440393	0.41306	0.391988	-0.65661	-0.57238	-0.515114	1855	2104	1559	17776	17369	17136
NEK4	0.440247	0.0733808	0.0124059	-0.483088	-0.532536	-0.23886	1856	6994	8893	16562	17124	13709
SLC9A3R2	0.440218	0.363087	0.0970098	0.0512125	0.0728686	-0.000236366	1857	2760	7034	7956	8001	9098
CAMKMT	0.440193	0.74622	0.643553	-0.099311	0.0592182	0.0427	1858	84	105	10770	8247	8226
SIPA1L3	0.440153	0.301456	0.17883	0.0461865	-0.233305	0.0128697	1859	3574	5221	8064	13484	8819
FANCD2OS	0.440073	0.474306	0.463456	0.110132	0.34022	0.238203	1860	1479	903	6843	3499	4640
ZBTB48	0.440003	0.350606	0.25957	0.279387	-0.110288	-0.308444	1861	2921	3497	3974	11367	14821
DPPA2	0.440001	0.606792	0.377792	0.297166	0.335336	0.312379	1862	540	1693	3706	3566	3424
PTGDR2	0.439726	0.39089	0.394016	0.00117679	0.125861	-0.000100506	1863	2377	1549	8915	7047	9092
MDP1	0.439724	0.384514	0.287945	-0.293739	-0.319165	-0.141365	1864	2444	2959	14108	14741	11935
KSR2	0.4396	0.38907	0.3227	-0.407313	-0.421847	-0.431963	1865	2398	2433	15695	16061	16426
TMEM229B	0.439423	0.502776	0.163051	-0.0731276	-0.0701845	0.106893	1866	1232	5582	10296	10623	6993
ATP13A2	0.43934	0.198874	0.030485	0.445052	0.289561	-0.00785543	1867	4972	8499	1785	4274	9250
FSCN2	0.439056	0.362219	0.176171	-0.493165	-0.584392	-0.393224	1868	2770	5284	16669	17446	15972
KCNH8	0.438928	0.479923	0.195012	-0.0244758	0.169937	0.189074	1869	1427	4854	9388	6271	5456
B4GALNT2	0.438733	0.289887	0.294253	0.087067	0.371153	0.250069	1870	3708	2851	7271	3058	4436
LRR1	0.438682	0.0482004	-0.064226	0.383205	0.102985	0.142507	1871	7404	10820	2532	7443	6314
ZMIZ1	0.438562	0.554506	0.279254	-0.544333	-0.343022	-0.0443617	1872	852	3107	17120	15067	9997
RLN1	0.438518	0.481787	0.499718	-0.419915	0.0232415	0.331113	1873	1414	633	15835	8921	3167
C6orf141	0.438429	0.284783	0.226848	0.100655	0.149309	-0.00801339	1874	3776	4196	7010	6614	9256
PPIP5K1	0.438375	0.4098	0.333464	0.518568	0.316286	0.080786	1875	2135	2255	1093	3862	7490
HDAC11	0.438167	0.610067	0.465478	-0.446705	-0.423363	-0.421069	1876	521	881	16150	16075	16303
TMEM132E	0.438136	0.442974	0.347273	0.0350849	0.305284	0.425632	1877	1766	2067	8280	4042	1978
SERPINA7	0.438029	0.266655	0.199525	-0.35603	-0.168735	0.0863501	1878	4015	4761	15006	12413	7379
PRMT6	0.437869	0.395732	0.247825	-0.345655	-0.33023	-0.128067	1879	2317	3705	14870	14883	11693
FAM243B	0.437855	0.492211	0.313787				1880	1314	2554
KCTD13	0.437841	0.326491	0.265207	-0.378929	-0.191787	-0.0789824	1881	3236	3398	15324	12803	10730
RHBDF1	0.437805	0.529429	0.331449	-0.225489	0.0591641	-0.00377326	1882	1032	2279	12997	8249	9161
SELENOP	0.437582	0.445001	0.346006	0.0832184	0.409438	0.316082	1883	1745	2093	7351	2564	3377
ZNF446	0.437533	0.492918	0.450913	-0.0256996	-0.146273	-0.107003	1884	1307	990	9409	12002	11284
LCN12	0.437483	0.435153	0.285004	-0.647456	-0.493455	-0.355105	1885	1843	3003	17739	16781	15469
SRRM5	0.437468	0.388707	0.448412	0.446946	0.32917	0.257352	1886	2403	1009	1765	3658	4308
ABCB4	0.437458	0.639413	0.423593	-0.031119	0.109466	0.0749442	1887	379	1229	9501	7327	7583
IDI1	0.437296	0.422504	0.427892	0.0553695	0.330705	0.261079	1888	1995	1182	7877	3634	4249
NUDT14	0.437143	0.154659	0.0044704	-0.427431	-0.539881	-0.558132	1889	5650	9077	15917	17164	17413
CDC42SE1	0.436931	0.543021	0.356622	-0.551097	-0.189687	-0.193923	1890	933	1942	17172	12770	12923
IBA57	0.436875	0.663774	0.646187	-0.293708	0.105396	0.180948	1891	295	102	14107	7406	5593
CGREF1	0.436718	0.527687	0.544582	0.382057	0.700556	0.446087	1892	1044	379	2554	267	1746
HSFX1	0.436713	0.259888	0.203753				1893	4106	4671
EIF2B2	0.436541	0.303803	0.113537	0.36296	-0.00902442	-0.169837	1894	3545	6660	2802	9525	12475
MROH6	0.436451	0.579126	0.495811	-0.192721	-0.167675	-0.129058	1895	693	664	12437	12395	11711
PIP	0.436432	0.507584	0.293606	-0.0151251	-0.334548	-0.418908	1896	1196	2864	9207	14939	16273
RNF114	0.436403	0.46286	0.319548	-0.0363407	-0.269074	-0.221686	1897	1576	2475	9585	14044	13417
CRISP1	0.436219	0.532656	0.303948	-0.459006	-0.393002	-0.290123	1898	1011	2707	16328	15714	14590
ANKRD30A	0.436133	0.274475	0.300809	0.116717	-0.0321036	-0.148156	1899	3912	2755	6756	9953	12057
RTKN	0.435889	0.568511	0.463481	0.0667073	0.16417	0.226467	1900	759	902	7657	6361	4829
CCDC40	0.435791	0.533673	0.413103	-0.189814	-0.285765	-0.443125	1901	1002	1340	12388	14278	16538
PIGX	0.435666	0.155383	0.216778	0.0589668	0.164118	0.0988407	1902	5636	4403	7809	6362	7143
ZNHIT2	0.435513	0.525215	0.423323	-0.0776166	0.011727	0.0531074	1903	1061	1233	10384	9135	8001
ARMT1	0.435372	0.392093	0.137847	-0.140232	-0.0717917	-0.021514	1904	2369	6146	11451	10652	9526
THEG	0.435354	0.310451	0.244124	-0.375448	-0.44605	-0.431518	1905	3450	3810	15282	16323	16419
POF1B	0.435237	0.41726	0.251929	0.680226	0.893182	0.812704	1906	2063	3637	240	6	35
GJB1	0.435141	0.660241	0.417641	0.430325	0.490115	0.251762	1907	306	1296	1964	1597	4409
ARHGAP27	0.435025	0.22009	0.0527934	-0.123681	0.382003	0.455288	1908	4671	7974	11189	2930	1645
ANKRD16	0.434783	0.594158	0.450915	-0.0215999	0.276216	0.412866	1909	610	989	9327	4495	2101
UPK1A	0.434768	0.282679	0.236257	0.0838069	0.0591304	0.225172	1910	3807	3985	7339	8251	4851
TFAP2B	0.434575	0.311797	0.349413	-0.567041	-0.457647	-0.438573	1911	3439	2037	17309	16455	16487
USP3	0.434526	0.380238	0.32286	0.121237	-0.197915	-0.202469	1912	2519	2430	6669	12927	13087
WFDC13	0.434509	0.135004	-0.0312287	-0.333647	-0.231211	-0.370924	1913	6011	9913	14681	13436	15667
ZFP14	0.434382	0.516649	0.463916	0.0241854	0.314793	0.353965	1914	1134	897	8471	3885	2860
TMEM210	0.434053	0.533265	0.302762	-0.0672644	-0.330426	-0.474607	1915	1007	2720	10173	14887	16803
LEO1	0.43396	0.459553	0.321986	0.643485	0.800577	0.716019	1916	1602	2447	364	51	172
B3GNT4	0.433935	0.482358	0.215517	0.174004	0.508571	0.580645	1917	1409	4426	5751	1428	684
ZDHHC22	0.433832	0.314528	0.240364	-0.567346	-0.433602	-0.532506	1918	3403	3893	17312	16187	17269
SYCE2	0.433777	0.387679	0.526659	0.198263	0.203872	0.268808	1919	2412	465	5319	5702	4118
TRAPPC6B	0.433767	0.134873	0.0539603	0.300468	0.394951	0.386503	1920	6013	7944	3663	2752	2415
ASCL1	0.433581	0.305649	0.196182	-0.210579	-0.00225697	0.356983	1921	3517	4835	12741	9406	2813
PTGR2	0.433409	0.434669	0.380438	0.483374	0.345205	0.276465	1922	1852	1666	1395	3427	3993
THOC3	0.433255	0.228115	0.256709	-0.125239	-0.0375554	0.0937944	1923	4565	3545	11214	10071	7241
MAPK8IP3	0.433119	0.356624	0.351089	-0.538769	-0.522096	-0.262195	1924	2841	2011	17070	17045	14104
RFX5	0.433085	0.473313	0.377502	0.116548	0.218035	0.230932	1925	1495	1698	6761	5445	4757
ARF1	0.433042	0.517501	0.362846	0.535081	0.197221	0.245785	1926	1124	1856	954	5807	4500
SLC27A4	0.433016	0.421564	0.213656	-0.0174218	-0.0582782	-0.158283	1927	2007	4469	9245	10412	12243
BATF	0.43271	0.308844	0.205046	-0.446035	-0.334219	-0.229565	1928	3477	4638	16141	14938	13555
MRPL20	0.432606	0.31826	0.233222	-0.643799	-0.530626	-0.434685	1929	3345	4053	17725	17109	16455
GP1BA	0.432547	0.300412	0.180316	-0.0673656	0.272164	0.101722	1930	3582	5193	10179	4558	7083
G6PD	0.432158	0.138128	0.114281	0.123146	0.248131	0.511708	1931	5950	6641	6638	4923	1134
ADGRG6	0.432153	0.187916	0.0357298	-0.198486	-0.176141	0.0308767	1932	5156	8374	12553	12538	8457
PCDH1	0.43203	0.316474	0.355631	0.51471	0.447712	0.318582	1933	3374	1953	1127	2098	3343
ARF6	0.431842	0.0596614	-0.247212	0.737916	0.48634	0.158093	1934	7216	14450	115	1638	6017
PRKAR1B	0.431719	0.351762	0.428973	-0.0691925	-0.0280368	-0.0356059	1935	2900	1170	10211	9878	9810
PRPF40B	0.431699	0.600895	0.359451	-0.506879	0.00772369	0.0709552	1936	576	1901	16795	9212	7653
RAB15	0.431628	0.512763	0.423965	-0.0438983	-0.00402145	0.0658881	1937	1160	1221	9748	9441	7748
SLC4A10	0.431543	0.35145	0.248776	-0.0128565	0.219087	0.478447	1938	2909	3685	9167	5422	1427
PET100	0.43149	0.17061	0.0702449	-0.0455195	-0.207378	-0.20365	1939	5415	7611	9779	13097	13112
NCOA5	0.431395	0.277512	0.108506	-0.164403	-0.230672	-0.109191	1940	3873	6780	11922	13429	11318
BIK	0.431349	0.488286	0.494078	0.0967115	-0.0552745	-0.173223	1941	1362	676	7095	10345	12541
ADPRHL1	0.431289	0.474277	0.278283	-0.282906	-0.130814	-0.261169	1942	1481	3158	13942	11723	14089
TDP1	0.430944	0.356683	0.102368	0.350813	0.0130212	0.137103	1943	2840	6915	2971	9106	6410
PARM1	0.430809	0.373555	0.337555	-0.297851	-0.162564	0.102354	1944	2610	2209	14182	12311	7071
ZHX2	0.430701	0.512011	0.467303	0.362546	0.189365	0.219786	1945	1169	863	2808	5937	4945
CD8A	0.430456	0.2956	0.172045	0.250279	0.0272792	-0.0823107	1946	3651	5377	4434	8850	10784
CRELD2	0.430451	0.509864	0.588054	0.523847	0.326447	0.339527	1947	1185	235	1037	3709	3046
METTL7A	0.43038	0.359534	0.231207	-0.346878	0.119237	0.157483	1948	2808	4103	14891	7171	6029
PRR13	0.43034	0.328197	0.261372	-0.235308	-0.175692	-0.184723	1949	3205	3467	13167	12531	12750
DNASE2B	0.430296	0.296156	0.341835	-0.274962	-0.341716	-0.548443	1950	3644	2150	13823	15051	17360
NRG3	0.430286	0.275292	0.306859	0.464265	0.445664	0.495258	1951	3900	2660	1590	2125	1262
SS18L1	0.430152	0.507684	0.468763	-0.437253	-0.561112	-0.388206	1952	1194	853	16038	17295	15913
PABPC1L2B	0.430019	0.311956	0.232666				1953	3438	4066
TBC1D24	0.429898	0.425327	0.396367	-0.0888619	0.0867278	-0.0443202	1954	1966	1515	10604	7732	9996
LMAN1L	0.429807	0.564146	0.3079	0.0358366	0.278692	0.489777	1955	787	2641	8265	4450	1316
RBM47	0.429597	0.426276	0.238105	-0.442748	-0.765937	-0.688289	1956	1955	3950	16103	18044	17924
PRPF19	0.429288	0.506542	0.470935	0.216548	0.126508	-0.218615	1957	1200	833	5007	7031	13369
DYRK1B	0.429233	0.337165	0.282759	-0.26024	-0.303972	-0.21176	1958	3088	3043	13576	14528	13264
SERF2	0.429184	0.610689	0.465541	0.332406	0.347793	0.221079	1959	516	880	3229	3388	4926
ATP6AP1	0.428974	0.445539	0.48074	0.519217	0.435212	0.456098	1960	1740	766	1086	2237	1637
SERPINA5	0.428928	0.31257	0.23265	-0.130328	-0.0638776	-0.259156	1961	3428	4067	11286	10500	14049
DNMT3B	0.428842	0.468735	0.456247	0.182672	0.0228942	0.201466	1962	1524	953	5592	8933	5229
GHSR	0.428838	0.220669	0.203651	0.194019	0.21967	0.192937	1963	4662	4673	5381	5412	5394
WFIKKN1	0.428608	0.565328	0.412133	-0.684572	-0.344028	-0.166429	1964	783	1355	17885	15084	12407
ENDOV	0.428543	0.440726	0.293459	0.193914	0.0758589	-0.00780799	1965	1789	2869	5384	7948	9247
HOXC11	0.428201	0.397331	0.481623	-0.0284466	0.0774575	0.331577	1966	2297	760	9457	7909	3165
NUTM2D	0.4282	0.259989	-0.115591				1967	4104	11987
FPR3	0.42818	0.574032	0.345774	-0.192586	-0.475352	-0.300645	1968	722	2098	12433	16619	14717
DIDO1	0.428028	0.271649	0.141226	-0.284926	-0.442844	-0.279511	1969	3945	6063	13985	16291	14397
FAM177B	0.428027	0.500302	0.405155	-0.082636	-0.0145378	-0.223069	1970	1246	1422	10491	9620	13438
SUSD4	0.427955	0.371707	0.381192	0.190516	0.489571	0.323603	1971	2628	1657	5436	1602	3274
ATOX1	0.427724	0.416136	0.299942	0.366765	0.0485594	-0.0324299	1972	2078	2768	2745	8437	9727
ENPP3	0.427683	0.451279	0.213775	0.0319035	0.409708	0.400787	1973	1689	4466	8334	2558	2240
LLCFC1	0.427523	0.454748	0.525502	0.474689	0.374716	0.167737	1974	1647	469	1484	3004	5846
RPL17-C18orf32	0.427484	0.480124	0.294466				1975	1425	2845
RCC1L	0.427455	0.580143	0.315992	-0.280111	-0.208205	-0.259497	1976	690	2520	13899	13108	14057
FBP1	0.42729	0.335999	0.102328	0.347681	0.264864	-0.0263152	1977	3104	6917	3014	4659	9624
ADK	0.427207	0.526796	0.302496	-0.199371	0.111062	-0.0671227	1978	1053	2732	12565	7299	10480
NKX2-2	0.427205	0.255771	0.142994	0.224466	0.113685	0.0755225	1979	4168	6028	4869	7267	7579
ATP6V1G1	0.427187	0.515016	0.362122	-0.277966	-0.205216	-0.118902	1980	1146	1864	13864	13059	11512
PCDHB1	0.427083	0.420861	0.202124	-0.0911475	0.106885	-0.0101848	1981	2013	4706	10643	7380	9291
TIAM1	0.427051	0.327762	0.368443	0.551407	0.48684	0.390929	1982	3212	1785	839	1628	2358
AGR3	0.42702	0.473699	0.218361	0.116023	0.512658	0.281634	1983	1491	4371	6768	1386	3899
SRP54	0.42692	0.347948	0.289199	0.468704	-0.0202099	-0.11277	1984	2956	2937	1541	9738	11395
MAML3	0.42684	0.423669	0.230599	0.342053	0.273008	0.047635	1985	1985	4121	3092	4540	8124
PPM1A	0.426823	0.203052	-0.0784707	0.17952	0.445851	0.315676	1986	4915	11152	5646	2120	3382
APC2	0.426586	0.109234	0.12635	0.252601	-0.0538207	-0.0680147	1987	6386	6382	4403	10327	10500
PCDH11Y	0.426528	0.280883	0.323944				1988	3822	2409
BPIFB6	0.426528	0.280883	0.323944	-0.269708	-0.211646	-0.094157	1988	3822	2409	13732	13143	11024
PPP1R2C	0.426528	0.280883	0.323944				1990	3829	2409
XAGE5	0.426528	0.280883	0.323944	0.0359699	-0.086772	-0.24358	1990	3822	2416	8262	10920	13780
CNMD	0.426528	0.280883	0.323944	-0.155181	-0.0297046	0.0249056	1992	3821	2409	11746	9914	8577
RIT2	0.426528	0.280883	0.323944	0.0652682	-0.0506448	-0.0810562	1992	3822	2409	7686	10274	10765
LY6G6F	0.426528	0.280883	0.323944	0.46505	0.177866	-0.051724	1992	3822	2409	1577	6141	10175
AL035425.2	0.426528	0.280883	0.323944				1992	3822	2409
TBC1D3	0.426528	0.280883	0.323944				1996	3822	2416
C11orf71	0.426399	0.279808	0.328799	0.747045	0.375619	0.115979	1997	3842	2323	101	2992	6797
[truncated: 17,378 more rows]
