# Supplementary material for: Computational pipeline predicting cell death suppressors as targets for cancer therapy
Source: iScience. 2024 Aug 30;27(9):110859. doi: 10.1016/j.isci.2024.110859 (PMC11416655; doi:10.1016/j.isci.2024.110859)
Supplement: Table S2. Differentially expressed genes based on FIN induced TNBC lines, related to Figure 2 [file mmc3.xlsx]

## Sheet: S2 - DEGs
Table S2 - Differentially expressed genes based on FIN induced TNBC lines (related to Figure 3)
	Log2 fold change of erastin (_E) or RSL3 (_R) vs. DMSO										p-values
genes	BT549_E	BT549_R	HS578_E	HS578_R	MDA468_E	MDA468_R	HCC70_E	HCC70_R	SUM159_E	SUM159_R	BT549_E_pvalue	BT549_R_pvalue	HS578_E_pvalue	HS578_R_pvalue	MDA468_E_pvalue	MDA468_R_pvalue	HCC70_E_pvalue	HCC70_R_pvalue	SUM159_E_pvalue	SUM159_R_pvalue
HSPA6	4.80167	1.08539	2.02585	2.98989	0.253072	-0.256362	-0.639439	2.99678	-0.0546083	-0.72256	2.17107e-05	0.340817	0.0194471	0.00204791	0.816514	0.820619	0.482836	0.000191281	0.929991	0.298013
COX6A1P2	3.83025	-0.0712525	-0.74049	-2.36002	-2.15746	-3.03524	-0.137718	0.709117	0.873516	1.7689	0.000369645	0.954759	0.370665	0.10626	0.0517802	0.0174372	0.902708	0.509336	0.431409	0.0935161
FOS	3.4694	0.871703	0.101999	-2.0831	0.0748773	2.75285	0.0788891	3.33469	0.0613975	-0.356782	0.000655127	0.428345	0.903653	0.141684	0.942246	0.00345072	0.859543	1.3987e-09	0.908164	0.515402
RN7SL76P	3.27527	1.5305	0.10822	-2.31999	1.10498	0.557727	0.562491	1.13706	-0.45749	-0.481949	0.00486934	0.205475	0.913515	0.130301	0.333024	0.633511	0.545871	0.217078	0.449464	0.422875
SOS1-IT1	3.23333	3.42138	0.686248	0.409215	-0.54079	-0.453348	0.210299	1.23346			0.000128644	6.1049e-05	0.282109	0.612364	0.234569	0.339402	0.7436	0.0526167
EGR1	3.14373	-0.218542	-0.240241	0.421592	-0.591856	1.61172	0.343428	1.45949	0.0189832	0.530096	1.38354e-05	0.779896	0.604178	0.449228	0.513375	0.0234464	0.71806	0.0975189	0.950335	0.0779947
HMGB1P6	3.05679	2.684	1.76848	1.28083	-0.206634	-0.688656	2.56455	3.89852	0.267354	0.0919678	0.00545762	0.016394	0.114601	0.36186	0.720275	0.308428	0.0962428	0.00915905	0.807352	0.935535
PLXNB3	2.95868	2.88888	0.928103	0.454351	0.402495	-0.715299	-0.204474	-0.167673	-0.450214	0.273349	0.00167396	0.00238787	0.213641	0.634334	0.50035	0.314126	0.733025	0.785323	0.501993	0.662795
ARID4A	2.72314	1.80474	0.799976	1.17746	-0.352682	-0.749514	-0.361697	-0.00113235	-0.45363	-0.715343	0.00322036	0.0494377	0.387374	0.294134	0.544261	0.249296	0.584676	0.998621	0.424296	0.218289
NR4A2	2.72314	1.39476	-0.20535	-1.04074	-0.558199	1.72712	-0.802574	-0.256368	0.759105	-0.266334	0.00775657	0.181423	0.841066	0.438912	0.509702	0.0233108	0.141104	0.615968	0.339098	0.749781
LINC01050	2.71184	2.36201	0.0874956	-0.361524	0.240648	0.560658	0.339001	0.614506			0.00131168	0.00550678	0.930842	0.776945	0.81781	0.596926	0.746712	0.559227
AC026271.2	2.6528	3.51038	-0.292888	0.0674684	-0.000496721	-2.07253	0.26362	-1.27208	0.460149	-0.0792135	0.125145	0.0373287	0.723138	0.948165	0.999614	0.1252	0.827688	0.375143	0.773588	0.962368
PCDH7	2.65046	2.29685	0.592506	1.02136	-0.145288	1.81391	-0.20101	-0.0708662	0.205727	-0.808542	0.00789109	0.0230474	0.18411	0.0569111	0.884334	0.0528006	0.61517	0.862895	0.635296	0.112838
RBMS1P1	2.64582	1.53571	0.564286	-2.12719	-1.30449	0.18123	-1.11738	0.743237	1.74255	3.24355	0.186159	0.478661	0.734455	0.46282	0.542461	0.932114	0.641294	0.728981	0.381258	0.0866199
ABLIM3	2.60801	2.47715	-0.104829	-0.141663	0.240648	2.12543	0.134082	0.279886	-0.0477396	-0.0203567	0.00248439	0.00402032	0.704006	0.701265	0.778145	0.0141917	0.595909	0.282022	0.865399	0.941279
RPS2P55	2.5242	-0.211699	-1.45121	-1.18229	-1.1225	-1.12147	1.71186	2.03305	0.816629	-2.36341	0.16222	0.924214	0.492604	0.666625	0.585519	0.614152	0.29247	0.213923	0.514734	0.236332
CSF2	2.51044	-0.439424	-0.104813	0.661372	-0.85776	0.190769	-0.491188	0.56746	-0.284555	0.56699	7.64512e-05	0.536856	0.905399	0.528608	0.422375	0.855728	0.652575	0.59443	0.409634	0.0728124
TNFRSF14	2.5033	1.4779	0.683748	1.17746	-1.12797	0.17343	0.0922736	0.386381	-0.0379273	0.818932	0.00945266	0.128143	0.486517	0.319321	0.0582571	0.742735	0.807782	0.312887	0.936902	0.0754231
RWDD4P2	2.46474	1.42308	0.151154	-0.738404	0.126255	0.324298	-0.55769	-1.12147	2.91398	2.58883	0.059114	0.293156	0.867766	0.582178	0.923455	0.811862	0.528994	0.260083	0.00187874	0.00486904
MAP3K5	2.46277	2.57464	0.331029	-0.219862	0.505999	0.245408	-0.0467568	-0.882403	-0.175975	-0.414352	0.00616299	0.00396064	0.577333	0.789828	0.243031	0.608275	0.900487	0.0660543	0.570311	0.199647
SPRY4-IT1	2.44449	-0.128703	-0.843456	-2.17381	-0.508564	0.430687	0.289925	1.742	0.0905162	-0.0488153	0.00104907	0.877396	0.195685	0.0433166	0.59625	0.637685	0.795801	0.107829	0.834609	0.90996
AL355315.1	2.42498	2.41542	-0.594337	-1.06237	-0.602887	-2.47837	0.210235	-3.47784	0.4472	0.0319301	0.00237314	0.00286151	0.383522	0.253669	0.433717	0.00844964	0.726629	0.000245114	0.380781	0.951283
AL591806.3	2.41841	2.76385	-0.214533	0.408639	0.142377	0.067904	-0.344438	-0.274249	1.21525	-0.703329	0.0522504	0.0247476	0.879699	0.812196	0.743795	0.879516	0.319655	0.43665	0.056956	0.303469
AF111169.1	2.4155	4.01399	0.312402	0.642217	0.281829	-1.36565	2.06783	3.57974	1.46588	4.62906	0.0982855	0.00459972	0.75221	0.595798	0.669674	0.177901	0.124738	0.0052176	0.437492	0.00778527
CSF1R	2.40708	1.27401	0.120063	0.0593095	-1.06585	0.656545	0.580756	0.271345	0.908827	0.12674	0.0124049	0.186588	0.692738	0.883573	0.0773768	0.202069	0.199405	0.57868	0.106367	0.821613
PER2	2.36944	0.291205	-1.06701	0.303763	0.375354	0.783665	0.48089	0.563344	-0.575385	0.107639	0.0141434	0.779774	0.271641	0.781317	0.558356	0.235443	0.326438	0.266432	0.207656	0.785898
EGR2	2.36098	0.452259	-0.792661	-1.17632	-0.508948	-0.188937	-0.310949	1.11117	0.261541	0.897286	0.00265886	0.59095	0.429405	0.362329	0.628455	0.858952	0.768712	0.278221	0.704564	0.173076
AC084125.4	2.33111	1.98281	1.03791	-0.56102	-0.602887	0.0820137	0.731581	0.20974			0.00557922	0.0182473	0.128144	0.553458	0.392649	0.905012	0.29316	0.772354
STXBP2	2.28019	2.53477	1.23249	-0.361524	-0.340206	0.0526726	0.0690537	-0.0138068	-0.454063	0.545332	0.0223992	0.0116454	0.193524	0.77261	0.221577	0.849359	0.759026	0.952857	0.700129	0.619386
C1QTNF6	2.28019	2.90701	-0.792661	-1.17632	-0.64325	0.291513	-0.125893	-0.274129	0.564016	0.417764	0.0254444	0.00463764	0.41823	0.350784	0.190095	0.520159	0.780569	0.571976	0.265442	0.40701
ZMYND15	2.27714	0.938315	0.466531	-0.339019	-0.920988	0.448464	-0.0592985	0.73851			0.00397513	0.236324	0.396986	0.653856	0.110815	0.379937	0.887648	0.0652689
LMTK3	2.23837	0.890694	0.417686	0.408639	-0.268453	0.0362536	-0.293936	0.0245783	-0.763828	-0.0292356	0.0137679	0.342177	0.639594	0.714137	0.459032	0.921729	0.311032	0.931247	0.189547	0.956068
SAMD5	2.20744	2.01838	0.709624	-0.000357016	1.07009	0.560658	0.339001	0.614506			0.00519921	0.0102759	0.115966	0.999547	0.197151	0.508255	0.68587	0.465208
FAM57B	2.20744	2.65082	-1.34288	-1.95688	0.253072	-0.256362	0.652406	0.584905			0.0108177	0.00241825	0.0502808	0.0418242	0.775	0.779985	0.45758	0.512789
NPM1P27	2.19115	-0.394705	-0.181213	-1.02923	0.41217	-0.0843363	-1.54465	-0.841105	0.57713	-0.521517	0.0122727	0.688732	0.803156	0.329507	0.5956	0.919862	0.136433	0.396776	0.445323	0.523145
RN7SL452P	2.16685	-0.199239	1.37812	1.17746	-0.138322	-0.270473	-0.238337	1.88027	-0.262418	0.00156376	0.00430003	0.808666	0.111508	0.269088	0.810781	0.656093	0.744669	0.00619387	0.575836	0.997217
LINC00346	2.15648	2.39994	0.536824	1.05429	-1.06283	-0.147128	-0.123032	-0.707979	0.19518	0.112038	0.0118148	0.00496981	0.366826	0.138927	0.250213	0.870731	0.852305	0.324275	0.765572	0.863837
AC087741.1	2.14983	1.85795	1.67652	1.27601	-0.487253	-0.710157	-0.0480548	0.089298	0.292388	0.0923535	0.0190278	0.0448789	0.0366204	0.196479	0.403621	0.268094	0.936713	0.884993	0.418084	0.797251
WNK2	2.13933	2.47715	-0.792661	0.408639	-0.402789	0.0143367	0.0532874	0.0134371	0.10018	1.48026	0.00848072	0.00259083	0.295535	0.642557	0.0591353	0.943876	0.747	0.936677	0.922119	0.131827
AKR1B10	2.13933	1.75961	-0.380033	0.442601	-0.17361	-0.319754	-0.288249	-0.108679	-0.30774	0.0385947	0.0715283	0.144275	0.656163	0.658647	0.595267	0.355422	0.271459	0.677651	0.573804	0.941046
AC090409.1	2.13933	0.256472	-0.306599	-0.0854634	0.240648	1.38217	-0.310949	-0.0354437	-0.000375516	-0.0333665	0.014712	0.773156	0.535543	0.892364	0.784898	0.121955	0.719981	0.967362	0.999064	0.915732
COL6A3	2.12537	0.066635	0.0595415	0.128692	0.9469	0.858047	0.797384	2.2148	-0.0760185	0.246452	0.144575	0.967906	0.863848	0.764257	0.587753	0.629363	0.644867	0.176637	0.701812	0.219712
TUBAP2	2.12181	0.621616	-0.350169	-1.55764	-0.852802	-1.36224	-0.491188	1.73201			0.0457011	0.604053	0.785946	0.376274	0.523433	0.330467	0.736495	0.203694
AL049555.1	2.11617	1.30797	-0.775016	-0.407498	0.372524	0.298584	0.398501	0.469531			0.0143547	0.130537	0.403235	0.720181	0.477215	0.595806	0.433613	0.371859
AC092139.2	2.11617	2.01982	0.397345	-2.14598	0.378491	-0.153879	-0.0658063	-0.429987			0.0197926	0.026968	0.600943	0.0683433	0.541657	0.819662	0.916273	0.51933
ZBTB46	2.09888	0.5369	-0.0824801	0.618824	-0.568782	-1.12476	0.0102538	1.4532			0.0130802	0.543295	0.903483	0.443102	0.364146	0.11798	0.990807	0.0898112
AC092910.3	2.07086	0.654012	0.663747	-0.179502	0.00822148	-1.33552	0.0799197	-0.506597	0.596057	-1.94269	0.0111443	0.429073	0.376615	0.857095	0.989158	0.0667282	0.857112	0.325131	0.354474	0.0211308
LEF1	2.0653	0.947115	0.237834	0.101522	0.240648	0.560658	0.339001	0.614506	0.798401	1.7831	0.0243291	0.308083	0.400247	0.785877	0.796021	0.553147	0.717072	0.512594	0.394644	0.0638846
IGFBP5	2.0653	3.51683	1.81435	1.94042	-0.346261	-0.464285	-0.140073	-0.673378	-0.079934	-0.225631	0.0462142	0.000821784	0.0416948	0.0666951	0.244816	0.152294	0.469789	0.00250049	0.873018	0.652874
PLLP	2.0653	0.256472	0.036187	0.403705	-1.11706	0.662218	1.11799	0.589564			0.0135821	0.762238	0.966032	0.698535	0.0847248	0.248551	0.0979104	0.396036
CDH13	2.0653	0.947115	0.0992704	-0.757277	0.240648	0.560658	0.339001	1.41509	-0.0122106	-0.173202	0.0251097	0.310934	0.72511	0.100032	0.797218	0.555515	0.718694	0.132502	0.962627	0.51128
LINC02560	2.0653	0.256472	0.418794	-0.78868	-0.435103	0.367774	-0.0396514	-0.365538			0.0235279	0.783522	0.619113	0.482072	0.581013	0.635219	0.911279	0.362214
NRIP1	2.0653	0.256472	-1.1562	0.796282	0.047596	-0.65349	0.501938	-2.34862			0.0336924	0.798019	0.237743	0.470351	0.939874	0.368294	0.496389	0.012987
RAC2	2.0653	1.96223	0.387866	0.299753	-0.274535	-0.317691	-0.213956	-0.176053	0.0446194	0.33189	0.0512154	0.0675313	0.155478	0.389875	0.320668	0.274178	0.33653	0.436165	0.805003	0.0777881
ARHGEF5	2.0653	0.947115	-1.17964	-1.91271	0.276288	0.479873	0.27055	0.866654	0.141064	-0.153887	0.0481316	0.375861	0.215545	0.135032	0.364805	0.126509	0.307903	0.0021187	0.73579	0.71999
CCNJL	2.03932	1.94607	-0.693847	0.422207	-0.4835	-0.386131	-0.434516	-0.66652	-0.0212959	-0.0595191	0.0169243	0.023182	0.326983	0.604998	0.151424	0.271943	0.210406	0.0871196	0.923474	0.786563
DUSP6	1.99224	0.162625	-0.124494	0.602642	0.851126	1.08424	0.79493	1.99853	-0.0867568	-0.120594	4.88724e-07	0.652168	0.619991	0.0482796	0.0977004	0.0440617	0.167582	0.000581187	0.638956	0.513425
SPRY4	1.97156	-0.4289	-0.579606	0.357953	-0.204095	0.507101	0.582194	2.60801	-0.0452533	-0.0658207	9.83821e-05	0.461479	0.115125	0.376171	0.711491	0.354899	0.50696	0.00181768	0.811915	0.726838
BICDL1	1.94762	1.85795	0.418794	-0.78868	0.00334684	0.0598014	0.0701367	0.169272	0.628573	-0.323641	0.0277523	0.0362134	0.629771	0.495374	0.989412	0.819333	0.746529	0.446241	0.404257	0.681138
RNU7-77P	1.9153	2.35356	0.389369	-1.80959	-0.751133	-1.37564	0.750641	0.526732	1.04622	0.632483	0.0377701	0.0108021	0.630282	0.131168	0.366289	0.124377	0.288825	0.471819	0.099308	0.314117
AL358794.1	1.90609	3.01761	-0.567391	1.34744	1.27018	-0.368645	2.4973	3.87468	2.98344	4.54798	0.182432	0.0326231	0.636473	0.301624	0.20514	0.755146	0.07983	0.00617638	0.10058	0.0114864
AL844908.1	1.8933	0.243218	0.852725	1.98867	0.240648	0.560658	0.339001	0.614506			0.00293679	0.709923	0.305565	0.0448165	0.772599	0.507667	0.685455	0.46459
JAZF1	1.88618	2.20793	-0.209402	0.636582	0.240648	1.38217	-0.302373	-0.0293106	0.0928177	0.394694	0.103544	0.0548905	0.726674	0.343115	0.839096	0.244796	0.773827	0.977758	0.755802	0.176473
MYRF	1.88618	2.12926	0.668881	0.0477662	-1.24906	0.50761	0.426731	-0.847018	-0.634419	-0.717382	0.0517921	0.0271054	0.363259	0.96037	0.125519	0.49048	0.331834	0.136791	0.427911	0.371348
IL12A	1.88375	-0.873456	0.0626667	-1.53134	-0.221028	-0.330273	0.0102538	0.888606	0.603194	1.29998	0.0103697	0.292018	0.934897	0.158387	0.692636	0.576781	0.989662	0.250895	0.322998	0.0351393
ADD3	1.87798	0.355368	-0.231508	-0.436978	1.00562	0.596731	-0.0684159	0.0340198	0.222789	-0.276329	0.036067	0.702111	0.648278	0.536098	0.0752458	0.316974	0.874348	0.939471	0.647332	0.590181
NEBL	1.87798	1.02958	-0.775016	-0.407498	0.27965	0.145117	-0.253053	0.0207327			0.0222265	0.215014	0.374406	0.703226	0.583491	0.791312	0.444665	0.949801
HMGB1P5	1.87798	0.21709	-1.5531	-1.93676	-0.182072	-0.553317	-1.18085	0.239351	-0.0396128	-0.328896	0.132446	0.86967	0.21355	0.233304	0.759706	0.407095	0.312346	0.822923	0.971881	0.773179
MEX3C	1.86526	1.1575	0.695152	-0.0726106	0.914384	-0.0947276	-0.159706	0.906787	0.673276	0.311356	0.00158381	0.0552023	0.210716	0.923833	0.0397655	0.853954	0.702786	0.0208733	0.0869269	0.423725
AC127024.2	1.83163	1.18899	0.625836	-0.179502	-1.41353	-0.309805	0.726523	-0.402715	0.578548	0.0973757	0.0773622	0.262591	0.504757	0.885401	0.110721	0.705191	0.459709	0.704946	0.319237	0.86902
KLF2	1.82484	0.472469	0.380821	0.175668	0.116286	0.994811	-0.741493	0.53195	-0.170951	-0.363235	3.5768e-05	0.264589	0.380102	0.761665	0.815596	0.0428002	0.252492	0.349279	0.493155	0.1601
FABP5	1.81646	0.218295	-0.110936	-0.869352	0.240648	0.560658	1.22573	-1.40268	-1.55788	-2.00721	0.134216	0.876061	0.938952	0.66022	0.899596	0.771716	0.0900732	0.189178	0.162597	0.0882876
RPL15P14	1.80576	0.960649	-0.405115	-0.470669	-0.215611	0.316321	-0.0547138	0.148067	0.519813	-0.364722	0.0032357	0.119304	0.440871	0.501551	0.737724	0.623406	0.931354	0.816841	0.335736	0.521739
AC007683.1	1.79709	1.54108	-0.0974568	-0.715297	0.0025583	-0.242894	0.297269	-1.02002	0.226705	-0.0965967	0.0112108	0.029389	0.875281	0.399344	0.996072	0.668609	0.530718	0.0843394	0.686857	0.866782
AC106795.2	1.78671	0.98155	0.809967	1.85003	-0.434187	-0.6256	0.491126	-0.0354437			0.0436178	0.272718	0.244145	0.0214471	0.336349	0.212709	0.593086	0.969885
PLCB1	1.78449	0.911636	-1.35754	-0.219862	-0.508948	-0.188937	-0.247408	0.434256			0.0476088	0.322058	0.078746	0.801306	0.625752	0.857848	0.706317	0.488758
STARD4	1.77927	1.57376	-1.14301	-1.15206	1.52111	1.18608	0.985714	-0.322716			0.0239905	0.0493553	0.218271	0.335792	0.132604	0.260476	0.350007	0.772985
UBA6-AS1	1.77688	0.134368	0.25427	1.63858	-1.18586	-0.766241	0.535833	-1.30331	-0.0281752	0.23009	0.0799144	0.902644	0.808318	0.17299	0.207876	0.399232	0.549668	0.215411	0.969741	0.749288
AC016831.5	1.76839	0.803218	-0.585456	-3.06501	2.44132	1.87951	-0.551177	-0.173737	-0.302616	-0.870434	0.010992	0.274924	0.53085	0.0422077	0.0279113	0.0979594	0.48225	0.822164	0.601787	0.165663
RAB25	1.76614	1.39571	0.578914	0.557464	-0.18925	0.00980005	0.0538294	0.0510951	-0.121816	0.903697	0.0110885	0.0491288	0.440117	0.55255	0.252633	0.95208	0.733456	0.748192	0.881476	0.230479
NEK1	1.76315	1.7806	0.554971	-3.00511	0.77332	0.149192	0.590067	0.0854078	0.992081	0.794662	0.0178244	0.0174365	0.361706	0.00694265	0.224069	0.827294	0.397825	0.906878	0.137959	0.232389
KDM7A	1.75531	1.37073	0.342481	-0.0557511	-0.165052	-0.615878	0.665734	1.50363	0.400247	0.493413	0.00945672	0.048493	0.598577	0.947828	0.795506	0.365967	0.218644	0.00531639	0.513884	0.412883
EIF3FP3	1.75516	-0.0875533	1.06698	-1.68354	1.30953	2.83657	0.724989	-1.53661	0.225341	-0.292332	0.0508561	0.938597	0.243129	0.331818	0.317042	0.0177336	0.546219	0.316045	0.838971	0.801057
SCNN1A	1.74604	0.98155	0.852725	1.98867	-0.322025	-0.0399407	-0.210696	-0.366725	0.462887	1.03725	0.0608505	0.302921	0.400716	0.0964711	0.139961	0.851408	0.38226	0.156942	0.508821	0.132692
PIK3IP1	1.74005	0.720059	0.852725	0.403705	0.502109	1.67639	-1.0198	-0.363839			0.00689053	0.276017	0.325685	0.708052	0.477268	0.0183356	0.0226682	0.361777
AIF1L	1.73874	2.07408	1.23909	1.98867	0.0247755	-0.00275443	-0.0295093	-0.152283	-1.06261	-0.8325	0.0403789	0.0150612	0.17005	0.0649738	0.895876	0.988649	0.884557	0.476134	0.0775475	0.146885
RPSAP52	1.73874	2.28758	-0.648847	0.134784	0.240648	0.560658	0.339001	0.614506	-0.0791327	-0.655478	0.0333994	0.00556325	0.0813348	0.748383	0.783337	0.528307	0.699917	0.486315	0.858949	0.174949
INAVA	1.73874	0.21709	-0.695954	-1.53134	-0.440586	-0.588762	-0.0796277	0.0526104	0.37487	0.0758977	0.136693	0.860524	0.543705	0.315415	0.413495	0.321958	0.81356	0.878244	0.561365	0.907082
SHC4	1.73628	1.08539	0.735925	1.34388	0.240648	1.38217	0.339001	2.19875	-0.107395	-0.675413	0.0346782	0.190529	0.177882	0.0372208	0.770488	0.0994424	0.68262	0.00869349	0.834392	0.218968
RYR1	1.73628	0.256472	0.036187	0.403705	-0.195732	0.110856	0.491126	1.92224	2.06294	-0.0236156	0.114428	0.821585	0.974688	0.772765	0.601147	0.775285	0.650308	0.0682969	0.0262668	0.979208
SLFN13	1.73628	2.47715	0.852725	0.403705	-0.21831	-0.0742372	-0.226027	0.0387242	0.346174	1.41044	0.0250025	0.00176464	0.270239	0.673737	0.313279	0.73764	0.669533	0.941603	0.714493	0.127725
PAX9	1.73628	2.12478	0.211967	0.841813	1.50068	0.560658	-0.0905971	0.298318	-0.191852	-0.643006	0.0493825	0.0174977	0.708966	0.21258	0.091115	0.536155	0.791918	0.380011	0.777504	0.363735
FAM86FP	1.73628	1.80285	0.799976	1.17746	0.537911	0.0153926	-0.111141	0.699941	-0.338131	-0.59351	0.0904599	0.079386	0.412939	0.320192	0.516902	0.986286	0.861848	0.247534	0.639847	0.420261
ITGA11	1.73628	1.08539	0.389737	-1.25333	0.240648	0.560658	1.12011	0.614506			0.0370297	0.196516	0.289301	0.0594539	0.773569	0.509517	0.18017	0.466533
SPTLC3	1.73628	1.49025	-0.117475	0.432907	1.11188	0.0932475	-0.863307	-0.590244	0.611042	0.45346	0.0907861	0.151477	0.878919	0.643183	0.104995	0.902726	0.352865	0.523298	0.334769	0.472064
NAPA-AS1	1.73628	2.47715	-1.19135	-0.521887	0.125647	0.355225	0.221285	0.174563			0.0664886	0.00929546	0.0651516	0.49928	0.855873	0.613318	0.673047	0.75044
AC011483.1	1.73628	0.256472	0.036187	0.403705	-0.244806	0.142953	0.339001	0.614506			0.0343419	0.757532	0.965337	0.692695	0.656109	0.795892	0.682008	0.459471
CDK14	1.73628	0.256472	-0.17686	-0.234902	0.679938	0.452866	0.583901	0.836871	0.0131185	-0.0896295	0.0301996	0.751265	0.45826	0.466658	0.168847	0.392441	0.274662	0.12252	0.977706	0.848915
SPNS3	1.73628	1.08539	0.036187	0.403705	-0.388392	0.269339	-0.491188	0.584905			0.030761	0.180049	0.964542	0.686035	0.266977	0.438894	0.53603	0.451126
FLI1	1.73628	0.256472	0.350945	-0.199349	0.240648	0.560658	0.339001	0.614506	-0.47781	0.0934931	0.0297412	0.750525	0.405042	0.737463	0.763362	0.49021	0.673063	0.446298	0.327439	0.829638
AC004816.1	1.73628	1.80285	-0.247845	-0.86896	-0.0804797	-0.00311824	-0.173453	-0.0447684	0.413039	0.292403	0.0493591	0.0418409	0.687767	0.305724	0.850187	0.994294	0.663265	0.91243	0.301158	0.460301
NKX1-2	1.73628	0.256472	0.036187	0.403705	-0.45295	-0.733359	-0.213162	0.0551623			0.0711568	0.794967	0.970828	0.739345	0.336047	0.169787	0.664532	0.910994
AC010503.4	1.73628	0.256472	-0.775016	-0.407498	-0.233975	0.18826	-0.0219918	-0.837333			0.0441966	0.770105	0.371394	0.701415	0.424955	0.520514	0.955366	0.0864612
AGRN	1.72456	1.40767	0.0553807	0.0484514	-0.210689	-0.618959	0.130602	0.236673	-0.181237	-0.320682	0.00362024	0.017767	0.86171	0.908405	0.428073	0.0547936	0.510207	0.245665	0.718731	0.522321
GMPSP1	1.72395	-0.0204712	0.553271	1.28119	0.531257	0.56158	-0.0348402	0.235703	1.43257	1.11118	0.150237	0.987248	0.653095	0.379807	0.627619	0.609632	0.969452	0.795729	0.0788488	0.169507
APCDD1L-AS1	1.72303	1.26272	-0.0782923	-0.338689	-0.777116	-0.790397	-2.75376	-0.520576	-0.0796224	-0.141088	0.0449419	0.145368	0.712506	0.242133	0.344145	0.346673	0.00312434	0.49505	0.701286	0.495543
ETV1	1.71081	-0.468595	-0.280479	0.563695	-0.52925	0.0103644	0.339001	0.614506	0.103808	-0.508732	0.0276689	0.582313	0.551706	0.303686	0.479365	0.988831	0.724272	0.523782	0.695712	0.0875123
ETV7	1.68873	-0.129043	0.0305667	0.409215	-0.773079	-0.391372	0.612656	0.640512	0.456816	1.08224	0.0313615	0.875715	0.965554	0.637872	0.0893018	0.395463	0.402919	0.389183	0.542046	0.142363
SLC16A10	1.68479	2.12926	-0.775016	-0.407498	1.03325	0.210324	0.339001	1.41509	1.6834	0.741358	0.057089	0.0158255	0.381533	0.70748	0.0556036	0.724809	0.704232	0.113755	0.0883907	0.451359
CDH15	1.68479	1.08539	0.111393	0.0250664	0.683656	0.565153	1.14108	0.614506			0.0508878	0.210797	0.830427	0.970756	0.404053	0.499662	0.186138	0.480833
COL5A3	1.68479	0.256472	0.75057	-1.0411	1.50068	0.560658	0.339001	1.39765	0.411634	-0.205751	0.172609	0.840508	0.00867958	0.0226392	0.225865	0.661561	0.789314	0.265443	0.51897	0.756397
AL137186.2	1.68479	1.80285	0.036187	1.98867	0.107142	-0.744928	-0.371599	0.401783	-0.175673	0.800183	0.0538945	0.038543	0.967434	0.0555783	0.81561	0.171974	0.278121	0.202356	0.730452	0.0958971
ARAP3	1.68479	0.947115	0.378563	-0.0597161	0.702953	-1.16973	-0.0588677	0.200701	-0.0817882	0.288981	0.120562	0.388305	0.392279	0.923572	0.387594	0.220492	0.902364	0.677399	0.755239	0.253187
CCL28	1.67706	1.74713	0.663747	-0.179502	-0.310665	0.156062	-0.218583	0.0755468	0.873578	0.741358	0.0600155	0.0507332	0.386633	0.860085	0.226623	0.5403	0.384751	0.761712	0.388339	0.461898
EPHB6	1.67706	1.80474	-0.0518799	-0.594448	-0.137752	-0.121919	0.00755645	-0.0453271	0.465337	0.191247	0.0484601	0.0336897	0.777666	0.0240172	0.507754	0.565966	0.963664	0.78818	0.0830014	0.462848
CEPT1	1.67188	1.92693	1.57081	-1.50632	-0.582393	1.13812	0.55467	0.265151	2.01985	1.12822	0.0854476	0.0443315	0.106668	0.298588	0.535543	0.173169	0.489777	0.752692	0.00649528	0.111287
DDIT4	1.65948	1.34356	0.301652	-0.0471515	1.64764	0.967811	1.38363	2.79364	0.177008	1.03352	2.33558e-06	4.78124e-05	0.532757	0.943217	8.05934e-06	0.00356494	0.0007054	2.1119e-08	0.410521	8.04477e-05
MORC3	1.65271	1.53588	1.59877	0.997768	-0.0130904	-0.427139	-0.428464	0.675446	0.145241	0.0660985	0.023477	0.0354024	0.0348431	0.291606	0.981906	0.50112	0.561503	0.334392	0.741047	0.879017
DDX39B	1.65271	0.108174	0.49083	-2.5863	-0.145465	-0.199282	0.172967	-1.32556	-0.635493	0.147971	0.0093612	0.870695	0.415866	0.0112442	0.739955	0.672861	0.748185	0.0419083	0.185246	0.728691
DENND1B	1.65236	1.13318	-1.33087	-2.17412	-0.24469	0.243049	-0.591306	-0.391502	-0.110438	-1.04307	0.0193879	0.11742	0.0487606	0.0267868	0.700559	0.698363	0.119176	0.302136	0.866627	0.167814
CRYAB	1.64747	1.98281	0.0467089	1.53325	-0.0528711	0.536848	0.190451	0.10764	0.085166	-0.853209	0.233039	0.148845	0.973783	0.341805	0.851135	0.0625338	0.697714	0.835747	0.893611	0.226829
AC020928.1	1.64222	0.5369	0.799976	-0.407498	-0.359526	0.449748	0.339001	1.41509	0.763264	1.44353	0.0311385	0.491344	0.34014	0.709877	0.360174	0.223787	0.706653	0.116739	0.364706	0.0859672
ZNF773	1.63903	2.14961	0.550201	0.391551	0.621011	-0.514785	0.0912486	-1.14195	-0.228989	-0.311807	0.0170053	0.00156684	0.443185	0.671522	0.182494	0.349955	0.878447	0.116919	0.697219	0.596501
MTND1P23	1.63862	0.592494	-0.2223	-1.32591	-0.69505	0.418579	-0.678038	0.254842	0.892709	0.643895	0.0563206	0.523437	0.80824	0.311866	0.362825	0.551851	0.396975	0.729748	0.0865182	0.21184
PTGER2	1.60616	-1.48957	1.10513	-0.0759695	1.44236	1.2873	-0.250892	0.741959	0.798401	0.672605	0.0429717	0.13484	0.183521	0.946367	0.1714	0.241758	0.639215	0.12932	0.410013	0.486152
IL6	1.59904	0.0226348	-0.19349	0.309251	-0.357082	1.06482	0.0403625	0.764781	0.146049	0.194463	1.18749e-06	0.939156	0.439521	0.306953	0.649103	0.151052	0.951596	0.238768	0.37454	0.235208
WDR19	1.5919	0.97057	0.243881	-0.715297	-0.173904	-0.36891	-1.5964	-2.102	0.0479766	-0.390258	0.00549781	0.0937103	0.675499	0.379928	0.784839	0.578657	0.0385846	0.00998392	0.904912	0.361849
AC022150.4	1.58819	0.819819	-0.272716	0.317323	-0.0641951	-0.821322	-0.640212	-1.20194	-0.442103	-0.39531	0.0136311	0.219988	0.671853	0.681758	0.906044	0.203732	0.221685	0.0486145	0.50052	0.540473
SRGN	1.58727	0.57592	-0.775572	-0.717212	0.240648	0.560658	0.339001	0.614506	1.25101	0.652034	0.0239825	0.418397	0.0132972	0.0828159	0.777942	0.51789	0.692643	0.475338	0.0621736	0.336011
AC026401.2	1.58727	0.00338309	-2.00395	-2.73703	0.412017	-0.171146	0.626457	0.262923	0.16483	0.00724787	0.0758552	0.997188	0.0387581	0.0379219	0.628087	0.849536	0.364913	0.720985	0.745439	0.988623
ST6GAL1	1.58638	0.947115	-1.32922	1.00532	0.403528	0.111202	0.00610802	0.097814	0.625363	0.203626	0.184644	0.440261	0.218597	0.377187	0.550237	0.879115	0.98183	0.720593	0.213835	0.686535
LYNX1	1.58579	1.67945	-0.443247	1.9936	-0.138309	-0.282944	0.453387	0.0269146			0.106289	0.0853112	0.64792	0.0604743	0.57065	0.273203	0.100502	0.92712
LBH	1.58579	-0.564823	1.10432	0.750082	-1.12969	0.512984	-0.0578137	0.734538	0.366212	0.314323	0.251118	0.706591	0.0677747	0.324859	0.00809527	0.144388	0.956487	0.472606	0.328787	0.394366
ITGA9-AS1	1.58579	1.30797	-0.152716	-0.353367	1.26165	1.02969	-1.53058	-0.880298			0.0692754	0.134479	0.84217	0.722127	0.0469374	0.120227	0.0383109	0.206679
LINC01315	1.58579	1.38663	0.115176	-0.217452	0.654467	0.371658	0.0245169	-0.165742	-0.298681	-0.807261	0.138436	0.198165	0.845236	0.792616	0.245715	0.536704	0.959383	0.75168	0.578533	0.158972
AL024508.2	1.58579	-0.564823	0.036187	0.403705	-0.180605	0.346431	0.585722	0.412147	-0.709909	-0.835706	0.0361274	0.479028	0.964607	0.686579	0.686827	0.44288	0.294705	0.473731	0.412877	0.33722
CHRM3	1.58579	1.71347	-0.055604	0.796282	-0.168589	-0.137134	-1.19291	-0.917404	-0.378193	-0.305212	0.0718071	0.0515381	0.949779	0.450642	0.745603	0.804506	0.197073	0.31774	0.524051	0.599703
AL157392.3	1.58254	0.652878	0.166258	-1.32591	-0.102203	-1.37819	0.336062	-0.632849	0.397309	0.827584	0.0294816	0.394211	0.827121	0.238233	0.906189	0.154201	0.620816	0.407496	0.526533	0.176785
AC026471.4	1.57872	1.38663	-0.94122	1.02123	0.340482	-0.440734	1.24141	0.502497			0.10549	0.154316	0.291837	0.294087	0.672778	0.617239	0.0720889	0.496954
MAPK15	1.57334	0.878026	0.0874956	-0.361524	-0.508948	-0.188937	-0.131704	0.163276			0.015006	0.18731	0.925999	0.761766	0.594244	0.844833	0.886366	0.8594
DDX60	1.54645	-0.103864	-0.0850778	-1.17632	0.220353	-0.579266	0.90147	1.04123	-0.499769	-1.01152	0.0441864	0.898282	0.919388	0.297707	0.783502	0.498629	0.118739	0.0786563	0.552495	0.251594
UBA7	1.54534	1.18289	-0.0104319	0.134722	-0.726882	-0.116913	-0.661489	-0.392456	0.582913	-0.120872	0.046927	0.130722	0.975581	0.758457	0.121519	0.802907	0.0567363	0.247919	0.157169	0.779118
ALDH3B2	1.54173	1.09944	0.76796	0.796282	-0.457254	-0.00456704	1.94531	1.04028	-0.234898	-1.1085	0.0372371	0.140916	0.344277	0.428018	0.00969851	0.977614	0.0136819	0.195689	0.75147	0.173181
FOXO1	1.53292	1.80918	-0.460434	-0.324991	0.407012	1.4878	-0.155944	-0.110619	-0.234936	-0.114958	0.0571874	0.0245095	0.222263	0.513487	0.534378	0.021572	0.537714	0.673203	0.570572	0.771898
HACE1	1.52584	1.59357	-0.371171	-0.576051	0.00236296	-0.0244605	0.00391785	-0.279272	0.126866	0.095698	0.0661263	0.0555234	0.641257	0.578318	0.997683	0.976199	0.995916	0.726788	0.783446	0.832987
MRAP2	1.52216	0.914827	2.08596	3.01842	2.14768	0.560658	-0.131704	1.31038			0.087653	0.310942	0.0131158	0.00168611	0.0289003	0.582817	0.889669	0.150539
FOXC2	1.52216	-0.957963	-0.00599739	0.181434	0.136745	0.123464	1.12011	2.93564	-0.0757178	0.00934217	0.084866	0.325184	0.972247	0.39713	0.877418	0.891412	0.257926	0.00317111	0.714954	0.963568
AC064847.1	1.51713	1.21886	-0.581628	-2.97193	0.816605	-0.303277	0.144979	0.80313	0.665019	-0.108721	0.0456641	0.112381	0.46125	0.0196922	0.237787	0.696484	0.868951	0.353889	0.211783	0.843325
SNAI3-AS1	1.51462	1.36866	0.0293636	-1.24041	-0.667158	-0.661259	2.52372	1.39765	-0.235863	-0.0591668	0.0201789	0.0356797	0.95234	0.112751	0.285776	0.307834	0.00446604	0.118349	0.674398	0.913451
ANKRD23	1.50647	0.136903	1.16868	0.816922	-0.0733987	0.0223405	0.159643	-0.809327	1.29964	1.48435	0.0202475	0.844611	0.0924981	0.34858	0.872943	0.962961	0.745258	0.172455	0.0114837	0.00401322
AL117379.1	1.49061	0.736126	-0.723519	-2.3979	-0.0869975	-1.7031	-0.0244338	0.282541	-0.369197	0.452817	0.0704602	0.38855	0.476351	0.104507	0.895358	0.0535925	0.973689	0.702687	0.408962	0.257668
CEP350	1.48959	1.7806	-0.264546	-0.264371	0.706917	-0.193487	-0.742299	-0.0906581	0.704098	-0.523375	0.0289554	0.00953028	0.675362	0.741782	0.155792	0.733502	0.169236	0.858744	0.233508	0.410974
RAB6B	1.48208	1.31209	0.60783	1.04633	-0.0939406	-0.307804	0.0588977	0.32374	-0.488386	0.162832	0.0161768	0.0333809	0.176716	0.0543271	0.817409	0.513646	0.936581	0.662478	0.502016	0.81123
RALGAPA1	1.47624	1.43969	-0.951418	-0.415103	0.614895	0.979593	0.807898	1.03534	-0.433928	-1.3239	0.055207	0.0601525	0.280543	0.700138	0.316748	0.120401	0.145567	0.0667323	0.461235	0.0561814
TBX19	1.46839	0.499511	1.25249	1.53325	-0.300173	-0.448918	0.504877	-0.759205			0.026736	0.483725	0.172878	0.165105	0.67124	0.540904	0.448342	0.319821
SFMBT1	1.46767	1.2321	-0.630012	-1.00134	0.468966	-0.449929	0.446985	0.284792			0.0253499	0.0618111	0.367334	0.283558	0.454199	0.510286	0.462085	0.650428
SEMA6B	1.46222	1.32885	0.423233	0.589353	-0.12298	-0.336923	0.652406	-0.215683	0.292074	0.203197	0.0784732	0.111173	0.216983	0.168138	0.671048	0.289638	0.47263	0.819206	0.257031	0.422091
APOBEC3C	1.46222	-0.528136	0.093813	0.399919	-0.121569	-0.133804	0.179741	0.535402	0.122938	-0.0848725	0.126958	0.613116	0.643379	0.116533	0.606387	0.580128	0.623847	0.147839	0.46059	0.60978
WNT5A	1.46222	0.732676	-0.186622	-0.346666	1.07009	0.560658	-1.8252	-1.54969	0.269475	0.0996196	0.077485	0.385413	0.606093	0.492038	0.258917	0.563716	0.0449186	0.0850091	0.558593	0.829149
WNT3	1.45477	0.232038	-0.189354	0.509672	1.39809	-0.188937	-0.00147086	-0.85041	-0.0945752	-0.258919	0.026967	0.744616	0.77194	0.512975	0.127105	0.846943	0.998003	0.203487	0.770449	0.433101
IL11	1.4527	1.07282	-0.297123	-0.159447	0.397984	-0.0110123	0.0637494	1.79692	0.090571	-0.0799617	0.316692	0.463564	0.326076	0.670938	0.709701	0.992358	0.957564	0.102746	0.653029	0.69261
AL078604.2	1.44798	-0.890286	0.0221384	1.22344	-0.891347	-0.108713	1.92294	0.614506			0.0494015	0.315576	0.983684	0.334842	0.379598	0.912024	0.078654	0.586365
NID2	1.4433	0.301218	-0.51744	-2.79068	0.240648	1.28918	0.339001	0.614506	0.798401	0.672605	0.0463736	0.686581	0.289588	0.00268072	0.784468	0.14705	0.701444	0.488632	0.312061	0.391994
ACVR2B	1.42778	0.212095	0.449985	0.0703369	-0.600081	-0.306121	1.60384	1.78693	0.0823096	0.0385109	0.0635278	0.79232	0.528449	0.939717	0.303472	0.613234	0.0312362	0.0184574	0.824313	0.916764
C6orf132	1.42557	0.679791	-0.041778	0.809291	-0.106214	0.130457	0.157997	0.102821	1.34249	0.357291	0.0566685	0.378744	0.957338	0.384146	0.672875	0.60831	0.383261	0.575087	0.0375584	0.573922
ADAM23	1.41684	0.256472	1.16677	2.60619	0.240648	0.560658	0.339001	0.614506			0.101554	0.769396	0.0742268	0.000505191	0.781321	0.524404	0.697197	0.482199
IL1RL2	1.41684	0.256472	0.036187	0.403705	0.966736	1.76961	0.658225	0.451791	0.798401	0.672605	0.139959	0.792641	0.97049	0.736435	0.283311	0.0528961	0.163676	0.369817	0.373217	0.451352
ZNF804A	1.41684	0.256472	-0.454684	0.752382	0.240648	0.560658	0.339001	0.614506	0.482968	0.0500416	0.108001	0.773745	0.385643	0.184143	0.785458	0.532426	0.702781	0.490664	0.477717	0.943014
RNF217	1.41684	1.08539	0.109769	-0.607861	0.285475	-0.611169	0.112306	0.557669	-0.524479	-0.206829	0.121809	0.239041	0.85168	0.458868	0.467011	0.209037	0.83036	0.283193	0.205316	0.586081
PRKCH	1.41684	1.80285	-0.775016	-0.407498	-0.399858	0.281951	-0.163112	0.182239	-0.393116	-0.444493	0.083469	0.0275091	0.342052	0.683342	0.324591	0.469576	0.619326	0.575388	0.448792	0.388599
CSF2RA	1.41684	0.947115	0.036187	0.403705	0.0866553	-1.41318	-0.912818	-0.637313	0.113748	0.661178	0.34571	0.533476	0.981402	0.831924	0.933565	0.230741	0.540375	0.668412	0.808932	0.144324
TCHH	1.41684	1.80285	-0.0238353	-0.407498	0.163094	-0.0707837	-1.38268	-2.28361			0.163424	0.0739644	0.980801	0.745236	0.757199	0.898933	0.118955	0.0182935
AC008957.3	1.41684	0.256472	0.036187	0.403705	-0.274701	-2.9015	-0.912818	-0.637313			0.13509	0.790002	0.970105	0.733133	0.612198	0.00044793	0.327952	0.492374
SNAI3	1.41684	0.256472	0.852725	0.403705	-0.326543	0.524359	1.92294	1.41509			0.111016	0.775708	0.338177	0.71529	0.563871	0.347182	0.0297768	0.115067
NOX5	1.41684	1.08539	1.44224	3.67997	0.186246	-0.579266	0.375401	-0.268958	-0.183259	-0.0860141	0.0986776	0.208232	0.0708069	8.1985e-05	0.797165	0.460421	0.350476	0.56193	0.596937	0.796254
PPFIBP2	1.41684	0.256472	0.641153	0.0536197	0.587849	-0.524155	0.794985	0.606275	0.321661	-0.152626	0.156851	0.80127	0.440696	0.960487	0.222213	0.375932	0.237691	0.384993	0.295052	0.628846
PWP2	1.41684	0.256472	-1.10862	0.0273199	0.0464732	0.501762	-0.491188	0.584905	0.87378	1.57223	0.0966721	0.765948	0.161714	0.976177	0.833438	0.0285928	0.559543	0.477271	0.347034	0.0880926
SEMA4D	1.41684	0.256472	1.16005	-0.179502	-0.392356	-0.717666	0.256642	-0.495061	0.753814	0.206837	0.103161	0.7705	0.0926791	0.846196	0.218735	0.0552843	0.523456	0.301569	0.0466658	0.580994
TLR6	1.41684	1.27401	0.711924	0.204468	0.487179	0.33581	-0.746607	-0.819327	-0.489251	-0.365384	0.272856	0.322878	0.517315	0.885654	0.549117	0.693294	0.281835	0.264325	0.42273	0.540165
NWD1	1.41684	0.256472	0.036187	0.403705	-1.75469	-0.414108	-1.44274	-0.601444			0.196926	0.819176	0.974341	0.769733	0.0357748	0.56817	0.121409	0.49342
SEMA7A	1.41126	0.602793	-0.236601	-0.121063	-0.721744	0.990169	0.348587	1.855	0.0465983	0.263486	0.0743372	0.459941	0.312907	0.682706	0.0360404	0.00132377	0.330886	2.9938e-06	0.879442	0.383479
SHISA8	1.40931	0.760228	0.036187	0.403705	0.474457	0.526766	0.339001	1.41509			0.0818727	0.356513	0.966998	0.706683	0.115988	0.0985029	0.696425	0.10454
PCDHB10	1.40931	1.23221	0.0401458	0.512341	-0.322794	-0.376493	0.425041	-0.385663	0.799486	-0.13393	0.166361	0.232733	0.964675	0.641901	0.70197	0.659384	0.549429	0.621418	0.327997	0.868485
ADAM8	1.40931	-0.473553	0.902541	0.544223	-0.721813	0.121712	0.107531	0.156199	-0.0698101	0.398313	0.111958	0.614186	0.275781	0.602266	0.190181	0.814139	0.816211	0.745153	0.890383	0.397296
ARHGAP5	1.40931	1.07282	1.0164	1.40546	0.0950313	-1.42478	-1.39359	-0.112091	0.43958	-0.484538	0.102552	0.217108	0.166649	0.111959	0.881681	0.0605327	0.0175988	0.815421	0.369018	0.376184
AQP1	1.40931	0.355368	0.174431	-0.413102	-0.553762	-0.157404	-0.0868608	0.754912			0.109131	0.696175	0.816402	0.678598	0.278547	0.748715	0.851774	0.0855207
METTL7B	1.40931	0.543989	-0.0979996	-0.587554	1.07009	0.560658	-0.912818	-0.637313	-0.304543	-0.249048	0.119116	0.554984	0.821261	0.365787	0.266098	0.569669	0.336321	0.499906	0.45611	0.529767
NES	1.40931	0.21709	0.0626667	-1.53134	0.462197	-1.19784	-0.335215	-0.0293106	0.60125	0.814553	0.28726	0.875847	0.959203	0.371006	0.529384	0.20929	0.793435	0.98172	0.605707	0.478112
C2orf54	1.40931	0.756344	0.036187	2.72563	-0.649895	-0.0545112	-0.216493	0.124423			0.162101	0.459204	0.973784	0.0280118	0.0106473	0.813809	0.465458	0.670891
RPL7AP50	1.4058	0.937899	-0.501973	-0.119671	1.19336	1.88426	-0.602692	-1.12062	0.0693921	-0.246925	0.0438539	0.181348	0.457902	0.886712	0.177929	0.0352406	0.395757	0.144695	0.897708	0.65724
SH3TC2	1.4032	1.83274	-2.44457	-2.07705	0.44172	0.41242	0.020761	0.28347	1.53446	0.596203	0.0498965	0.0110897	0.0047128	0.0484696	0.170566	0.22359	0.962961	0.528862	0.0372933	0.420649
RBM8B	1.40185	0.458236	0.942987	0.355454	1.97544	1.02617	-0.57312	-1.46082			0.226913	0.708073	0.428227	0.816798	0.118731	0.445074	0.609428	0.233766
SYT12	1.40024	1.08465	0.371552	1.9604	-0.412375	0.0139981	-0.274683	-0.0178173	0.0612551	0.326304	0.0647913	0.159484	0.714778	0.0941809	0.0690375	0.948469	0.222287	0.935975	0.836545	0.260121
CCL2	1.39723	0.418715	0.123306	0.334626	0.240648	0.560658	0.109373	1.19228			0.145378	0.675766	0.820773	0.628805	0.823286	0.608138	0.891146	0.123003
LXN	1.39723	1.13639	1.19512	2.44583	0.0699397	-0.0535723	-0.0629539	0.0243311	-0.00688582	-0.705818	0.121506	0.212874	0.200945	0.0249823	0.751496	0.814923	0.740304	0.898999	0.992132	0.338536
AL122023.1	1.39723	1.76958	-0.350169	-1.55764	0.493096	-0.185673	0.537907	1.06234	0.985313	0.290003	0.124238	0.0524809	0.692524	0.201335	0.566971	0.837625	0.400983	0.0955281	0.449451	0.828587
DEGS2	1.39723	0.013855	0.0221384	1.22344	-0.463957	1.40611	-0.397245	-0.515033			0.215585	0.99083	0.985646	0.395153	0.543245	0.0393559	0.728925	0.660049
GRAMD2A	1.39723	-0.124423	0.036187	0.403705	-0.983203	0.13194	0.151523	-0.340254			0.127064	0.897958	0.972197	0.751139	0.0068841	0.661133	0.810354	0.618992
FHIT	1.39357	1.28631	0.571821	-0.689199	-0.804282	-1.14803	-0.491188	1.73201	0.798401	2.46695	0.123859	0.15393	0.454725	0.518501	0.195685	0.0983678	0.624106	0.0687619	0.421182	0.0169999
INCA1	1.39289	-1.04069	-0.621931	0.438976	-0.477205	-0.15443	-0.169212	-0.170555			0.129595	0.335496	0.490818	0.671547	0.603836	0.867289	0.884119	0.884845
PTMAP2	1.39245	0.955236	0.229453	0.990124	-0.261031	-0.529921	-0.347382	-0.689065	-0.31986	0.074399	0.145102	0.332361	0.814193	0.390924	0.686712	0.461355	0.57362	0.320419	0.521468	0.87145
GBX2	1.38969	0.913442	0.0395671	0.84764	-1.98526	0.0147468	0.339001	1.39765			0.168565	0.376171	0.953343	0.272138	0.0555751	0.987129	0.772823	0.229862
PAPPA	1.38108	0.965896	2.60266	0.403705	0.240648	1.28918	-0.800303	0.772601			0.0485014	0.175072	0.00675246	0.739663	0.805876	0.190809	0.240916	0.200437
ANGPTL4	1.37512	-0.252352	0.189443	-0.728	-1.24	1.03436	-0.0467525	2.67773	-0.44191	0.137632	6.55284e-07	0.280084	0.626958	0.248139	0.188878	0.21922	0.867673	2.70087e-11	0.472166	0.802252
QRICH2	1.37195	0.559265	1.86203	1.36034	-0.325569	-0.00855769	-0.810126	-0.97194	-0.0138951	0.0686185	0.11916	0.540182	0.0193596	0.166981	0.433249	0.983511	0.351523	0.278231	0.975055	0.874498
TINAGL1	1.36394	0.790886	-0.416164	-0.685939	0.0739549	0.319182	-0.0721322	0.197301	0.122097	0.144372	0.011841	0.148866	0.411434	0.311306	0.590889	0.0269442	0.586004	0.144147	0.492563	0.414568
AL662795.2	1.36188	1.33196	0.52262	0.844927	-0.803804	-1.06202	1.04619	0.534947	-0.101442	-0.462177	0.0517512	0.0554031	0.432277	0.296599	0.11665	0.0697714	0.20838	0.53486	0.869298	0.473438
AC131009.4	1.36143	0.98155	1.96035	2.72563	-0.55948	0.55488	2.06512	3.23425	0.300416	1.18606	0.156109	0.308125	0.0505092	0.0209654	0.515428	0.495012	0.015183	0.000194459	0.681186	0.0934631
FOXD2	1.36143	2.39784	0.0385707	-0.920608	0.0802043	-0.452176	0.17812	-0.148026			0.155974	0.0114182	0.95549	0.346401	0.905507	0.548964	0.625312	0.715191
ASNS	1.3587	2.06848	0.200892	-0.413102	3.327	0.38459	3.19537	0.687076	-1.10662	0.292407	0.0865117	0.00742103	0.830739	0.740313	0.000672087	0.716325	0.00127156	0.516182	0.172946	0.682227
AC006978.2	1.35453	1.21614	3.02325	3.21106	0.233332	0.0534827	0.12997	0.693084			0.0815906	0.11883	0.00133595	0.00321361	0.714946	0.936792	0.769138	0.110492
AC023157.3	1.35439	0.249079	-0.52608	-0.658494	2.79045	1.57627	0.325925	0.193273	1.81166	0.536038	0.070413	0.748732	0.397611	0.421233	0.000635002	0.0593909	0.545288	0.733365	0.0257484	0.50251
BTF3L4P2	1.35106	1.56653	-1.94888	-0.812935	2.16358	1.79992	-0.548432	0.273117			0.138168	0.0871284	0.0567595	0.491317	0.0289153	0.0795993	0.531575	0.745144
AC107075.1	1.34966	0.876331	-0.957603	-0.769792	0.343453	1.00644	-1.65736	-0.429787			0.0457434	0.197663	0.160255	0.373548	0.661442	0.198901	0.0369217	0.542502
AC099518.5	1.34882	0.732796	-0.208321	2.22771	-0.358845	-0.669558	-0.281943	0.323763			0.0344378	0.259502	0.755512	0.00243625	0.588375	0.339025	0.594427	0.525859
NALCN	1.33555	0.731307	0.505272	1.51561	0.659073	0.46528	-0.110744	1.93005	-0.0256041	-0.178465	0.189681	0.481598	0.538767	0.1081	0.206359	0.426757	0.918089	0.0575097	0.918741	0.482856
AC097376.2	1.33555	2.12269	1.25862	-1.53134	0.90424	0.200457	-0.483746	-0.0206405	0.419291	1.88371	0.139807	0.0190512	0.123052	0.204496	0.0776661	0.729677	0.334086	0.965677	0.684191	0.060414
TGFB2-AS1	1.33528	1.07282	2.83192	2.72563	-0.582707	0.692595	-0.953859	-0.230625			0.124049	0.221115	0.0022177	0.0117426	0.438832	0.324851	0.0928874	0.656526
IFFO1	1.33528	0.355368	0.394187	0.137851	1.07009	0.560658	2.52372	1.39765	0.0698691	0.154158	0.126346	0.694861	0.19361	0.732863	0.250508	0.55663	0.00665136	0.138186	0.731718	0.442869
LYPD5	1.33528	1.02958	0.0221384	-0.361524	-0.195534	-0.248649	0.459126	0.112558	0.949731	1.44992	0.144678	0.26976	0.981446	0.764186	0.499685	0.426128	0.221958	0.783852	0.323233	0.126999
AGR2	1.33528	1.39924	0.036187	0.403705	1.19846	-0.482884	-0.0569643	-0.663609			0.13792	0.120769	0.970562	0.737054	0.0495953	0.500394	0.781655	0.00697178
CERS4	1.33528	1.80474	-0.333061	-0.716724	-0.131533	0.242097	-0.433594	-0.155721	-0.222877	-0.0930055	0.177731	0.0676277	0.743029	0.580432	0.611633	0.354192	0.427069	0.773966	0.596323	0.816862
DNAJC22	1.33528	0.355368	0.425943	0.105974	0.420381	0.614706	-0.454628	-0.532168	-0.577943	-0.452314	0.174341	0.7287	0.380213	0.873384	0.596588	0.443353	0.3544	0.311308	0.401604	0.501397
LYPD1	1.33528	1.07282	0.346918	-0.919991	-0.298589	-0.0849252	-0.0455902	-0.423849	-0.133462	0.189849	0.147356	0.249517	0.547279	0.294669	0.645441	0.896211	0.810475	0.0411533	0.723594	0.591901
TMEM125	1.33528	1.74713	-1.31544	-0.179502	-0.026408	0.150787	0.018016	-0.0756384	-0.967516	-1.09132	0.188752	0.0855588	0.190506	0.877858	0.916127	0.54861	0.933123	0.731204	0.264044	0.20965
SCG5	1.33528	0.543989	-0.480301	-0.0131308	0.253072	-0.256362	-0.310949	-0.0354437	0.150083	0.0792136	0.175985	0.590685	0.307481	0.98175	0.803654	0.808034	0.766937	0.973025	0.465687	0.696337
LIF	1.33523	-0.219203	-0.229409	0.135417	-0.227751	1.91619	0.586966	3.10107	0.136692	-0.117093	0.000440606	0.540532	0.567382	0.78299	0.700391	0.000446995	0.419619	1.83898e-05	0.597788	0.6553
SLC22A4	1.32769	0.261493	0.472193	-0.659553	-0.608875	-0.317606	0.464125	0.648604	-0.372965	-0.436796	0.0452631	0.704767	0.190057	0.257924	0.158243	0.479626	0.375094	0.224115	0.261296	0.188188
SRCAP	1.32769	0.0479868	0.603567	-0.480712	-0.59974	-0.654386	-0.332083	0.373229	0.0681701	-0.209968	0.0199213	0.935531	0.210755	0.484836	0.166445	0.16332	0.49987	0.42691	0.818763	0.493826
CHD9	1.32332	1.11458	-0.35838	-0.546391	-0.141222	-0.586285	-0.377541	-0.230104	-0.0716442	-0.0596203	0.013036	0.0381117	0.384713	0.342234	0.727024	0.220994	0.222151	0.464804	0.815436	0.842736
ZNF224	1.31863	0.779896	1.04269	0.0477662	1.35062	0.576603	2.515	2.11406	-0.192157	0.190846	0.0794724	0.313877	0.160609	0.961402	0.0512283	0.435	0.00499999	0.0195839	0.700782	0.686321
LAMC2	1.31863	0.897414	0.473561	1.31345	0.272708	0.0171822	-0.33079	0.223863	0.052747	0.184368	0.0449261	0.180977	0.479573	0.099638	0.402592	0.961247	0.0428134	0.15603	0.875652	0.574507
SCARNA13	1.31804	0.264098	0.0211486	0.557464	0.849517	0.910385	-0.110744	0.163276	0.944719	0.937021	0.170276	0.791879	0.980287	0.592317	0.268039	0.262105	0.910064	0.867755	0.0513419	0.0506246
B3GNT4	1.31804	1.65586	0.995476	-2.31999	-0.515482	0.405871	0.432678	0.834179	0.261611	1.16018	0.0888436	0.0333699	0.102811	0.0211929	0.161947	0.231068	0.412595	0.116186	0.717057	0.0998392
TYW1B	1.31352	0.195768	0.303604	-0.889912	1.61441	1.19255	0.309087	-1.16644	-0.927323	-0.736025	0.189065	0.852296	0.515935	0.258901	0.100864	0.243204	0.609201	0.12684	0.127597	0.207029
ARHGAP27P1-BPTFP1-KPNA2P3	1.30451	0.379005	0.70683	-0.327751	0.492502	0.20784	0.332615	0.602178	0.20688	0.491086	0.0476004	0.577309	0.285546	0.712614	0.145034	0.569081	0.272186	0.0534448	0.688013	0.318579
RUFY3	1.30301	1.39799	0.431737	0.252144	0.458565	-0.192886	0.460642	-0.11304	0.100949	-0.165727	0.0421379	0.028563	0.358817	0.684777	0.230635	0.659944	0.15532	0.755723	0.777906	0.650317
PRDM1	1.30224	0.160814	-0.0238353	2.39986	1.25011	0.367313	-0.601947	0.623117			0.0757141	0.840131	0.983946	0.06536	0.186855	0.713637	0.596472	0.56369
RHOB	1.3022	0.292408	0.0181992	0.0531271	-0.480812	1.07922	-0.389319	0.505239	0.0685572	-0.152833	0.000627685	0.429505	0.956591	0.901414	0.420905	0.0289977	0.347531	0.187184	0.767482	0.51485
SPATA13	1.29388	1.24467	-0.564839	-0.295924	-0.0133545	-0.631208	-0.335949	0.27776	-0.0537737	-0.457104	0.0429147	0.0527401	0.392632	0.720473	0.980378	0.30636	0.312712	0.375842	0.86929	0.192962
RAPGEF5	1.28935	1.14041	0.036187	0.403705	-0.346141	-1.78657	0.601896	0.429533			0.0221287	0.0423602	0.966373	0.701411	0.500147	0.00716703	0.264807	0.445767
ORC3	1.28869	0.02396	-1.09297	-3.87384	0.104968	-0.36277	0.0499382	0.380857	0.785919	-0.494466	0.0282225	0.969837	0.0852534	0.000802243	0.841686	0.537639	0.937135	0.547619	0.202283	0.478971
MIR3651	1.28775	-0.352958	-0.0220348	-1.22951	0.801331	0.795608	1.97575	0.502883			0.114432	0.692356	0.981837	0.348424	0.306556	0.318596	0.0344554	0.610272
KRT4	1.28578	0.730188	-0.251871	-1.58532	-0.0908337	0.356379	-0.12193	-0.0447222	0.217895	-0.118647	0.236702	0.518146	0.796071	0.289373	0.747057	0.209948	0.676212	0.879131	0.805838	0.895276
CXCL2	1.28434	0.25934	-1.89605	-0.307201	1.08338	1.59067	-0.158102	1.20527	0.24051	0.846237	0.000748697	0.492212	0.0662318	0.788571	0.31218	0.13524	0.836	0.0829196	0.49249	0.016709
LIMD1	1.27802	1.10016	-1.17398	0.0273199	-0.852802	-1.36224	-1.14245	-0.868428			0.0822358	0.134769	0.216399	0.980217	0.359271	0.164539	0.224841	0.353064
ERBB3	1.27601	-0.156003	0.0252973	0.0536197	0.223928	-0.515651	-0.0217598	-0.152304	-1.57608	0.325265	0.0871283	0.844357	0.97409	0.956498	0.363526	0.0826334	0.916071	0.48357	0.0790537	0.662805
EEF1G	1.26733	0.712923	0.545256	0.306819	0.465027	0.0682066	-0.702053	0.718571	-0.0211847	-0.374073	0.0574444	0.307514	0.435517	0.733679	0.462669	0.923643	0.330211	0.270237	0.951284	0.305501
F2RL1	1.26644	0.671272	-0.0427625	-1.22997	-0.188874	0.390468	0.209333	1.0035	-0.256292	-0.067266	0.197051	0.502037	0.948112	0.224874	0.576849	0.253138	0.587054	0.00950553	0.390612	0.812102
SCNN1D	1.26621	0.821018	0.639924	0.596326	0.163494	-0.0817578	-0.284571	0.10402	-0.127549	0.659181	0.00925262	0.0932781	0.256258	0.40025	0.611731	0.818353	0.475309	0.788889	0.847303	0.294807
AL596325.2	1.26583	1.24766	0.340111	-1.15206	0.0452443	0.16399	1.16352	1.69236			0.0239435	0.0263959	0.665633	0.315348	0.962142	0.864351	0.205983	0.067155
DNER	1.26059	-0.39526	-0.0678878	0.111849	-0.891347	-0.185673	-0.811563	-0.534028	-0.0517126	0.077156	0.0152822	0.499876	0.753641	0.683946	0.248682	0.805994	0.297025	0.489765	0.825725	0.736216
ZNF618	1.25501	1.41595	0.0368769	-0.567691	0.240648	0.560658	0.339001	0.614506	-0.0315938	-0.0101521	0.0643431	0.0390837	0.903559	0.227761	0.788661	0.538673	0.707108	0.497265	0.856858	0.953
EPPK1	1.25433	-0.957963	0.0252973	0.790585	0.229091	0.563072	0.0639787	1.08123	0.721366	-0.108713	0.148305	0.314934	0.975624	0.425071	0.52816	0.14024	0.785123	4.31152e-05	0.472184	0.917104
TMEM156	1.25433	0.588409	-0.0976948	0.433377	0.608814	-0.0582217	-0.167461	-0.0363993	0.103907	0.220647	0.146982	0.505931	0.637267	0.0923656	0.0172539	0.826811	0.759343	0.947983	0.63653	0.310974
GFPT2	1.25171	0.193309	0.137619	-0.320831	0.0492886	-0.207041	0.671117	0.163276	-0.187756	-0.0990004	3.53067e-05	0.493048	0.49285	0.239782	0.931796	0.736195	0.439135	0.855956	0.344248	0.608054
GDF15	1.24774	0.958297	-0.411385	-1.23684	1.70854	1.84504	0.656604	1.69815	0.0563211	0.46232	5.26386e-07	2.76187e-05	0.273917	0.0507116	0.00454515	0.00305013	0.29088	0.00534677	0.753494	0.015949
AKR1C2	1.2457	-0.821316	1.93588	3.05193	-0.180338	-0.183362	0.560809	0.693322	-0.650499	-0.269515	0.262548	0.513203	0.116752	0.0306153	0.560154	0.561125	0.40085	0.311353	0.0728085	0.405985
ZNF704	1.2457	0.772534	-0.154096	-0.721074	-1.37656	-0.505333	-0.460215	-0.624144			0.130197	0.358285	0.750857	0.32358	0.0635518	0.452228	0.474709	0.353199
ADGRF4	1.24401	0.98155	-0.104096	-0.19775	1.24193	-0.148872	-0.282548	0.371337	-0.242226	-0.606553	0.195297	0.312734	0.887093	0.833948	0.107127	0.86307	0.271261	0.135186	0.555635	0.166607
SCAF8	1.2438	1.22257	0.184193	-0.0726106	-0.0622282	-0.457809	0.378697	-0.609573	0.0614478	-0.507045	0.0222442	0.0248215	0.748811	0.923436	0.880613	0.350399	0.506537	0.339423	0.901603	0.348785
CHKB	1.23657	1.20321	0.539484	-0.271243	0.268387	1.11841	-0.432368	-0.0915425	-0.0297057	-0.125096	0.0789151	0.0874715	0.389862	0.752945	0.698425	0.0983385	0.441088	0.868753	0.947972	0.783545
FOXQ1	1.22701	-0.815066	-0.453069	-1.34265	0.245849	0.295225	0.0854726	0.75568	0.235039	0.191073	0.356787	0.571906	0.589594	0.292782	0.486904	0.404909	0.798845	0.0270064	0.333601	0.425415
LINGO1	1.22645	0.12582	0.188448	-0.0787347	0.0330485	-1.49639	-0.142101	0.939981			0.267916	0.912616	0.741142	0.920226	0.966534	0.113875	0.874952	0.277049
CADM1	1.22558	0.275818	-0.0299979	0.131919	1.07009	0.560658	-0.0292366	-0.114183	0.250586	0.156492	0.179673	0.77346	0.893388	0.639822	0.294766	0.592618	0.975037	0.904682	0.31041	0.520383
NBPF12	1.22518	1.79741	-0.349553	-0.214377	-0.502249	-1.16659	-0.741344	-0.249097	-0.767821	0.684511	0.0820102	0.0112506	0.604565	0.803264	0.321778	0.0573987	0.17646	0.631855	0.104117	0.0835398
HMGN1P38	1.2192	-1.47642	-0.936259	-2.47239	-2.35637	0.750344	0.958883	0.440337	0.171364	0.180602	0.22805	0.246615	0.29646	0.105946	0.0781764	0.471684	0.267695	0.645341	0.866384	0.856825
SPOPL	1.21844	0.473806	0.25065	0.799396	-0.172249	-0.529064	0.109331	0.178728	-0.446072	-0.510092	0.0349614	0.438145	0.681971	0.272123	0.748084	0.384205	0.830558	0.734752	0.277626	0.214767
BTG1	1.21661	1.41619	0.745084	1.01229	0.0735812	0.0935361	-0.483834	0.270938	0.270156	0.0956799	0.0671735	0.0308748	0.370036	0.314337	0.913755	0.896151	0.347791	0.567902	0.424221	0.776194
RAB14	1.21572	0.797265	-0.146069	0.237326	0.11377	-0.0565753	0.271304	0.0520152	0.0955425	0.492858	0.00464421	0.061555	0.759703	0.687701	0.80469	0.909794	0.407922	0.882065	0.688504	0.0406126
ATF6	1.21468	0.427867	0.314711	-1.00134	0.999537	-0.0469543	-0.775172	0.775082	-0.635367	0.00128161	0.0163339	0.419173	0.608459	0.254479	0.113384	0.945504	0.216254	0.173041	0.253465	0.997964
LINC00115	1.21425	0.841446	-0.193691	0.0703369	-0.315078	0.458427	1.86568	1.80576	-0.873212	-0.943626	0.0528687	0.189808	0.787233	0.93704	0.699039	0.562217	0.0184993	0.024844	0.0729473	0.0530854
SMIM22	1.21357	1.08539	0.036187	0.403705	0.573327	1.89864	0.283137	-0.0581512			0.200953	0.259193	0.970321	0.734991	0.491268	0.0230589	0.0931966	0.727275
CNTD2	1.21357	0.947115	1.19512	1.22344	0.834146	0.253247	0.0861759	-0.332742			0.261822	0.386909	0.238878	0.325517	0.160613	0.707329	0.773787	0.327116
AC009570.1	1.21357	3.38084	0.0343493	0.642748	-0.264586	0.328521	-0.290402	0.133582			0.213322	0.000628617	0.964754	0.492885	0.683263	0.609856	0.649587	0.831781
EPHX4	1.21357	0.256472	0.787368	2.72563	-0.498649	-1.03284	1.14108	0.614506	-0.00641792	0.202943	0.244733	0.810496	0.455093	0.0244486	0.440498	0.146632	0.278247	0.564864	0.976886	0.346426
AP001972.5	1.21357	0.947115	0.622882	0.217005	-0.136393	0.264589	0.504492	0.136126	0.602458	-0.687368	0.230686	0.355004	0.17851	0.730472	0.621988	0.34538	0.099204	0.677229	0.227659	0.225217
FAM83F	1.21357	1.49025	0.036187	0.403705	0.556414	0.351333	-0.0320847	-0.0485803	-1.1244	-0.440591	0.210928	0.12748	0.970988	0.740721	0.199805	0.44337	0.894478	0.847048	0.204712	0.607882
STAG3L2	1.21274	1.30932	-0.24818	0.141688	-0.72588	-0.335274	-0.0472756	-0.515434	0.363141	-0.114697	0.00439878	0.00225569	0.613191	0.81583	0.0545639	0.355583	0.912576	0.292195	0.362287	0.779568
MED7	1.20903	1.05802	1.13655	1.04289	0.19249	-0.325217	0.329617	-2.85279	-0.138103	0.24164	0.062946	0.111151	0.0987686	0.217135	0.681388	0.541608	0.578973	0.000727646	0.806201	0.651741
AC118344.2	1.20691	1.15801	-0.482872	-1.56894	0.262444	-0.724057	-0.524147	-1.32667	-0.172651	0.218542	0.0483708	0.0556074	0.46746	0.103617	0.533342	0.166049	0.31018	0.0297549	0.724138	0.633443
KLF6	1.20669	0.312891	-0.179352	0.316174	-0.0644307	0.710096	-0.227636	1.79561	-0.0558296	0.0128406	0.000326578	0.298576	0.584299	0.430088	0.859041	0.049893	0.446954	1.47701e-06	0.762881	0.944123
AC006262.1	1.20415	-0.416456	0.036187	0.403705	-0.0723482	1.18532	-0.0558387	-0.957933			0.0993912	0.600152	0.96802	0.715346	0.900153	0.0377534	0.911394	0.104981
CEP170	1.19651	0.796623	-0.345024	-0.966139	-0.0170436	-0.516913	-0.390835	-0.116816	0.128109	-1.45698	0.080341	0.256598	0.641936	0.344305	0.985728	0.603481	0.698224	0.907612	0.78752	0.0222708
AL603825.1	1.19582	-0.0455296	-0.830016	0.0210524	-0.198103	-0.118107	-0.429967	-1.24369	0.108267	-0.442334	0.271131	0.972383	0.613196	0.99146	0.900601	0.940253	0.753291	0.413885	0.932489	0.747435
AC068338.2	1.19369	1.71244	0.331196	-2.45877	-0.248341	-0.0356377	0.107733	0.288269	0.153388	0.209074	0.176079	0.050148	0.678493	0.0555119	0.76315	0.965134	0.833602	0.581098	0.750665	0.657703
RGCC	1.19356	0.249079	-0.538074	0.0703241	-0.509462	0.12858	-0.225345	0.373619	0.456816	0.679197	0.119347	0.754269	0.452516	0.935121	0.037691	0.569891	0.50645	0.250808	0.458646	0.265905
JPH4	1.19265	-0.957963	-0.154467	-0.0884878	0.110469	-0.188937	0.339001	1.41509			0.189871	0.335969	0.655528	0.846194	0.909509	0.851285	0.74058	0.165308
AC068152.1	1.19224	1.04784	0.826792	0.35304	-1.67884	-0.823783	-0.0426178	0.0486964	0.191345	0.243803	0.13727	0.197121	0.28199	0.721903	0.0458425	0.302353	0.955111	0.949405	0.703799	0.619516
BHLHE40	1.19061	0.315963	0.0381262	0.540935	-0.506503	0.33197	-0.259127	1.33904	0.00176313	0.0854895	0.00517925	0.465251	0.91306	0.205108	0.158629	0.325685	0.428732	9.318e-05	0.994366	0.726433
NTAN1P2	1.18993	1.47096	0.435149	-1.48292	-1.16334	-0.120441	-0.440105	-1.02936	0.0815184	0.019096	0.0605236	0.0201534	0.427662	0.0828562	0.0586149	0.830531	0.342654	0.0521722	0.885068	0.972789
ST14	1.18898	1.59357	-1.3717	0.666333	-0.150987	0.0870162	-0.170705	0.158659	-0.706631	-1.0056	0.189832	0.0788084	0.16853	0.534329	0.485841	0.686902	0.395745	0.428882	0.285798	0.144917
ZNF641	1.18867	0.804663	0.225693	0.157321	-0.501489	-0.628885	-0.571313	-0.710765	0.579263	0.454656	0.0383486	0.172358	0.732462	0.850624	0.273236	0.204958	0.377786	0.289094	0.238197	0.34975
NFKBIZ	1.18817	0.485461	0.291969	0.158602	-0.13871	-1.06292	-0.564601	-0.246008	-0.376129	0.163826	0.0246547	0.372859	0.749862	0.895475	0.808557	0.119317	0.326635	0.665294	0.370349	0.66564
FAM104B	1.18725	1.04814	0.0897804	0.919477	-0.331503	-0.112056	-0.459624	0.137989	-0.538305	-0.791406	0.0546002	0.0921542	0.888017	0.211607	0.553864	0.847919	0.520877	0.842874	0.123505	0.0327802
TNFRSF19	1.18652	1.00645	-0.82107	-1.17095	0.240648	1.28918	0.890716	1.742	-0.300242	-0.00370956	0.0284985	0.0687191	0.175214	0.170473	0.81584	0.214255	0.358042	0.0712991	0.592485	0.994392
VSIG10	1.18195	0.253842	-0.2942	-0.283384	-0.0170274	-0.503385	-0.0708068	0.285206	0.0205564	0.0404594	0.0391609	0.673429	0.542443	0.655738	0.961715	0.240491	0.862023	0.481886	0.938774	0.877922
AL645608.1	1.17428	-0.347371	0.598469	2.44706	-0.963274	-0.643264	-0.131704	1.32037	0.731526	0.0181566	0.226273	0.738664	0.409393	0.00170016	0.37096	0.553643	0.90034	0.189349	0.29816	0.979847
IRS1	1.17144	0.391494	0.294716	0.996019	0.180206	-0.275778	0.0102538	2.01801	0.275548	0.268392	0.0466173	0.518982	0.601598	0.138833	0.771427	0.674015	0.988501	0.0040903	0.514221	0.520239
KRT15	1.17108	2.22459	0.237664	0.156114	-0.746168	-0.504989	-0.223641	0.378305	-0.0983487	0.111094	0.235323	0.0211761	0.686403	0.841613	0.00221496	0.0301482	0.366058	0.12293	0.770451	0.731749
SERTAD4	1.17108	0.969252	0.069765	0.691585	0.05704	-0.0323344	0.0369689	-0.0673009	-0.909402	0.33526	0.222886	0.317188	0.903265	0.306896	0.929241	0.961934	0.927288	0.875673	0.337524	0.693222
HMOX1	1.16853	0.844623	1.19184	0.369055	0.841109	1.42568	0.37661	3.94867	-0.0577094	1.49591	0.0148809	0.071826	0.0448381	0.619686	0.174461	0.0232971	0.499944	4.76403e-08	0.731361	1.26664e-07
AL671710.1	1.16457	0.0922588	-0.0318923	0.461825	0.75108	0.632577	0.140866	-0.774159			0.0931528	0.90248	0.974512	0.703317	0.476153	0.557357	0.85678	0.36811
FBF1	1.15615	1.07463	0.164779	0.196379	0.437179	0.648906	-0.149888	-0.0992396	-0.229505	-0.302062	0.00290914	0.00575758	0.621001	0.650341	0.130699	0.0321107	0.613166	0.748009	0.401141	0.269839
ACBD4	1.15304	0.803385	0.600897	0.809291	0.051095	0.872483	0.327528	-0.565076	0.0830923	0.029076	0.0790404	0.234078	0.426392	0.383607	0.907214	0.0438908	0.455121	0.289788	0.852778	0.947559
AC139100.2	1.15213	0.311332	-0.123026	-2.41702	2.32839	1.38217	0.152541	1.30885	0.743398	0.938514	0.0637639	0.637275	0.808297	0.0162278	0.0284457	0.203546	0.848392	0.0883825	0.184559	0.0886581
HNRNPUP1	1.15201	1.13345	0.259782	0.409215	-0.852294	0.194141	0.600684	1.14564			0.112131	0.122912	0.714273	0.643344	0.179375	0.745804	0.371734	0.089937
ITGB7	1.15201	-0.468595	-0.729042	1.22344	-0.44142	-0.279787	-0.261768	-1.95049			0.128509	0.571438	0.43054	0.246396	0.343734	0.571257	0.682394	0.0139092
UPF3AP1	1.152	-0.334204	-0.252947	-0.224625	0.803951	-0.313692	-0.0982241	-0.241621			0.228942	0.750689	0.808056	0.864972	0.25983	0.70185	0.917204	0.804308
SLC9A3R2	1.15089	0.591332	0.31629	0.100131	-0.778985	-0.0283239	0.295321	0.480494	0.566405	0.750554	0.156755	0.47841	0.160797	0.725755	0.00324207	0.9016	0.234202	0.060589	0.135478	0.0473308
EPC2	1.14664	1.67391	0.814698	0.715824	0.141738	-0.00208539	-0.352245	0.598215	-0.25578	-0.514288	0.0471796	0.00403186	0.198732	0.37089	0.759431	0.996643	0.428753	0.139914	0.440962	0.139111
AP001347.1	1.14604	0.555656	0.805329	0.796282	-0.0696506	-1.56867	0.310886	-0.215683			0.0478759	0.347266	0.271195	0.378361	0.863007	0.00559469	0.690097	0.786987
IRX2	1.14553	0.913442	1.23956	1.6052	0.0951884	0.53422	0.179196	0.0395261	0.098782	0.037979	0.255213	0.373084	0.226908	0.193748	0.656062	0.0173587	0.41041	0.858064	0.633557	0.853994
ZNF500	1.14255	1.2642	0.036146	-0.0252074	0.860064	0.560658	-0.0890145	-0.537133	-0.186426	-0.0179401	0.0109132	0.00533396	0.944917	0.970782	0.361674	0.563499	0.819573	0.234991	0.574245	0.954947
AC006946.2	1.13959	1.64818	-1.54384	0.408639	0.287454	-0.620555	1.34813	-0.322716			0.195143	0.0552544	0.141785	0.727904	0.69195	0.452757	0.16739	0.757586
SERBP1P1	1.13959	0.418259	1.52362	0.809291	-1.58606	-0.00128187	-0.399071	-0.0439449			0.260106	0.692603	0.102808	0.497224	0.143775	0.998976	0.636496	0.958158
KIF18A	1.13959	0.720394	-1.21705	-1.02923	0.581063	-0.290396	0.0468929	-0.823363	-0.204485	-0.525872	0.146626	0.366914	0.0669769	0.222909	0.361559	0.680436	0.952854	0.338418	0.729833	0.388459
WDPCP	1.13959	-0.199239	-0.578298	-0.517668	0.101578	-0.130498	-0.647721	-1.37285			0.187256	0.830002	0.369267	0.542929	0.868152	0.845498	0.391691	0.100488
AC083843.2	1.13624	0.333457	-0.841257	-2.3979	-0.273283	-1.32725	0.527632	1.49617	1.37918	0.143189	0.0720595	0.619125	0.280575	0.0365755	0.717546	0.119979	0.50282	0.0552411	0.0338988	0.825807
MALAT1	1.13575	0.559177	-0.146322	-1.7548	0.0519052	-0.396047	-0.450542	-0.0747322	-0.0817239	0.363912	0.0102559	0.190231	0.773917	0.0603482	0.90583	0.386507	0.306875	0.863307	0.863344	0.431168
TFAP2E	1.13276	1.5309	1.19512	-0.361524	0.133042	1.5426	-0.600762	0.737188	-0.425224	1.66437	0.167786	0.0613503	0.170897	0.753212	0.847096	0.0231278	0.427107	0.29697	0.566162	0.0253905
PGM2L1	1.12518	-0.135654	-0.285108	-0.0816228	-0.525807	-0.181477	0.229829	0.0383588	0.3713	0.239484	0.00628836	0.757983	0.583273	0.901947	0.212968	0.666274	0.422031	0.899844	0.287191	0.487598
JUN	1.12406	-0.169991	-0.153837	0.392704	-0.0596647	1.26399	0.129375	1.94321	-0.0133431	0.174502	2.44289e-05	0.455797	0.509002	0.171778	0.833054	5.95032e-05	0.593162	9.01561e-09	0.953364	0.442842
POU2F2	1.11995	0.380562	-0.561487	-0.413102	-0.655506	-1.09028	0.0736268	-0.814075	0.409379	-0.0320906	0.00274509	0.319745	0.538828	0.718225	0.386523	0.18068	0.935055	0.404474	0.605794	0.968655
FOXO6	1.11866	1.80287	0.885596	0.849934	-0.24633	-1.08946	-0.238022	-0.502104	0.109525	0.164759	0.149143	0.0213508	0.185312	0.306333	0.257977	0.000304387	0.212484	0.0171884	0.825771	0.73729
EVPL	1.11866	-0.480124	-0.729042	-0.361524	-0.266513	0.0746995	0.13407	0.372771	0.246232	1.01415	0.154422	0.573457	0.425544	0.747498	0.182754	0.703304	0.49605	0.0673932	0.742236	0.163717
LINC01133	1.11565	1.49302	0.49075	-0.716724	0.862099	0.0754454	0.202293	0.0897216			0.214331	0.0942549	0.648255	0.616105	0.0371383	0.867185	0.419198	0.7276
FAM135A	1.1126	1.50962	0.0467089	-0.78868	-0.306405	-0.205352	-0.0784488	-0.221846	0.0410375	-0.0103396	0.256862	0.120611	0.964223	0.561056	0.643865	0.763292	0.926049	0.799343	0.938269	0.984288
FGF5	1.10772	0.28902	0.337072	0.476032	0.240648	0.560658	1.51544	0.614506	0.0628095	-0.252304	0.0105822	0.527561	0.470379	0.417893	0.796052	0.553208	0.10059	0.512658	0.937007	0.755792
HERC3	1.10398	0.913981	-0.925861	0.126853	-0.156843	0.135317	-0.641974	-0.131113	-0.523396	-0.231978	0.0619655	0.124724	0.0877641	0.83377	0.771825	0.804762	0.186068	0.776678	0.165588	0.502606
AL365436.1	1.10356	1.11628	0.811661	-1.22951	-1.03235	0.277502	-0.368903	0.00208509	-0.59134	0.120642	0.0705139	0.0716322	0.363469	0.327928	0.229834	0.724909	0.508261	0.996961	0.346801	0.83601
CATSPER2	1.10325	1.38676	0.49075	2.4532	-0.228746	0.0961639	1.14428	0.396205	0.571532	0.359724	0.160525	0.0763156	0.584675	0.0168017	0.746391	0.891734	0.0611525	0.549723	0.424789	0.614405
DUSP1	1.10245	-0.00821221	-0.0660826	1.24914	0.580269	1.68868	-0.0142573	1.59203	-0.0376094	-0.0658058	0.0159775	0.986539	0.883217	0.0152095	0.374033	0.0103	0.982022	0.00581068	0.805185	0.664184
AC139768.1	1.09854	0.366491	-1.06114	-1.32591	0.303858	-0.78567	0.107224	0.241718	0.0904631	0.671483	0.0615529	0.548279	0.133956	0.156869	0.65187	0.293431	0.866121	0.707237	0.810914	0.0662765
KLF13	1.0973	0.410712	-0.0563885	-0.112501	0.0458739	0.113401	-0.0545111	0.786528	-0.0396266	-0.0190367	0.000302876	0.151634	0.83177	0.746774	0.8746	0.704563	0.807942	0.00121253	0.836273	0.920128
AL441883.1	1.09683	0.575596	0.150167	0.232525	-0.359067	-0.726848	0.129313	0.135013	-0.156059	-0.247765	0.104293	0.409492	0.812666	0.773971	0.575201	0.292298	0.826367	0.82501	0.692691	0.529129
NPAT	1.08722	0.653904	0.59004	-0.0310753	0.285613	0.215632	-1.9271	-1.10556	-0.358887	-0.462393	0.0505639	0.247188	0.322315	0.968228	0.554589	0.674965	0.00175548	0.0444248	0.448763	0.33031
RPS15AP10	1.08648	0.150898	1.06105	1.53325	0.179101	0.358473	-0.410533	1.12171	-0.469894	-0.465069	0.10502	0.829386	0.194282	0.117732	0.766521	0.563651	0.510761	0.0484913	0.349586	0.3484
AC011447.7	1.08411	2.42041	0.036187	1.98867	0.329531	1.11716	0.339001	0.614506	0.798401	0.672605	0.233705	0.0069179	0.971737	0.0935965	0.658652	0.126311	0.7382	0.545682	0.38038	0.458175
C10orf95	1.08363	-0.14689	-0.378994	-2.16461	0.00184935	-0.563653	-0.0707826	-0.199649	0.335597	0.209036	0.0985288	0.83695	0.6158	0.0540564	0.996585	0.286812	0.829156	0.572474	0.334553	0.54473
HTR1D	1.08077	1.669	0.787368	3.57363	0.572988	0.933508	-0.00762931	0.338204	0.396138	0.77757	0.126316	0.0175615	0.397748	0.000890817	0.339559	0.139152	0.98616	0.438144	0.301027	0.04052
AC004918.1	1.07654	0.736126	0.0298318	-0.438205	-0.110114	-0.0955696	0.137519	0.178001	-0.239201	-0.369244	0.0712735	0.222011	0.96257	0.604007	0.735664	0.787116	0.528399	0.429524	0.660983	0.49999
CXCL8	1.0762	-0.781871	-2.02498	-0.419643	0.240648	1.38217	0.230776	2.16921	1.23442	0.1706	0.119445	0.333004	0.0235809	0.661687	0.831141	0.222567	0.825317	0.0306989	0.0317297	0.774539
DNA2	1.06985	0.742979	0.503112	-0.812935	0.515774	0.217678	-0.284017	-1.25428	-0.60668	-0.138522	0.191819	0.372188	0.531663	0.472738	0.445293	0.769113	0.710864	0.145645	0.244097	0.771653
IL27RA	1.06947	0.371023	-0.316924	-0.489216	-0.378492	0.177273	-0.0650397	0.228579	-0.023169	0.154206	0.000969646	0.23999	0.193682	0.135201	0.0828605	0.3958	0.771925	0.312855	0.912568	0.455344
PHF6	1.06887	0.901032	0.809621	-0.72651	0.270069	-0.464179	-0.142208	-0.231416	-0.00953458	-0.151078	0.0217518	0.051446	0.212495	0.445445	0.561263	0.394226	0.75775	0.63643	0.984878	0.765408
AKR1E2	1.06787	0.428218	-0.727303	-1.17632	-0.204404	0.399088	-0.183651	0.512389	1.51158	0.809926	0.293805	0.681008	0.521826	0.421121	0.749375	0.507268	0.691184	0.240962	0.00597771	0.12583
C2orf48	1.0678	2.46394	0.49075	0.868239	0.107465	-0.7009	0.748191	1.56244	0.87131	1.09369	0.234345	0.00563442	0.588566	0.432832	0.806511	0.1892	0.317971	0.0361669	0.370111	0.254772
HES2	1.0678	-0.815066	1.06889	1.6052	0.170158	-0.170275	0.0900964	0.472629	0.0383822	-0.118777	0.235187	0.401845	0.229607	0.132622	0.481863	0.514332	0.631807	0.01719	0.957633	0.869444
CYP4F12	1.0678	-0.815066	0.036187	0.403705	-0.256565	0.0555156	-0.0288109	0.197938			0.283075	0.449035	0.974207	0.768573	0.8019	0.957191	0.930018	0.551546
TNFRSF11A	1.0678	-0.815066	-0.554601	-0.576051	0.126965	0.694247	-0.799055	0.340726	-0.0296339	-0.097375	0.203816	0.368981	0.422727	0.518031	0.841736	0.283086	0.0560429	0.325748	0.944249	0.816749
C3orf58	1.06711	0.280134	0.100431	-0.0824108	1.06077	0.732328	-0.0493299	0.201195	-0.254554	0.108834	0.0961397	0.673313	0.786589	0.870702	0.0608517	0.22274	0.90587	0.632789	0.564835	0.790256
AC012557.1	1.06575	-0.129043	-0.400671	-0.871939	-1.21954	-0.899526	0.470165	0.747699			0.306161	0.907531	0.593444	0.400812	0.278965	0.428226	0.677075	0.508974
ENTPD2	1.06556	0.131818	-0.775016	-0.407498	0.0400373	0.271157	0.0758471	0.0286712	1.0671	-0.026097	0.151435	0.863897	0.371054	0.70121	0.933108	0.579694	0.713259	0.89361	0.283166	0.979647
AC044810.2	1.06488	1.43923	0.787368	0.403705	0.72074	-0.539013	0.339001	0.614506			0.326274	0.182201	0.494793	0.779173	0.388618	0.561663	0.771266	0.598949
TMOD3	1.06483	0.662394	0.276951	0.314059	0.250141	-0.0756064	0.113672	0.218231	-0.0641139	-0.24807	0.00586686	0.0906547	0.491675	0.544317	0.494362	0.853443	0.707849	0.486023	0.787671	0.308677
FGF18	1.05409	-0.686119	-0.208321	-0.579645	1.33888	0.283765	0.339001	0.614506			0.0775846	0.336761	0.799639	0.592421	0.142902	0.771356	0.743367	0.553889
RN7SL37P	1.04977	1.59357	-0.143646	-0.986895	-1.56569	-1.7966	0.0808507	-0.478768			0.172648	0.0361281	0.845787	0.334428	0.0501546	0.0319293	0.893268	0.468889
TGIF1	1.04785	0.465759	0.275753	0.0230359	-0.00737926	-0.031791	0.00551198	0.652051	-0.107309	0.206872	0.00644062	0.223016	0.474118	0.964385	0.979753	0.914151	0.987009	0.0544394	0.703192	0.442668
LRRC27	1.04751	0.805655	-0.708487	-2.0883	-0.449402	-0.100491	0.631389	-1.10899	0.231305	0.636129	0.0845866	0.190185	0.267227	0.0341858	0.397451	0.853011	0.315262	0.139365	0.463325	0.0426605
CCDC40	1.04386	0.280233	-0.176389	-0.588943	-0.022196	-0.646854	-0.68765	0.407123	-0.103522	0.218987	0.162267	0.71972	0.804641	0.53538	0.967206	0.309676	0.277551	0.475305	0.821404	0.613387
NEDD9	1.04249	0.237328	0.515498	-1.91271	-0.030901	1.03496	0.150287	0.614882	0.43161	0.154172	0.292551	0.816901	0.572737	0.164163	0.954456	0.0356233	0.691948	0.103603	0.525285	0.821155
SSC5D	1.04249	-1.30904	0.459009	0.172637	0.110469	-0.188937	-0.133597	-0.841561			0.220272	0.171267	0.178626	0.703647	0.906864	0.846973	0.858812	0.300754
ZNF700	1.04237	-0.184031	-1.13528	-2.57186	0.931978	0.325615	0.238929	-1.14646	0.606663	0.94638	0.254995	0.853785	0.292608	0.0960741	0.313453	0.750178	0.792347	0.269661	0.390275	0.174574
PLXNA2	1.04231	-0.32726	0.150522	-0.594565	-0.225862	-0.729616	0.0531437	0.649073	0.240295	0.195893	0.120344	0.664638	0.703536	0.335689	0.380636	0.0153144	0.795651	0.0033842	0.42311	0.506736
CCDC159	1.04223	1.15507	1.12744	1.45297	-0.917146	-0.775568	-0.0084622	-1.39893	-0.0120123	-0.138147	0.161734	0.122542	0.0834836	0.0606911	0.114522	0.202305	0.985027	0.025826	0.975361	0.722846
ZNF550	1.04079	0.992314	-0.409723	-2.353	0.662061	0.472516	0.416127	-0.530276	0.342963	0.676575	0.122409	0.145423	0.556596	0.0270461	0.240892	0.426935	0.535597	0.467902	0.646819	0.354459
MGP	1.04077	0.728934	-0.974198	2.0973	-0.90425	0.178496	0.091711	0.235186	0.353476	-0.110512	0.0630053	0.199262	0.288429	0.0255721	0.000627412	0.416422	0.638129	0.236924	0.734868	0.917422
GPD1L	1.03957	1.2921	0.473689	-0.616238	-0.520591	0.0237037	0.279547	-0.510222	-0.180146	-0.135259	0.135464	0.0584658	0.289461	0.388697	0.280031	0.958248	0.662266	0.477096	0.63457	0.714981
FGFBP1	1.03939	0.261493	0.286243	0.894642	-0.776118	0.706803	0.176334	0.501749	-0.00790522	-1.16263	0.39888	0.842911	0.835956	0.588815	0.0288529	0.0342679	0.640746	0.189241	0.995339	0.432568
ATP6V0A2	1.03856	0.47325	-0.141698	-0.252885	-0.0437261	0.0893054	-0.48316	-0.0652615	0.0543513	-0.239055	0.00558829	0.214876	0.688548	0.602274	0.888412	0.790666	0.0923986	0.810482	0.823136	0.342526
TMEM116	1.03612	0.417945	1.47711	0.0273199	-0.171296	-0.119194	-0.144847	-0.31721	0.342018	0.645731	0.0529121	0.448784	0.0349623	0.976375	0.735392	0.822401	0.762859	0.535999	0.534608	0.224147
RPS27AP16	1.03526	-0.164789	-1.53971	-1.34477	0.7529	0.536446	1.54569	1.1273	0.594516	-0.570462	0.339346	0.886724	0.0579846	0.203065	0.396422	0.575612	0.178668	0.341703	0.446592	0.49923
ATF3	1.03503	0.363059	0.0666948	0.00283065	0.446127	1.03909	-0.174993	2.51459	0.127517	0.0710174	0.053621	0.508341	0.951977	0.998458	0.54723	0.167872	0.766576	2.79642e-05	0.730492	0.8456
GTF2A1	1.03469	0.812934	0.0690417	0.627464	-0.12199	-0.510143	-0.278562	-0.991806	-0.0792612	-0.702992	0.132161	0.252319	0.928494	0.498685	0.846336	0.452518	0.616282	0.129135	0.879409	0.217048
IER3	1.03322	-0.0656177	0.0117074	0.413532	-0.096978	1.19804	-0.0486257	2.43121	0.035236	0.071881	1.1317e-06	0.692626	0.94368	0.0503391	0.543108	5.31549e-08	0.784263	2.08802e-13	0.784666	0.577941
BBS9	1.03212	0.158745	-1.03764	-0.658494	-0.128731	-1.3553	-0.0578137	-0.320497	1.0024	-0.0624456	0.0940809	0.812724	0.146892	0.457511	0.829065	0.0632704	0.933425	0.657601	0.155912	0.93207
FAXC	1.0314	-0.21345	0.128255	1.1798	0.13771	-0.214239	-0.319605	0.625532	-0.261972	-0.0666664	0.11163	0.758823	0.784876	0.0282401	0.718536	0.617707	0.501456	0.150163	0.402153	0.821564
PAQR6	1.02997	0.610488	-1.14607	-1.25522	-0.261703	-0.324651	0.187902	0.763056	0.527819	1.03472	0.130225	0.382673	0.117387	0.191054	0.431182	0.37649	0.630455	0.0490459	0.328913	0.0507112
MAGIX	1.02904	0.624536	0.614853	1.61228	0.674746	-0.149979	0.300581	0.575919	0.218565	0.41569	0.134189	0.375379	0.435643	0.0834129	0.28449	0.832703	0.581606	0.295164	0.686335	0.433888
TRIM2	1.02904	1.56532	0.522851	0.663215	0.0751001	0.697467	-0.244501	0.0577087	-0.105829	-0.936714	0.157999	0.030956	0.439804	0.433703	0.877635	0.146837	0.354019	0.825046	0.841344	0.125945
KIAA1217	1.02743	0.124274	0.104022	0.907567	-0.243734	0.282975	-0.268043	0.640152	0.224697	0.0667726	0.0203311	0.79495	0.870227	0.216419	0.464227	0.383003	0.226404	0.00461492	0.457429	0.825052
ACP7	1.02547	0.324038	0.041522	-0.407498	0.067191	0.0447288	2.33111	1.54947	1.2348	1.77977	0.0948421	0.610869	0.960057	0.698016	0.879948	0.925886	0.00286607	0.0480422	0.168728	0.0470234
VSIR	1.02001	-0.441806	1.13301	-0.716724	-0.356438	-0.724018	0.614341	0.386049	-0.0173284	0.813974	0.18766	0.600835	0.217402	0.565102	0.422422	0.147497	0.197552	0.448471	0.973259	0.0970573
GEM	1.01868	-0.553645	-0.711477	0.354713	-0.647302	-1.50581	-0.57835	0.973699	0.31046	0.191224	0.00101099	0.0944003	0.097843	0.438622	0.525202	0.179848	0.249459	0.0236948	0.45669	0.643223
RPS10P7	1.01536	1.29733	0.67341	0.408639	0.865519	0.436516	0.109053	0.507461			0.157827	0.0723123	0.39022	0.679484	0.164996	0.505604	0.812208	0.267121
ZDHHC18	1.01536	-0.25727	-0.919826	-0.541178	-0.647302	-1.16484	0.303014	0.0205883			0.255534	0.79114	0.295715	0.619658	0.478918	0.234371	0.64562	0.976757
MSH5	1.0148	0.722479	0.0897804	-1.74349	0.63884	-0.698173	0.00025414	-0.857686	-0.714567	-0.134281	0.16563	0.330816	0.89338	0.0966701	0.271701	0.325258	0.999697	0.250826	0.29868	0.830303
HRAT92	1.01402	1.08539	0.598276	-0.127399	1.56235	0.865877	1.92294	0.614506			0.282804	0.251032	0.28377	0.870214	0.031577	0.261022	0.0391505	0.51862
IRF6	1.01402	0.256472	0.036187	1.98867	0.175836	0.437291	0.304962	0.887295	1.9867	0.672605	0.287087	0.789743	0.970067	0.0767744	0.746703	0.443173	0.262008	0.00200246	0.0470165	0.484316
LCP1	1.01402	0.256472	0.520358	0.248332	2.72503	1.28918	0.325037	1.19721	0.0188067	-0.121842	0.32434	0.805319	0.389087	0.755127	0.00675136	0.21335	0.688575	0.133527	0.964652	0.77446
GFI1	1.01402	1.08539	0.49075	0.868239	0.763595	0.504648	0.732947	0.407725			0.255236	0.224118	0.545513	0.381131	0.296582	0.506117	0.0956257	0.385195
CYP39A1	1.01402	1.80285	0.418794	0.796282	-0.57521	-0.0761307	1.34699	1.07051			0.231459	0.0325388	0.586604	0.397272	0.164615	0.853788	0.0311995	0.0946128
AC103702.2	1.01402	1.08539	0.036187	1.98867	0.240648	0.560658	0.365225	0.0953493	0.798401	0.672605	0.249822	0.218866	0.967577	0.0565758	0.784497	0.530557	0.267049	0.78876	0.52221	0.589037
GNA15	1.01402	0.256472	0.036187	2.72563	-0.193351	0.544066	-0.0513701	0.596633	0.323764	0.378611	0.298164	0.794507	0.970761	0.0154068	0.669607	0.232901	0.835293	0.0172967	0.131937	0.0793053
BEAN1	1.01402	1.80285	0.83592	0.533193	-0.123144	0.305847	-0.155726	0.270479			0.297506	0.060703	0.250925	0.561862	0.829197	0.598251	0.779517	0.621301
KRT13	1.01402	0.256472	0.041522	-0.407498	0.284644	1.90016	0.428647	0.888532			0.377845	0.825787	0.970279	0.772689	0.667921	0.0037296	0.625025	0.309236
LINC01116	1.01402	0.256472	0.316609	0.0105042	0.240648	0.560658	1.222	1.90909	-0.262182	0.148396	0.296894	0.793967	0.240312	0.976922	0.804684	0.57039	0.119441	0.0160665	0.463447	0.653889
KALRN	1.01402	1.75961	0.436894	1.02227	1.29628	-0.423918	-0.43114	-0.490814			0.29595	0.0681383	0.367916	0.0753554	0.110852	0.635654	0.241012	0.210649
DENND2C	1.01402	0.256472	1.09926	-0.327751	1.50068	1.63014	-1.13925	1.02394	0.476627	-0.398497	0.290699	0.79131	0.140785	0.747067	0.115115	0.0900407	0.026246	0.00792137	0.664639	0.72791
RARB	1.01402	0.256472	0.384992	0.910982	1.71633	0.560658	-0.912818	0.14583			0.247561	0.771648	0.471865	0.156439	0.0469293	0.528551	0.287221	0.859986
AL139385.1	1.01402	1.49025	0.701982	0.223504	0.410172	-0.878594	0.526788	0.394251			0.282356	0.112917	0.2179	0.768604	0.529272	0.24923	0.417992	0.556059
CORO2B	1.01402	1.08539	0.184311	-0.703997	0.240648	1.28918	1.12011	0.614506	-0.00306292	-0.141124	0.285855	0.254027	0.645828	0.267682	0.800158	0.178257	0.236423	0.521306	0.990241	0.574797
AC093227.2	1.01402	0.947115	0.041522	-0.407498	0.673481	0.500118	0.339001	0.614506			0.26646	0.298415	0.96237	0.714679	0.227812	0.405531	0.711502	0.504003
NACAD	1.01402	0.256472	0.894663	0.319057	-0.85776	0.190769	0.339001	1.41509			0.310789	0.799797	0.088918	0.65399	0.37577	0.840696	0.736369	0.158563
SLC6A14	1.01402	0.256472	0.036187	0.403705	-1.76078	0.339496	0.435381	2.80186			0.312909	0.800671	0.971658	0.746491	0.00544721	0.469478	0.6253	0.00140082
KISS1	1.01402	1.80285	0.036187	0.403705	-0.495851	0.504833	-1.17283	-0.114183	-0.00813317	2.12548	0.22868	0.0315787	0.96604	0.698599	0.361607	0.321642	0.149653	0.882991	0.995775	0.145692
GLS2	1.01402	0.256472	-0.775016	1.17746	0.3078	0.0472095	0.289925	0.95831			0.247907	0.771814	0.375009	0.237038	0.393314	0.906775	0.7304	0.251874
LRRC2	1.01402	1.80285	0.238741	0.571624	1.07009	0.560658	-1.17283	-0.897326			0.283228	0.0537177	0.613298	0.320951	0.253514	0.559178	0.198411	0.321647
FUT3	1.01402	1.08539	0.041522	-0.407498	0.744468	-0.118809	-0.052007	0.834079			0.242668	0.211945	0.960384	0.700357	0.0399898	0.771787	0.866593	0.00635636
SLC16A4	1.01402	1.80285	1.07582	0.461825	-1.91079	0.367774	0.521577	0.232804	0.637472	-0.295944	0.324712	0.0754407	0.220935	0.681118	0.050595	0.670552	0.247944	0.632417	0.53033	0.770952
ITGA2	1.01402	1.80285	-0.249128	-0.513929	0.74942	0.497274	-0.363853	1.11087	-0.105432	-0.10863	0.307036	0.0656499	0.346195	0.169317	0.263369	0.483127	0.143012	2.5659e-05	0.640377	0.627408
TTC9	1.01402	0.256472	0.787368	0.403705	-0.930904	-0.654817	0.682731	1.48074			0.251749	0.773655	0.371415	0.712733	0.0965513	0.234285	0.141362	0.00174716
C6orf15	1.01402	0.256472	0.852725	0.403705	-0.327009	-0.11693	0.339001	0.614506			0.213619	0.754426	0.293878	0.688845	0.283443	0.700956	0.67804	0.453608
MYO5B	1.01402	2.47715	-0.560382	-0.104402	0.326541	0.159855	0.0237367	0.40649	0.111754	-0.128121	0.185945	0.00156869	0.161052	0.829559	0.15011	0.508718	0.873537	0.0105897	0.804992	0.779169
VEPH1	1.01402	0.256472	-0.0469543	-0.373087	-0.743586	-0.354632	1.12011	1.41509	0.763264	0.631044	0.254314	0.774873	0.92843	0.60351	0.222144	0.552521	0.206191	0.113752	0.423857	0.506402
APOBEC3G	1.01402	0.256472	-0.0702808	0.286426	1.07009	0.560658	0.339001	0.614506	-0.239196	-0.174721	0.205549	0.750047	0.776927	0.355838	0.178245	0.489358	0.672455	0.445407	0.303465	0.438822
FGD4	1.01402	1.08539	0.108307	0.162768	0.57282	0.466826	0.132454	0.286742	-0.247232	-0.014019	0.219754	0.189917	0.742812	0.705536	0.126917	0.239345	0.608534	0.281518	0.590959	0.974369
TMPRSS3	1.01402	1.49025	0.036187	0.403705	0.180414	-0.0708632	0.492082	0.564501	-0.420204	-0.156838	0.194322	0.0571935	0.963293	0.675629	0.353213	0.731681	0.214008	0.168817	0.693375	0.879726
TLR4	1.01402	0.256472	0.196632	-0.40109	0.240648	0.560658	0.339001	1.39765	-0.486201	0.0207925	0.285594	0.789091	0.665621	0.54672	0.80005	0.561138	0.722536	0.142564	0.144075	0.943332
GADD45G	1.01402	1.75961	1.23909	0.403705	-0.162335	-0.22439	-0.252974	-1.0479	-0.355536	0.72082	0.290018	0.0649503	0.191493	0.734401	0.670457	0.581463	0.50587	0.0314465	0.613875	0.275289
TLE6	1.01402	2.53477	0.273133	-0.0759695	-0.155038	0.352565	-0.389867	-0.076252	-0.386278	-0.108597	0.28866	0.00740973	0.70418	0.935011	0.749759	0.4748	0.521279	0.899193	0.506218	0.841708
CU459211.1	1.01402	0.256472	-0.615135	-0.0659788	0.240648	0.560658	0.339001	0.614506			0.23118	0.76356	0.200497	0.909391	0.775769	0.513721	0.689718	0.470952
NBPF14	1.01402	0.256472	0.206025	1.16987	-0.29396	0.0698902	0.349798	-0.0246414	0.0977102	-0.026097	0.250632	0.773122	0.74517	0.114128	0.514123	0.878441	0.479567	0.963293	0.916762	0.977694
JCAD	1.01402	0.256472	-0.403046	-0.0934135	-0.508948	-0.188937	1.46717	1.3888	0.223923	-0.46079	0.327746	0.806684	0.463738	0.891638	0.616501	0.854055	0.126911	0.155208	0.557569	0.272767
NPNT	1.01402	0.256472	0.036187	0.403705	-0.659931	0.543084	-0.133084	0.663232			0.290479	0.791215	0.970281	0.73465	0.240199	0.306998	0.79699	0.176065
EGFLAM	1.01402	1.08539	0.513628	-0.156464	-0.703938	-1.01465	1.12011	0.614506	-0.0802971	0.076624	0.225323	0.19525	0.0335158	0.638491	0.279573	0.142358	0.178941	0.46524	0.669999	0.674692
GOLGA2P8	1.01402	0.256472	0.726778	-1.22951	1.5026	1.17092	-0.188729	-1.31797			0.342567	0.812517	0.426551	0.33988	0.0554871	0.150217	0.825493	0.167777
LINC00885	1.01402	0.256472	0.036187	0.403705	-0.0328291	-0.45241	-0.0274705	-1.05554	0.798401	1.43758	0.218382	0.756954	0.965252	0.691979	0.927983	0.285466	0.960272	0.0941364	0.29576	0.0685197
RPL18AP7	1.01402	0.256472	0.852725	0.403705	-0.2696	-0.220883	-0.598221	0.460427			0.355699	0.817552	0.436655	0.767689	0.491043	0.60953	0.576105	0.658651
CEACAM1	1.01402	0.256472	0.036187	0.403705	-0.224363	-0.0878453	-0.0520994	0.493782			0.232978	0.764467	0.96636	0.701303	0.621388	0.854709	0.92833	0.387157
AC104667.2	1.01402	1.80285	0.036187	0.403705	-0.0876689	-0.612535	-0.115408	-0.833793	0.763264	-0.13393	0.221142	0.0290619	0.965466	0.693774	0.795322	0.12671	0.759964	0.071596	0.306016	0.855757
AP002478.1	1.01402	1.08539	-0.214533	0.408639	0.0735953	-0.764011	0.310886	-0.215683			0.332831	0.300525	0.819728	0.720648	0.908743	0.304934	0.75773	0.834466
C1orf61	1.01402	0.947115	0.036187	0.403705	-0.361538	-1.29736	0.339001	0.614506			0.399169	0.430475	0.976397	0.787706	0.658451	0.148963	0.780087	0.613444
AL359258.2	1.01402	0.256472	1.14914	1.91443	0.405497	-1.36224	-1.00028	-0.740401			0.261233	0.778117	0.169473	0.0544005	0.597138	0.11526	0.0679271	0.169944
CLIC3	1.01402	3.00615	0.0311507	0.408639	-1.17997	0.13104	-0.106755	-0.486468	-0.319207	-0.518383	0.551242	0.0601249	0.983679	0.826758	0.0094421	0.740532	0.733828	0.143567	0.555736	0.344911
SDR42E1	1.01402	0.256472	0.036187	1.98867	0.601699	-0.573402	-0.932343	-0.855084			0.265521	0.780098	0.968657	0.0646774	0.278546	0.376544	0.222326	0.267384
SCARNA22	1.01402	2.12478	1.15709	-0.407498	0.951211	-0.169615	-0.473191	-1.58291	-0.492005	-0.41133	0.463984	0.115575	0.368007	0.810859	0.283647	0.864087	0.648068	0.17489	0.79885	0.828563
AP000866.2	1.01402	0.256472	0.036187	0.403705	-0.0360874	-0.343886	-0.426886	0.403045			0.212615	0.753888	0.964798	0.688178	0.945336	0.547466	0.376796	0.36885
CNTNAP3B	1.01402	1.08539	0.478453	-0.712151	-0.441243	-1.12001	0.339001	0.614506			0.291749	0.259823	0.102552	0.139313	0.567293	0.178098	0.725985	0.526457
NTM	1.01402	0.256472	-0.52126	-0.0738542	-0.576372	-0.256362	0.491126	0.765145			0.295554	0.793395	0.289665	0.901857	0.544298	0.78943	0.598747	0.414274
TTC22	1.01402	0.256472	0.041522	-0.407498	0.130141	-0.1823	-0.0756016	-0.129545	0.0614885	0.361897	0.236401	0.76618	0.959836	0.696432	0.705378	0.642032	0.721455	0.560045	0.943247	0.670287
ATF7IP2	1.01402	1.08539	0.787368	0.403705	0.447254	-0.190112	-1.1096	-1.13479	-0.382863	0.0642407	0.324703	0.292431	0.443106	0.752503	0.436248	0.762104	0.136937	0.138498	0.460031	0.893071
KCNK5	1.01402	0.256472	0.852725	1.98867	-0.490633	-0.331894	-0.10187	-0.289558	-0.938942	-1.05543	0.244851	0.770336	0.326623	0.0541331	0.0455931	0.191826	0.726617	0.364501	0.325343	0.270898
AL023284.4	1.01402	0.256472	0.036187	0.403705	-0.29396	-0.0126471	-0.835089	-0.0495586			0.185114	0.738374	0.962494	0.669	0.450277	0.974684	0.118166	0.920909
CFI	1.01402	2.12926	-0.693847	-1.45226	-0.133829	-0.643264	-0.0651937	-0.220452	0.799486	-0.13393	0.250389	0.01505	0.288024	0.113766	0.871065	0.454864	0.800026	0.428172	0.323322	0.867177
ZFP57	1.01402	0.256472	0.291847	-0.179913	0.262241	0.12291	-1.11834	-0.238263			0.305404	0.797558	0.264198	0.620207	0.735398	0.877521	0.211478	0.779061
GOLT1A	1.01402	0.256472	-0.729042	-0.361524	0.103597	-0.458371	0.315171	-1.1939	0.798401	0.672605	0.239134	0.767535	0.394653	0.730711	0.709258	0.166383	0.641258	0.123519	0.393748	0.470845
DGCR6	1.01402	0.256472	1.08981	-0.572669	-1.68225	0.113998	-0.491188	0.56746			0.296521	0.793808	0.0643459	0.510475	0.0696223	0.893674	0.608191	0.544412
SLC44A4	1.01402	0.256472	0.036187	0.403705	-1.33371	-0.192185	-0.517628	0.59574			0.253	0.77425	0.967799	0.713474	0.117959	0.814912	0.392189	0.288547
RNF150	1.01402	0.256472	-0.878703	-0.451457	-0.576372	-0.256362	0.339001	0.614506			0.208719	0.751782	0.014838	0.297688	0.46467	0.747073	0.674667	0.448647
WT1	1.01402	0.256472	-0.0875517	0.454439	0.10932	-0.740781	0.306497	-0.633933	-0.608376	-0.100144	0.285358	0.788988	0.853394	0.422962	0.786197	0.139264	0.687925	0.443946	0.264196	0.836866
EPHB2	1.01402	1.08539	-0.449338	-0.42964	-0.534894	-0.173629	-0.647718	-0.0651207	-0.124158	0.134516	0.240882	0.21022	0.155029	0.311187	0.310855	0.744361	0.0216316	0.796974	0.792884	0.762645
ADORA1	1.01402	1.08539	0.10822	-0.735028	-0.115185	-0.405216	0.269116	-1.41514	0.233213	-0.243217	0.285261	0.253444	0.881507	0.459474	0.690009	0.21179	0.557738	0.0241877	0.463552	0.464109
CPNE5	1.01402	0.256472	0.787368	0.403705	-1.72079	-0.579266	-0.473846	0.0438307			0.276228	0.78495	0.396045	0.72682	0.0537603	0.4956	0.31846	0.922486
HTR7	1.01402	0.256472	-0.128012	-0.274939	0.320497	-0.188937	-0.271995	-1.11359	0.260464	-0.302479	0.344104	0.813112	0.854439	0.764481	0.754834	0.858951	0.740168	0.21589	0.560271	0.521255
FP700125.1	1.01402	0.256472	-0.929075	-1.76446	0.332253	0.0373791	-0.205308	0.624296			0.30968	0.799338	0.295665	0.139798	0.624912	0.958112	0.795797	0.417014
RORC	1.01402	0.256472	0.036187	0.403705	-0.711395	-1.63615	-0.119112	-0.42181			0.31749	0.802547	0.971931	0.748843	0.237392	0.0256723	0.720336	0.261232
ATP6V0D2	1.01402	0.256472	-1.89886	-1.53134	0.231908	0.0180041	-0.430087	1.08983			0.374203	0.824453	0.0856993	0.262467	0.619329	0.971582	0.676477	0.261548
KANK3	1.01402	1.08539	-1.1562	-0.78868	-1.40493	0.566248	-0.912818	0.163276			0.316568	0.28435	0.247465	0.521167	0.0709358	0.385687	0.356892	0.864652
SNX10	1.01402	1.08539	-1.92516	-1.55764	0.0101977	-0.917921	-0.474809	-0.055271	-0.0232955	-0.0428927	0.223329	0.193339	0.0192819	0.120163	0.97155	0.0193663	0.168438	0.866591	0.946413	0.900157
ACTRT3	1.01402	0.947115	-0.199657	-3.60802	0.144834	-0.432009	-0.544034	0.0929194	-0.709909	-0.026097	0.303635	0.33588	0.748661	0.00263512	0.829422	0.554822	0.469048	0.898393	0.422725	0.976035
FRMD4B	1.01402	0.256472	-0.775016	-0.407498	-0.277382	-1.25433	-0.59866	-1.55608	-1.01168	0.0466508	0.209695	0.752312	0.334995	0.678869	0.637062	0.0606512	0.165319	0.00407867	0.132395	0.934777
ANKRD37	1.01147	-0.44062	-0.0649725	0.266019	0.735889	0.830823	0.350155	2.3969	-0.0321324	0.13731	0.0159591	0.360996	0.844137	0.518635	0.23269	0.205091	0.449586	1.0936e-06	0.917696	0.646294
KMO	1.01137	-0.952231	-0.405018	-0.78868	0.872283	-0.790397	-0.912818	0.14583			0.0662844	0.154457	0.652295	0.492135	0.219442	0.336476	0.324235	0.870426
RASSF3	1.01013	1.29157	0.29773	0.722414	-0.436249	-0.595469	-0.51881	0.48448	0.706102	0.197898	0.159831	0.0757136	0.720796	0.477153	0.4379	0.339195	0.183347	0.166256	0.122325	0.668482
HEY1	1.01005	0.782297	0.118611	-1.41752	-1.29431	-0.0147994	1.37481	1.83397	0.0863264	0.220352	0.0279185	0.0935927	0.809782	0.0720436	0.0736634	0.982046	0.0587838	0.0132737	0.828929	0.568485
SECISBP2L	1.00752	1.56155	-0.0830341	-0.438094	2.36178	2.04585	-0.124655	1.01804	-0.0247511	-0.768924	0.183671	0.0374514	0.899859	0.624846	0.0103322	0.0307221	0.868292	0.152578	0.95676	0.141527
PDZK1IP1	1.00625	1.74713	0.852725	1.98867	-0.505344	0.214356	0.0716532	0.208987			0.390559	0.129902	0.494779	0.173734	0.120636	0.486409	0.745967	0.350982
HS6ST2	1.00625	0.21709	-0.0238353	-0.407498	1.33005	0.808707	1.04741	0.283225			0.320299	0.835226	0.981807	0.758137	0.0776886	0.324775	0.163385	0.723732
ATP6V0A4	1.00625	1.4779	0.808994	2.12919	-0.558051	0.0859001	1.0325	1.67004	-1.626	-0.742824	0.321983	0.142903	0.393643	0.051922	0.0357506	0.727092	0.271346	0.0750761	0.0785212	0.366222
SATB1	1.00625	1.74713	-0.527648	-0.152873	1.71633	0.560658	-0.310949	-0.0354437	-0.0848217	0.226496	0.261696	0.0502377	0.282484	0.801154	0.0671274	0.563707	0.741023	0.969915	0.895482	0.710285
CCDC144NL-AS1	1.00625	0.21709	-0.253369	-0.436593	0.240648	0.560658	0.339001	0.614506	-0.166482	0.0604538	0.245481	0.807254	0.461771	0.368019	0.794406	0.549957	0.714883	0.509212	0.839548	0.939864
LONRF3	1.00625	-0.473553	0.036187	0.403705	-1.0868	-2.70794	-0.221247	0.315299	-0.00457821	-0.456294	0.259936	0.614698	0.970056	0.732721	0.157815	0.00317438	0.5709	0.402699	0.993169	0.409318
EPC1	1.00528	0.084948	-0.132883	0.104722	0.448836	0.374892	-0.07147	-0.0224367	-0.0808568	0.197395	0.015409	0.850941	0.785592	0.865886	0.252983	0.370022	0.796876	0.938069	0.781419	0.477454
SUCO	1.0036	0.571837	-1.04641	-0.547516	-0.530553	-0.553618	-0.0317022	-0.0575318	-0.345059	-0.639148	0.0698006	0.32698	0.175765	0.563915	0.406408	0.405638	0.941672	0.899928	0.430663	0.161836
CXCL3	1.00182	-0.898594	-0.375129	-0.989123	0.320497	0.539582	-0.000101964	-0.166834	-0.0203114	0.34642	0.00704149	0.0633399	0.638287	0.361489	0.747384	0.592511	0.9999	0.842667	0.969479	0.489142
CASD1	1.00126	0.969662	0.310639	0.540796	1.14749	1.13458	-0.327862	-0.672383	0.194947	-0.184418	0.10178	0.115926	0.621206	0.488472	0.0637634	0.0747613	0.612517	0.324247	0.801699	0.819077
HOMER1	0.999778	0.898693	0.186837	0.077845	-0.0322233	-0.0314827	-0.629329	0.0257149	0.466513	-0.02398	0.0103997	0.0226826	0.691833	0.900411	0.924477	0.931165	0.198234	0.954917	0.367192	0.964188
DNAJC19P9	0.999419	1.03185	-0.0378174	0.56379	0.183651	0.0916006	0.953754	-0.634262	1.52953	1.18028	0.241156	0.239037	0.959999	0.530691	0.772648	0.893987	0.128945	0.428704	0.133642	0.245492
MYO1D	0.993767	0.688072	0.036187	1.98867	0.196286	0.221738	-0.142292	0.0570319	-0.313415	-0.175994	0.304428	0.487436	0.973513	0.114834	0.4622	0.422188	0.512606	0.793372	0.356664	0.58826
AC073111.5	0.993767	0.013855	-0.440097	0.0536197	-0.237885	0.38178	0.562491	0.837923			0.304438	0.989144	0.642341	0.962959	0.752202	0.601297	0.465778	0.280522
BRSK2	0.993051	0.626616	0.625083	0.297748	-0.576372	-0.256362	0.339001	0.614506			0.0382527	0.203977	0.237293	0.666556	0.472323	0.751281	0.679945	0.456419
KDM8	0.991748	0.842906	0.608934	-0.103516	1.36671	1.54669	-0.79541	-1.67767	0.613384	1.06143	0.102385	0.171759	0.301888	0.895992	0.0649431	0.0418242	0.24952	0.0304022	0.159687	0.0150982
CITED4	0.988429	0.287854	0.322954	0.93835	-0.0251479	-0.741137	0.0940508	0.359054	0.262182	-0.129942	0.000105455	0.207599	0.53441	0.129245	0.888098	0.000419925	0.629954	0.0748339	0.555781	0.77669
BMP2	0.985254	-0.105414	0.794767	1.18261	0.121882	0.138798	0.738167	1.86568	0.193115	0.291104	0.115405	0.875277	0.105501	0.0444072	0.831229	0.818283	0.266792	0.00534126	0.562451	0.374145
EMSY	0.983444	0.223872	0.290868	0.207975	0.239678	-0.334668	-0.574484	-0.342425	-0.261799	-0.249566	0.0202379	0.610171	0.526322	0.729845	0.472233	0.37984	0.189448	0.435174	0.4288	0.440786
COL27A1	0.981785	0.310985	0.0415589	-0.09535	-0.576372	-0.256362	0.491126	-0.0354437	0.22443	0.253608	0.0510766	0.562073	0.911557	0.851018	0.553767	0.794279	0.607352	0.971048	0.317274	0.253431
CATSPER2P1	0.980785	-0.000813366	1.30264	0.544223	1.08092	0.772952	0.448396	0.624806			0.222786	0.999232	0.134301	0.624065	0.0813014	0.24091	0.506451	0.361426
PLEKHG3	0.980733	0.69105	-0.280421	0.112733	-0.134353	0.365944	-0.109459	0.429473	0.190832	0.0652924	0.121675	0.296357	0.399338	0.783667	0.599095	0.154629	0.568462	0.0301669	0.344025	0.742487
DHRS4	0.978619	0.170414	0.169009	-0.346674	1.51501	1.62325	-0.397278	-0.587558	-1.40355	-0.632173	0.251547	0.846964	0.754196	0.652918	0.0923338	0.0754661	0.397283	0.253623	0.0224886	0.23049
LANCL1	0.978619	-0.468595	-1.10603	-0.233379	0.684749	0.0580523	1.21321	0.00538774	-0.0366551	-0.268958	0.239803	0.604406	0.0548568	0.715954	0.204053	0.927048	0.0721999	0.994219	0.925371	0.5026
ZFYVE16	0.977535	0.530729	0.18955	-0.258606	0.833082	0.363323	0.215485	-0.629107	0.0273277	0.0737843	0.0387716	0.279087	0.750273	0.748057	0.122027	0.535594	0.675929	0.293781	0.955152	0.876061
HSPA1B	0.972526	0.276979	0.1611	0.0111417	0.229645	0.279201	-0.135954	0.699286	0.000233696	0.832857	0.00635013	0.425926	0.631415	0.97941	0.551098	0.487242	0.695446	0.0436891	0.998991	0.000200715
AL136164.3	0.970272	0.369788	-1.40826	-1.04074	0.0999006	-0.578421	-1.09161	-1.59722	-0.492121	-0.719614	0.172613	0.619613	0.163125	0.4023	0.823211	0.279041	0.242839	0.101319	0.472846	0.303187
AC145098.2	0.96986	0.04912	0.37704	-1.16282	-0.702146	-0.637472	0.471244	1.91992	0.123074	0.278942	0.0227042	0.914126	0.558903	0.234435	0.389585	0.437562	0.538662	0.00975394	0.796563	0.54622
KHK	0.969578	0.0911195	0.586792	-0.579216	-0.311485	-0.350535	-0.812999	-1.03069	0.202229	0.185942	0.255706	0.920796	0.235406	0.464879	0.443057	0.428055	0.177109	0.114284	0.631303	0.65485
ZC3H8	0.969379	1.3842	-0.176092	-0.440299	0.00524895	-0.685579	-0.896706	-0.20962	-0.108558	-0.633942	0.183614	0.0579828	0.796388	0.623668	0.990841	0.205432	0.193802	0.748927	0.763697	0.112975
SULF2	0.969379	0.779366	1.61118	0.403705	0.00140937	0.156264	-0.210422	0.0519395	-0.171837	-0.0460428	0.113602	0.208362	0.0500562	0.694941	0.99435	0.447294	0.206012	0.751294	0.647814	0.899042
KLF5	0.969283	0.0422041	0.707037	1.28083	0.251386	0.310949	-0.228456	0.695367	-0.133887	-0.299586	0.00457657	0.905185	0.249095	0.0739755	0.265063	0.177994	0.293371	0.00231945	0.679645	0.363842
GUCY1A3	0.968334	0.793724	-2.17711	-0.224625	0.212351	-0.170919	-0.0934613	-0.524746	0.798401	0.672605	0.180894	0.27441	0.021485	0.827302	0.592281	0.705803	0.756126	0.134477	0.435811	0.510205
FAM201A	0.965886	-0.00771099	0.0324264	-1.42647	0.115047	0.434409	-0.922379	-1.02272	0.798401	1.43758	0.225954	0.992705	0.966023	0.204212	0.797143	0.364224	0.328002	0.289763	0.308911	0.0757094
FNIP2	0.96304	1.14041	-0.52683	-0.339019	-0.95028	0.0645732	-0.447441	0.7828	-0.111078	0.487291	0.0923407	0.0450253	0.394363	0.662843	0.122594	0.908961	0.443406	0.146469	0.852371	0.374168
B3GNT2	0.962495	0.749511	-0.331431	-0.228481	-0.332739	-0.387967	0.195221	0.772137	-0.186074	-0.422216	0.0618407	0.156447	0.381759	0.64422	0.317122	0.275335	0.57045	0.0263467	0.671315	0.348469
SESTD1	0.962189	0.231603	-0.0976917	0.284303	0.468816	-0.486579	-0.366571	0.0105375	-0.111706	-0.109994	0.052241	0.663084	0.852563	0.661734	0.395348	0.446575	0.226684	0.971355	0.810952	0.810476
KCNMB4	0.960223	0.35336	1.22656	0.868239	0.253072	-0.256362	-0.486219	-0.394905			0.0872086	0.541091	0.13062	0.390252	0.770228	0.775313	0.441248	0.536574
OCRL	0.959347	0.968746	-0.770693	-3.54343	0.668876	-0.253496	0.0229723	0.298115	0.156233	-0.283944	0.042483	0.0440952	0.207645	0.00121507	0.215661	0.680436	0.95936	0.510404	0.760116	0.599306
SLCO2A1	0.958491	0.435071	0.305824	1.09278	-0.0291056	-1.36987	-0.493423	0.163055	-1.77514	-0.32347	0.0874648	0.460573	0.487052	0.0334046	0.936885	0.00905752	0.396459	0.764826	0.0343374	0.660254
PRKD3	0.95774	0.641994	-0.379052	-1.25522	0.0107169	-0.904439	-0.562127	-0.0350778	0.791671	0.380219	0.0834843	0.251118	0.498989	0.120954	0.980863	0.0994741	0.294673	0.945787	0.169869	0.511931
CKMT1A	0.957142	0.672921	-0.775016	-0.407498	-0.209353	0.0975186	-0.158903	-0.0633071	-0.296546	-0.101924	0.0641009	0.20988	0.381614	0.707528	0.326951	0.645753	0.398477	0.739194	0.580295	0.844696
MT1G	0.957053	1.0135	-1.30324	-2.5863	-2.71733	-2.39732	0.658613	0.424978	2.80786	2.27144	0.118509	0.0985092	0.170415	0.0555131	0.0108008	0.0245567	0.0398514	0.201693	0.0105897	0.0354705
SAPCD1-AS1	0.954764	0.355368	0.036187	0.403705	-0.298371	-0.2797	-0.938068	-0.018366			0.247318	0.672531	0.967261	0.70891	0.637121	0.665505	0.0518014	0.964729
AL162258.2	0.954764	0.760228	2.42844	1.22344	0.802468	0.284874	-0.136331	-0.919543	-0.0913325	-0.307266	0.400781	0.507502	0.0255322	0.369775	0.246524	0.715026	0.889427	0.383543	0.879815	0.616489
ZNF776	0.954653	0.0312979	-0.0201733	-0.576051	1.1533	0.578699	0.204484	-1.32505	-0.124584	-0.301212	0.0765584	0.95668	0.975096	0.506287	0.0162375	0.270267	0.720194	0.056267	0.837371	0.624314
HK2	0.953203	0.484562	0.242704	0.538257	0.424028	0.55864	0.337794	2.42891	-0.132275	-0.10968	0.00849875	0.181089	0.641205	0.401487	0.341646	0.242497	0.516737	5.51917e-06	0.658325	0.707662
FGFR4	0.953177	0.643741	2.02878	3.09791	-0.409192	0.0504361	0.139118	0.69796	-0.273973	0.402898	0.0772452	0.244312	0.0084654	0.000640544	0.316896	0.901502	0.808747	0.220908	0.762171	0.641519
TANC1	0.951127	0.755817	0.0373718	0.280873	-0.124479	-0.588149	-0.328105	-0.0182741	0.027742	0.155421	0.140941	0.248024	0.944615	0.676364	0.727828	0.15743	0.258635	0.948888	0.965036	0.799799
WDR47	0.951078	0.960122	-0.60344	-0.214377	0.00985074	-1.60399	0.567273	0.826603	0.383265	0.314025	0.144136	0.142173	0.404246	0.810347	0.989279	0.0706201	0.444612	0.270001	0.466196	0.547984
GPRC5A	0.949515	0.379931	0.239346	0.372634	0.0641385	0.187146	-0.117609	0.997548	0.210204	-0.164268	0.000134661	0.101773	0.471424	0.38242	0.735685	0.337813	0.447153	4.36341e-07	0.542576	0.640128
AL590094.1	0.948724	0.63058	-0.119422	0.514744	0.43065	-0.28518	1.12011	1.41509	-0.127192	0.0161209	0.0829579	0.265339	0.792254	0.336781	0.613509	0.755122	0.253315	0.152239	0.719328	0.962124
PMS2CL	0.94745	0.946626	1.02263	1.63103	0.023354	-0.364062	0.498054	0.524954	0.0199202	-0.262985	0.281071	0.279601	0.262658	0.133384	0.97078	0.602902	0.430815	0.420566	0.957545	0.49629
GABPB1-AS1	0.945001	0.822075	-0.189507	-0.752928	-0.106189	-0.507414	-0.273393	-0.348772	0.19089	0.11608	0.0183444	0.0410495	0.551976	0.131213	0.724139	0.133314	0.304265	0.220755	0.389845	0.595179
WDFY1	0.9447	-0.599841	0.25422	0.578441	1.1691	-0.0303243	-1.27931	-0.573209	0.2178	-0.193153	0.191574	0.462073	0.714912	0.497836	0.193453	0.975042	0.112245	0.45238	0.545324	0.606013
ZNF527	0.944342	0.8728	0.509827	0.0536197	-0.172909	-0.354101	1.1637	0.455733	0.278459	-0.550459	0.134086	0.166345	0.514357	0.957576	0.737131	0.536218	0.146955	0.584499	0.615998	0.355919
AL117336.3	0.944319	0.845254	-0.924703	0.990124	0.756849	-0.271173	0.916093	0.311028	0.0750692	-0.0633924	0.265857	0.32015	0.255151	0.259343	0.252155	0.713929	0.0829386	0.590079	0.883139	0.900932
TNFRSF10C	0.944319	0.00338309	-0.205717	0.221916	0.968235	1.48999	-0.110744	0.163276	-0.374226	-1.93839	0.262344	0.996953	0.601871	0.647943	0.229053	0.0701704	0.908693	0.865749	0.6497	0.0463964
FAM221A	0.940838	1.00442	-0.729042	-0.361524	0.414632	-0.498592	0.501411	0.0113541	-0.425224	1.78142	0.182631	0.156897	0.448841	0.759744	0.237375	0.239177	0.365633	0.985061	0.666543	0.0625966
RASL10A	0.94013	0.1135	1.21398	0.408639	0.240188	-0.0723358	-0.418568	0.696544			0.128739	0.859044	0.0854391	0.649082	0.624323	0.89267	0.430579	0.153055
PPIAP22	0.939681	1.24759	-1.01511	-0.300177	-1.09159	0.0552056	0.725693	-0.164606	-0.188998	-0.134481	0.289941	0.152552	0.296876	0.798466	0.250893	0.948158	0.294952	0.836973	0.660583	0.749282
NPAS2	0.938426	-0.493591	-0.118197	-0.0549851	-0.0913364	0.606861	-0.146826	0.477475	0.0120998	0.227041	0.273596	0.598577	0.700869	0.890849	0.740127	0.0280391	0.537816	0.0473027	0.970732	0.473953
INHBA	0.938124	0.151244	-0.0795106	0.49215	0.419851	0.206691	-0.699459	0.00928562	-0.123656	-0.159992	0.010527	0.671498	0.801287	0.207328	0.514605	0.752891	0.395762	0.990185	0.765029	0.694509
PTK2B	0.937595	2.28626	-0.570597	-0.579645	0.78597	0.65035	0.0375781	0.234394	0.299858	0.364554	0.17885	0.00120348	0.413687	0.51542	0.0678032	0.15066	0.916466	0.520688	0.42534	0.324242
KCP	0.936982	-0.585634	0.49075	1.6052	0.240648	1.28918	-0.505287	0.212057			0.327673	0.573372	0.630647	0.178659	0.829975	0.251073	0.161324	0.521038
LRRCC1	0.936263	0.391494	0.00303016	-0.576051	0.419062	-0.0582641	-0.319932	-0.738562	-0.0772514	-0.56972	0.0951678	0.494878	0.995573	0.434151	0.371975	0.910226	0.32641	0.0531778	0.885891	0.326661
CDK11B	0.936145	1.10015	-0.38927	-0.307219	0.0635739	-0.735848	0.0944796	-0.568643	-0.0549911	-0.178952	0.0274966	0.0104036	0.503908	0.686846	0.915592	0.282442	0.84239	0.312802	0.898584	0.67826
GPR155	0.933089	-0.170975	-0.0971566	-0.980815	0.97787	1.31529	-1.09161	-1.59722	-0.962943	-2.21728	0.216988	0.829854	0.880295	0.282478	0.261541	0.13275	0.211163	0.0799971	0.213125	0.0144647
TOB2P1	0.932906	-0.25727	0.302238	-3.25784	-0.0719381	-0.394152	-0.310949	-0.0354437	0.296514	0.32452	0.284299	0.784347	0.670278	0.0130229	0.906584	0.546639	0.773788	0.973842	0.410112	0.358858
MIR762HG	0.932059	0.326499	0.483061	0.610328	0.302364	0.265125	-0.10728	0.279718	0.44724	0.25027	0.105993	0.581557	0.264352	0.261749	0.575877	0.649034	0.797885	0.497022	0.160831	0.425781
WASH2P	0.931832	1.94613	0.875556	1.91443	-0.840365	-0.0343255	0.210821	-0.193878	0.68438	1.35057	0.328078	0.0378233	0.39061	0.107798	0.178842	0.951853	0.772469	0.801558	0.296349	0.0401577
ANO1	0.931832	1.54236	1.62517	-1.55764	-0.307762	0.423597	-0.364877	0.0584076			0.364115	0.126018	0.0829172	0.267483	0.286469	0.132432	0.274025	0.856071
DICER1-AS1	0.931832	1.36587	-0.25748	-1.15207	0.498333	0.101132	0.278751	-0.189389			0.249247	0.0905762	0.70728	0.231387	0.424361	0.878808	0.557998	0.720171
UBE4A	0.931315	-0.635458	-1.60065	-1.45226	-0.445429	-0.850785	0.190438	0.597579	0.0284248	-0.470694	0.224324	0.453474	0.0748281	0.201475	0.507328	0.264048	0.783738	0.385843	0.965722	0.502323
STARD9	0.93053	0.702606	1.03033	0.894642	-0.901309	1.2239	0.991813	1.64288	0.233488	0.826806	0.0660504	0.175099	0.18552	0.35413	0.28898	0.106579	0.257777	0.0615812	0.555485	0.0333457
TMEM217	0.929207	-0.286071	0.766957	-1.17632	-1.12205	0.221121	-0.308689	1.68926	0.582496	0.048605	0.0124697	0.493345	0.315998	0.273214	0.136105	0.747729	0.598	0.00152959	0.306118	0.932709
WBP11	0.925632	1.08713	0.0860998	-0.260526	0.00876352	-0.612623	-0.627447	0.609883	0.423754	-0.154485	0.118923	0.0617738	0.895356	0.764031	0.987739	0.345978	0.290089	0.243687	0.250198	0.687264
MN1	0.924898	-0.957963	0.17028	-0.578851	-0.190517	-0.678732	1.12011	2.5622	-0.514195	-0.878367	0.247077	0.270339	0.446511	0.0912485	0.683917	0.208375	0.205361	0.00428531	0.425214	0.190676
C15orf48	0.924898	-0.267321	0.036187	0.403705	0.692105	-1.40078	0.12017	0.986984	-0.707439	-0.833235	0.307826	0.779618	0.971745	0.747241	0.407683	0.146425	0.79207	0.0235045	0.333485	0.257594
GRHL1	0.920941	-0.221141	-0.154047	-0.0310753	-0.225379	-0.616851	-0.622166	-0.0506966	-0.155139	0.371721	0.292789	0.812889	0.8621	0.977754	0.49639	0.104248	0.0433117	0.857895	0.758528	0.43412
TNFAIP8L3	0.920471	-0.316463	-0.75214	-0.0826732	-0.582802	0.0743319	0.0316776	0.755132	0.168424	0.272991	0.101392	0.60979	0.213687	0.908932	0.260023	0.885958	0.943777	0.0811622	0.506238	0.273071
IQCG	0.919473	0.407748	0.521369	-1.41752	0.350767	-0.446183	-0.18394	-0.499302	-0.0933672	-0.196065	0.0795755	0.453903	0.275121	0.073371	0.569633	0.504022	0.354236	0.0269087	0.876717	0.744704
HSF4	0.918391	0.402856	-0.289249	1.78943	0.333675	1.03052	0.349798	1.12073	0.553961	0.976437	0.200166	0.594071	0.762442	0.090199	0.669801	0.195571	0.56162	0.055708	0.286289	0.0589439
ITGAV	0.918071	0.301129	-0.125814	-0.0252074	0.771622	0.551446	-0.162601	0.384003	0.190984	0.346784	0.0864407	0.59861	0.826582	0.972911	0.212956	0.416418	0.774555	0.485417	0.624286	0.360434
CST6	0.914985	-0.564823	0.787368	0.403705	-0.308728	0.419167	0.13514	0.203495	0.0977102	0.615931	0.330049	0.569686	0.431304	0.7462	0.426465	0.266317	0.503025	0.322572	0.927419	0.555507
PRSS22	0.914985	0.668958	-0.792661	-1.17632	0.032709	0.106582	0.224467	0.885601	-0.775927	-0.919955	0.292922	0.44924	0.361802	0.293484	0.902965	0.709141	0.259084	9.44905e-05	0.267616	0.19428
OLFML3	0.914985	1.30797	0.487726	0.270613	0.229277	-0.34168	0.332609	1.57183	0.797607	-1.27006	0.403569	0.227106	0.191407	0.582302	0.29332	0.136062	0.730656	0.0930686	0.463339	0.310468
S100A1	0.914985	0.12582	-1.31718	-0.949665	-0.76867	0.339234	0.339001	0.614506	-0.00813317	1.44353	0.401784	0.911184	0.248111	0.500314	0.32003	0.62582	0.773201	0.60212	0.992366	0.0911575
PRSS3	0.914985	-0.564823	0.787368	0.403705	-0.508948	-0.188937	-0.373732	-0.1902	-0.0199987	0.0591439	0.274707	0.523058	0.377067	0.716009	0.561132	0.830837	0.160633	0.475014	0.929486	0.792318
STEAP1	0.914985	0.668958	-0.12055	-0.190274	-0.576372	-0.256362	-0.686691	-0.250747	-0.207299	-0.177873	0.272509	0.429607	0.761855	0.726701	0.508895	0.770969	0.0843397	0.50338	0.460272	0.518215
SOX9-AS1	0.914985	-0.564823	0.036187	0.403705	-0.586414	-0.678082	-0.806096	-0.510045			0.2828	0.530133	0.968643	0.720651	0.260302	0.229974	0.289277	0.499494
MYLK4	0.914985	-0.564823	-1.92516	-1.55764	0.281143	-1.24303	-0.430087	1.26919			0.308094	0.551656	0.0401899	0.176251	0.618866	0.0851495	0.618658	0.11907
PKP2	0.914985	0.98155	0.418794	-0.78868	-0.0274184	-0.322004	-0.0511936	0.623432	0.152597	-0.275893	0.260401	0.228124	0.596086	0.453691	0.917699	0.280529	0.827689	0.00949618	0.615557	0.38852
FOSB	0.91414	0.901463	0.73374	0.997768	-0.0884798	1.1685	0.613205	1.89607	0.142125	0.0317041	0.20375	0.209543	0.343204	0.290042	0.896394	0.0768862	0.402401	0.00871993	0.819414	0.959173
AL031708.1	0.913541	1.2321	-1.55001	-1.90833	-0.416122	-2.91049	0.039308	0.153733	0.285151	-0.248735	0.181894	0.0699108	0.0286831	0.0465509	0.476514	0.000555903	0.931289	0.743194	0.587346	0.651194
AC087301.1	0.913541	0.250033	1.0619	0.0273199	-0.0543406	0.423791	0.23695	-1.05797	0.429308	-0.570051	0.249385	0.761623	0.223191	0.981091	0.940055	0.561569	0.76263	0.234679	0.644413	0.564737
NEIL1	0.913418	0.573003	-1.10862	0.0273199	-0.0288544	0.00159364	-0.214874	0.623775	0.067297	0.498915	0.134308	0.354898	0.195349	0.978021	0.953177	0.997654	0.71	0.25394	0.920583	0.446043
TAF1A	0.911927	1.04723	-0.530688	0.235498	0.151961	0.0878863	-1.14736	-0.873783	-0.0702952	-1.18688	0.184273	0.122572	0.487773	0.795723	0.773362	0.871989	0.11316	0.222571	0.869103	0.0239727
FNDC11	0.910449	1.35959	0.787368	0.403705	0.943763	0.178251	0.825007	1.46767			0.217413	0.0636942	0.442975	0.752434	0.306257	0.855234	0.187355	0.0191763
CTAG2	0.908728	-1.57139	-0.291202	0.00515732	0.043044	0.565153	1.4826	3.34242			0.362759	0.170373	0.167619	0.983845	0.969857	0.624563	0.205196	0.00402651
FKBP7	0.907933	0.970752	-0.28562	-0.32356	1.25405	-0.192185	0.375335	-0.166834	0.177508	-0.353456	0.144404	0.120776	0.626267	0.672792	0.103286	0.817103	0.584986	0.817579	0.633843	0.375245
KCNK3	0.90701	-0.645453	-0.729042	-0.361524	0.860064	0.560658	1.92294	0.614506			0.130879	0.35434	0.449312	0.759988	0.367951	0.568636	0.04388	0.529048
EXOC6	0.904029	0.574236	0.265046	-3.16168	0.627658	-0.147936	-0.320316	0.0945188	-0.293076	-0.404119	0.0829742	0.282331	0.643796	0.00296447	0.199576	0.790899	0.465971	0.824485	0.493405	0.349448
E2F7	0.903674	0.882231	0.551753	-0.52695	0.530791	-0.109542	-0.150525	0.669615	-0.0500019	0.0679114	0.079415	0.0855214	0.249308	0.486054	0.419508	0.884626	0.825394	0.296009	0.848491	0.790175
CHI3L1	0.903246	1.60262	-1.1562	0.796282	1.42817	0.16399	0.471008	1.16569			0.216305	0.02862	0.168759	0.398513	0.0392357	0.823599	0.24828	0.00480882
SRCIN1	0.903246	-0.0752636	-0.55699	-0.179502	0.441642	0.149633	0.330288	0.06602	-0.022635	-0.0589306	0.218934	0.922399	0.448136	0.842891	0.326631	0.765363	0.458063	0.890224	0.97778	0.941814
ADCY7	0.903246	-0.291502	0.277693	0.0664725	-0.0755624	0.00847846	-0.218101	-0.553667	-0.22677	-0.422041	0.362129	0.781433	0.494828	0.904056	0.825238	0.981134	0.399995	0.0553934	0.417719	0.146758
PIK3C3	0.902881	0.397889	0.0187265	-0.577893	1.13406	0.500838	-0.370335	-0.587381	0.577958	-0.619092	0.0363301	0.370717	0.967794	0.386558	0.0495913	0.41942	0.50495	0.313293	0.183288	0.210839
TTC21A	0.902375	0.388277	-0.345024	-0.118142	-1.38452	-0.482884	0.183942	0.614229			0.095476	0.494541	0.587213	0.882319	0.0629416	0.479931	0.747321	0.280099
ANXA2P2	0.900913	0.843555	0.124348	0.517506	-0.200754	0.238236	0.425711	0.161875	0.584454	0.569073	0.150495	0.178824	0.826398	0.454768	0.739397	0.707441	0.311699	0.722587	0.212829	0.218718
PTPRB	0.899869	0.340092	-0.729042	-0.361524	1.50068	0.560658	0.114842	0.711952	-0.0155491	0.673088	0.069438	0.506372	0.377324	0.720985	0.0701023	0.505514	0.833606	0.186651	0.976578	0.188734
KYAT3	0.898818	1.0075	0.902589	0.0970394	0.144293	0.395915	-0.148033	-0.708536	0.279	0.350098	0.192324	0.14057	0.168766	0.911434	0.717025	0.346239	0.740986	0.176068	0.582605	0.482308
GPS2	0.89821	0.126062	0.742346	-0.371913	1.79938	-0.444377	0.252049	-0.275391	0.151924	-0.0866385	0.128789	0.844539	0.31867	0.730876	0.0346972	0.664035	0.72315	0.726668	0.847066	0.912763
RICTOR	0.894225	0.348509	0.350457	-1.3292	-0.31194	0.930192	-0.505054	-0.01684	-0.00101707	-0.464373	0.087413	0.529093	0.610324	0.224218	0.689913	0.198128	0.233464	0.966767	0.997712	0.222957
FZD8	0.89336	0.171829	-0.433888	-0.512172	-0.901309	-0.914589	0.453288	3.16628	-0.0246098	-0.0185329	0.0366286	0.699648	0.122029	0.169996	0.372085	0.375775	0.166656	2.78479e-11	0.918462	0.937594
GHRLOS	0.89249	0.575669	0.245404	-1.89197	-0.852802	-0.292752	1.2454	0.744058	-0.359816	-0.128463	0.0890784	0.289275	0.713835	0.0845784	0.376218	0.757666	0.125172	0.37644	0.562719	0.831636
IGFL1	0.891045	1.38663	0.787368	1.98867	1.33001	1.73629	-0.2498	0.0574766			0.743819	0.607344	0.788518	0.558045	0.0296658	0.0056366	0.813987	0.95664
FTX	0.890239	0.366901	0.212116	-2.11602	-0.16105	-0.258863	-0.176385	-0.366939	0.307273	0.345275	0.0306735	0.389321	0.653248	0.0385172	0.655799	0.48732	0.632474	0.364118	0.33388	0.271327
RPL41P2	0.889436	0.515328	-0.0645763	0.319006	-0.862037	-1.02393	0.0211052	-0.749467	0.38394	0.11571	0.0498757	0.257512	0.896202	0.601715	0.11193	0.0954716	0.961471	0.158187	0.559828	0.861406
GCH1	0.888916	0.268088	1.29054	0.941434	1.16561	0.905941	0.395089	0.714698	0.250526	-0.398126	0.194504	0.706152	0.121688	0.362201	0.0632231	0.180123	0.359484	0.102087	0.555825	0.390842
PHACTR2	0.887942	0.461223	0.120293	-0.634929	0.380714	-0.0272971	-0.559894	-0.0126698	-0.128742	-0.261442	0.0328969	0.278347	0.825419	0.445834	0.421447	0.958275	0.233695	0.977256	0.701294	0.441661
ZNF549	0.887583	0.401568	-0.159419	-1.45226	-0.0172978	-0.0010106	0.157929	-0.607043	0.252335	0.0159596	0.121768	0.490989	0.825216	0.168745	0.970013	0.998352	0.792479	0.370724	0.564435	0.971043
AC005332.8	0.887555	-0.0837323	-0.356408	-3.14637	-0.395596	-1.05267	0.430789	-0.159961	-0.394085	-0.242279	0.181806	0.904847	0.56274	0.00338129	0.444324	0.0774266	0.380143	0.768731	0.329206	0.528702
ATRNL1	0.886104	0.93697	-0.0822446	0.596326	0.320497	-0.188937	0.339001	0.614506	2.04033	-0.0236156	0.141136	0.119308	0.903247	0.460901	0.719858	0.838238	0.718497	0.514802	0.0218834	0.978187
RNF111	0.8857	0.258991	-0.125008	0.294326	0.0360448	-0.865255	-0.237614	0.29342	-0.238442	-0.46195	0.074324	0.617711	0.833338	0.685667	0.936978	0.120872	0.580895	0.478048	0.547035	0.257227
FKBP5	0.885455	1.0473	-0.579857	-0.960652	0.16206	0.0442988	-0.0262163	-0.0870344	-0.123371	-0.0833206	0.296752	0.219102	0.249392	0.199025	0.561368	0.881898	0.925429	0.768056	0.74967	0.826006
DEPTOR	0.885455	0.720394	0.615229	0.393163	0.29349	0.0646105	-0.435124	-2.08376			0.36727	0.471599	0.189197	0.523025	0.656585	0.929174	0.542338	0.0210609
TSC22D3	0.88451	2.31789	0.422997	0.164418	0.460586	-0.481459	0.0123654	-1.02154	0.185265	0.467781	0.0848374	1.78074e-05	0.360881	0.791695	0.0293071	0.0403165	0.948993	8.29702e-05	0.517315	0.0982723
MTMR6	0.884299	0.33183	-1.52036	-0.00376737	0.043044	1.30841	0.108806	0.640512			0.262669	0.683237	0.0528099	0.996418	0.967669	0.212118	0.909285	0.498574
CELSR2	0.884176	0.54716	-0.299199	-0.409177	0.0500617	-0.62034	-0.0104396	0.186912	0.279945	0.0229399	0.213626	0.451702	0.615915	0.6029	0.826979	0.026209	0.957588	0.348662	0.404219	0.945731
RASSF5	0.884025	0.256472	0.0147001	-0.0557511	-0.13227	0.622453	-0.235352	-0.14475	0.388812	0.0426292	0.37638	0.800096	0.983726	0.951583	0.765021	0.131665	0.362866	0.584445	0.259918	0.90263
C5orf66-AS1	0.884025	2.47715	0.036187	1.98867	0.142093	0.63867	0.413113	-0.3451			0.318201	0.00536453	0.967854	0.058566	0.709282	0.104757	0.114105	0.260452
CLEC7A	0.884025	2.7484	0.036187	2.72563	-0.672165	0.0301241	-0.0678797	0.120571			0.325277	0.00231539	0.96833	0.00935803	0.1341	0.944413	0.766102	0.601829
FOLR1	0.884025	0.256472	1.23909	0.403705	-0.0924597	0.609926	2.07898	1.54881	0.152815	0.170051	0.44494	0.82724	0.279396	0.779887	0.797016	0.0908839	0.0520593	0.157404	0.809181	0.786451
PRKCZ	0.884025	2.20793	-0.340934	2.28311	-0.0201453	0.185015	0.108004	0.238872	0.195396	-0.129549	0.328013	0.0143299	0.679244	0.0119168	0.927646	0.412792	0.558526	0.20636	0.656676	0.772888
DTX4	0.884025	3.30386	0.041522	1.17746	-0.357072	-0.0107431	-0.121939	-0.540491			0.318147	0.000278714	0.961325	0.242811	0.0960071	0.958909	0.56745	0.0287498
C21orf33	0.884025	1.96223	0.787368	0.403705	0.176767	0.194824	0.785524	0.276668	-1.37439	0.624236	0.411579	0.0657385	0.464417	0.763675	0.443215	0.406218	0.404814	0.777791	0.187339	0.476375
SERPINB4	0.884025	1.49025	0.036187	0.403705	-0.508948	1.37583	-0.274659	0.311614			0.371848	0.131419	0.9713	0.743399	0.600861	0.144073	0.355727	0.272183
EPB41L3	0.884025	0.256472	0.787368	0.403705	0.240648	1.38217	0.220303	0.332873	0.150672	-0.0665664	0.332699	0.781226	0.387823	0.722171	0.792573	0.135523	0.275427	0.109568	0.552371	0.794015
MUC16	0.884025	1.08539	0.036187	0.403705	-0.206563	0.937172	0.129104	0.137135			0.352575	0.255798	0.970103	0.73312	0.801804	0.243402	0.545092	0.531398
TUBBP5	0.884025	0.947115	0.036187	0.403705	0.704041	0.749031	0.662562	-0.173755	-0.425224	0.213953	0.364784	0.332089	0.970866	0.739667	0.179487	0.17623	0.0882924	0.702135	0.565973	0.770107
LRAT	0.884025	0.256472	0.036187	0.403705	0.253072	-0.256362	0.454084	1.12046			0.283621	0.758053	0.965414	0.693341	0.74791	0.753454	0.234365	0.00402557
SERPINA5	0.884025	0.256472	0.036187	0.403705	0.240648	0.560658	0.30182	0.20918			0.362838	0.794397	0.970745	0.738632	0.805093	0.57121	0.290206	0.48412
AC015712.6	0.884025	1.08539	0.787368	0.403705	-1.30331	-0.0602215	-0.401474	0.876885			0.346343	0.249718	0.401233	0.729727	0.091538	0.930947	0.358154	0.0244303
C9orf66	0.884025	1.27401	0.036187	0.403705	0.315729	-1.02713	-0.365651	-0.346796			0.462337	0.283978	0.976441	0.788087	0.741578	0.344193	0.341352	0.389402
CRYBB2	0.884025	0.256472	0.787368	0.403705	-1.24	-0.184662	0.170329	0.0285957			0.339337	0.784189	0.394357	0.72587	0.137625	0.814826	0.497965	0.91412
AL390719.2	0.884025	1.27401	0.0221384	-0.361524	-0.0506591	-0.0790171	-0.230142	0.24904	-0.133308	-0.262862	0.459918	0.281413	0.984803	0.805854	0.881403	0.827344	0.476414	0.427226	0.898649	0.801816
TMOD1	0.884025	0.256472	-0.454618	0.409457	-0.680165	-0.605558	0.185004	0.719759			0.302337	0.767174	0.502745	0.610108	0.0650308	0.12437	0.558404	0.0243617
SUSD3	0.884025	0.256472	-0.775016	-0.407498	0.0753295	0.0582035	-1.04838	-1.75635	1.5698	2.01383	0.34579	0.787034	0.408096	0.722977	0.867838	0.905508	0.124816	0.0212478	0.131028	0.0522019
AC108860.2	0.884025	0.256472	0.036187	0.403705	-0.416122	-1.22391	0.499748	0.167126			0.361928	0.79401	0.970689	0.738147	0.499193	0.0848414	0.261559	0.727425
SIM2	0.884025	2.3423	0.360892	0.782917	-0.125682	-0.00255487	1.45516	2.10545	0.214849	0.201989	0.34033	0.0108319	0.257298	0.0453929	0.666523	0.993272	0.092581	0.0162329	0.317859	0.340914
TSPEAR-AS2	0.884025	0.256472	1.50238	0.894642	1.07009	0.560658	0.339001	0.614506			0.28484	0.758659	0.0198515	0.263054	0.193638	0.504824	0.683448	0.461606
CACNA1D	0.884025	0.256472	2.44487	2.72563	-0.125525	-0.132339	-0.125238	-0.173482			0.410415	0.8139	0.0195614	0.0269113	0.829255	0.825867	0.843099	0.792172
SPATA6L	0.884025	1.27401	-0.500645	1.37226	1.18799	2.17052	-0.209336	-1.17219			0.517218	0.344442	0.697862	0.339515	0.343748	0.0831667	0.735864	0.134738
CYP7B1	0.884025	0.256472	0.036187	1.98867	0.240648	0.560658	-0.576731	-0.316997	0.798401	0.672605	0.41197	0.814514	0.973666	0.116841	0.824204	0.610026	0.393457	0.639583	0.457956	0.530648
PHOSPHO1	0.884025	0.256472	0.324223	0.705823	0.240648	0.560658	0.339001	0.614506	0.210586	0.290213	0.325064	0.777772	0.555965	0.293145	0.789288	0.5399	0.707956	0.498563	0.576665	0.430709
WISP1	0.884025	0.947115	-0.19186	0.114546	0.240648	0.560658	0.339001	0.614506			0.35088	0.318131	0.74001	0.874426	0.800206	0.56145	0.722749	0.521408
AL356414.1	0.884025	0.256472	0.036187	0.403705	0.248344	-0.237315	0.339001	1.41509			0.348138	0.788062	0.969821	0.730708	0.396876	0.481749	0.721208	0.135993
AC004233.4	0.884025	0.256472	0.036187	1.98867	0.0440783	-0.112623	-0.713699	0.793949			0.341154	0.784993	0.969373	0.0705972	0.938813	0.856024	0.29919	0.203455
MPZL3	0.884025	0.256472	0.036187	0.403705	-0.649681	0.356552	0.608333	1.10881			0.299041	0.765595	0.966527	0.702706	0.306214	0.551156	0.257398	0.0401722
ZNF750	0.884025	0.947115	0.036187	0.403705	0.902136	0.700803	-0.238673	-0.684703			0.44339	0.41188	0.97542	0.779148	0.0475311	0.141113	0.678192	0.293813
HMCN2	0.884025	0.256472	0.036187	1.98867	0.240648	0.560658	-0.575817	-0.492141			0.32965	0.779853	0.968621	0.0643931	0.791267	0.543779	0.21384	0.303057
CDK5R2	0.884025	0.256472	0.34834	0.194868	0.219733	0.248533	0.339001	0.614506	0.203416	0.241524	0.353997	0.790606	0.572293	0.807955	0.777504	0.756373	0.724491	0.524125	0.719566	0.663206
AC005256.1	0.884025	0.256472	-0.165856	0.279647	0.240648	0.560658	1.33184	-0.897326	0.477152	0.237848	0.366802	0.796079	0.764662	0.677167	0.806691	0.574416	0.114832	0.340398	0.226229	0.543988
ABLIM2	0.884025	0.256472	-0.729042	1.22344	-0.141766	-0.0979165	0.823154	0.289068			0.340049	0.784505	0.430582	0.246438	0.738519	0.83078	0.0363791	0.497156
ZDHHC11B	0.884025	0.947115	0.036187	0.403705	-0.374204	0.293904	0.015106	-0.277341	-0.00813317	1.06367	0.383567	0.351024	0.972007	0.7495	0.64668	0.71824	0.975051	0.601839	0.992199	0.203156
SORBS1	0.884025	1.08539	-0.055604	0.796282	0.829571	-1.72953	-0.233279	0.630888			0.456836	0.362273	0.960106	0.548238	0.243583	0.0702299	0.811046	0.503741
FUT2	0.884025	0.256472	0.036187	0.403705	0.369728	0.499619	-0.324038	0.0480318			0.323945	0.777262	0.968241	0.717227	0.49539	0.378246	0.418384	0.902153
BCL2L10	0.884025	0.256472	0.036187	0.403705	1.23222	0.571845	-0.372916	-0.520472	-0.00813317	-0.13393	0.335479	0.782471	0.969004	0.723726	0.13416	0.505468	0.402825	0.279973	0.991569	0.86194
OSTN-AS1	0.884025	0.256472	-0.868312	-0.50267	0.240648	1.38217	0.491126	-0.0354437			0.406123	0.812197	0.292392	0.624201	0.822004	0.198911	0.632975	0.973103
MLLT3	0.884025	0.256472	1.04772	-1.38049	-0.788304	-0.777076	-0.361383	-0.654684	1.9867	1.43758	0.477603	0.839338	0.312723	0.357213	0.445943	0.455685	0.444738	0.218267	0.0828642	0.2052
C10orf67	0.884025	0.256472	-0.405018	-0.78868	0.240648	0.560658	0.279684	0.240479			0.378442	0.800953	0.672076	0.518571	0.811323	0.583751	0.647643	0.705344
KRT7-AS	0.884025	2.7484	-0.775016	-0.407498	-0.823101	-0.842042	-0.694077	-0.423108	0.615324	1.29345	0.355284	0.003858	0.417345	0.728249	0.221829	0.222924	0.209229	0.440656	0.493751	0.13682
TNNC1	0.884025	0.256472	0.036187	1.98867	-1.02009	0.0727427	-1.19291	-0.116816			0.416201	0.816179	0.973907	0.120056	0.0599295	0.88421	0.260408	0.908767
PDGFRB	0.884025	0.256472	0.140374	0.165086	0.043044	0.472157	-0.912818	-0.637313	0.214616	0.398096	0.384123	0.8033	0.59829	0.631205	0.964718	0.632179	0.359656	0.520575	0.565275	0.27541
KIF21A	0.884025	1.49025	0.575792	-1.38049	0.206507	-0.122204	-0.403142	-0.654211	0.153464	0.00630232	0.444555	0.194701	0.557084	0.321882	0.798998	0.88584	0.543321	0.358029	0.623125	0.983867
FTHL17	0.884025	0.256472	-0.729042	-0.361524	-0.658288	0.11624	0.339001	0.614506			0.321279	0.776041	0.412445	0.740461	0.133855	0.771858	0.70573	0.495159
TMEM139	0.884025	1.80285	-0.775016	-0.407498	-0.865496	-0.077932	0.0856316	-1.59722	-0.00813317	1.44353	0.305255	0.0360502	0.368151	0.699457	0.00915821	0.788446	0.905313	0.0533017	0.991074	0.052082
TDRD1	0.884025	0.256472	0.036187	0.403705	-0.576372	0.565153	-0.334234	-0.877475			0.395663	0.808003	0.972723	0.755689	0.573561	0.576534	0.250965	0.0137616
MIR3936HG	0.884025	0.947115	-0.331096	-2.50359	0.00124182	-1.65687	1.2841	1.03355	0.470479	0.0683078	0.383932	0.351392	0.673815	0.0402034	0.998522	0.0453187	0.0602086	0.146025	0.502209	0.92326
MOCOS	0.884025	1.08539	-1.49505	-1.00134	0.949223	-0.159819	0.0450132	-0.40626	0.114569	-0.0839323	0.347049	0.250405	0.0649602	0.308736	0.00719832	0.692242	0.871743	0.206662	0.760599	0.824087
WT1-AS_7	0.884025	0.256472	-0.910026	-0.0618538	0.537655	-0.0154648	-0.370756	-0.897326			0.424443	0.819394	0.268147	0.949001	0.286348	0.978323	0.718711	0.398688
SNCG	0.884025	0.256472	-0.340934	0.408639	-1.21954	-0.899526	-0.446577	-0.4249			0.381726	0.802312	0.712006	0.711554	0.212046	0.360229	0.300834	0.344921
PPL	0.884025	2.12926	0.036187	1.98867	1.62448	0.571845	0.141987	0.2165	0.115999	-0.0107891	0.352944	0.0236779	0.970126	0.0773261	0.0563137	0.52087	0.425565	0.233015	0.861813	0.987073
CXCL17	0.884025	0.256472	0.036187	1.98867	-0.504266	1.11472	-0.0157591	0.0701494			0.435349	0.823594	0.974979	0.135262	0.629704	0.259589	0.942415	0.750652
AC087388.1	0.883654	-0.470094	0.541828	-0.435181	0.170528	-0.477913	0.864477	-0.17693	0.24381	0.240744	0.0692701	0.415732	0.41572	0.640486	0.785282	0.490084	0.297872	0.843006	0.494716	0.493708
GPR3	0.880594	0.428166	-0.359685	-0.094978	-1.29431	0.90146	-0.127593	2.10545	0.0227414	0.120048	0.106951	0.4481	0.312414	0.833688	0.112936	0.206542	0.850698	0.00093432	0.931236	0.641275
MT-ATP8	0.878947	0.783971	-0.243707	-0.987683	0.606191	-0.168662	-0.614164	-0.225509	0.184316	-0.00162439	0.0375699	0.0633064	0.518336	0.111292	0.0881801	0.674954	0.066829	0.479749	0.571612	0.996044
SMARCE1	0.878633	0.582271	-0.198425	-0.139042	0.161095	-0.083287	-0.274818	-0.0127026	-0.0186565	-0.117455	0.0902261	0.265974	0.353109	0.612188	0.430625	0.69718	0.216839	0.953864	0.928725	0.574957
ZNF669	0.876361	0.0232192	-0.725514	-1.5864	-0.545922	-0.135936	0.649576	0.313792	0.0773992	-1.70204	0.176035	0.974175	0.34893	0.159127	0.512742	0.865273	0.400463	0.701547	0.867855	0.00649995
ETV3	0.876196	0.6602	0.509135	-1.30066	-0.113972	-0.141308	-0.160524	0.197998	-0.0628676	0.0180092	0.0274313	0.100834	0.228401	0.071714	0.740298	0.70274	0.607474	0.520146	0.899296	0.970121
CDH1	0.874504	-0.618402	1.30374	3.29878	0.201901	0.0821923	-0.14801	0.139522	-0.318868	-2.13548	0.430572	0.60901	0.253005	0.00876828	0.549164	0.814843	0.526573	0.550246	0.735301	0.0691253
TSPYL4	0.873964	0.856519	-0.452389	-0.0975641	0.474677	0.128119	-0.723497	-0.747341	-0.246782	-0.276352	0.126689	0.145155	0.278902	0.85103	0.406491	0.836594	0.178653	0.188391	0.236918	0.183312
ACA64	0.871827	-0.27175	-0.653859	-0.918629	-0.948244	-0.903964	-0.571043	0.174563	-1.12076	0.333148	0.151215	0.679837	0.334931	0.302302	0.0695383	0.0965006	0.273641	0.719566	0.120732	0.591331
RND3	0.871545	0.699114	-0.350872	-0.573357	0.128159	-0.37238	0.0736575	-0.266917	-0.0740574	-0.155751	0.00365169	0.0184899	0.290947	0.226404	0.707769	0.349899	0.834071	0.499771	0.769901	0.538217
DNAAF3	0.870608	1.33402	-0.269942	1.37486	-1.33071	-2.81172	-0.00132629	-1.64934	-0.21083	0.114142	0.28643	0.0967475	0.740479	0.107742	0.0742168	0.00304021	0.998816	0.116877	0.705813	0.830163
YBX1P2	0.86965	0.713067	-1.86727	-0.653631	-0.0480046	-0.226565	-0.590008	-0.462188	-0.00954347	1.02615	0.213371	0.312743	0.0124863	0.433118	0.945881	0.759865	0.364005	0.481022	0.98817	0.097908
LRRFIP1P1	0.868353	1.10016	-2.53213	-2.16461	-0.551217	-0.122545	-1.33473	-1.38594	1.53554	-0.55102	0.304474	0.185003	0.0233522	0.117214	0.499844	0.87538	0.0831924	0.0814557	0.170239	0.635331
PEG10	0.866793	0.267195	-0.09773	1.06358	-0.120437	-0.832737	0.766414	0.601042	0.253108	-0.126876	0.0379945	0.538506	0.850775	0.0626306	0.728381	0.0557796	0.356536	0.479801	0.678054	0.840697
SIRT1	0.865904	0.605126	-0.173672	0.410923	-0.0448957	-0.483129	-0.176529	0.438923	-0.0747587	0.0824033	0.00475063	0.0478252	0.710413	0.463377	0.887028	0.186009	0.750106	0.415187	0.81165	0.785498
N4BP2	0.863696	0.223251	0.233659	0.934963	-0.237771	-0.529271	-1.40619	-0.486381	-0.404185	0.550113	0.152868	0.729192	0.759012	0.298756	0.79187	0.571927	0.122833	0.568929	0.372013	0.173743
DENND6B	0.863644	0.129915	0.818462	2.5264	0.0224041	0.207561	-0.130292	-0.10085			0.16458	0.84622	0.399733	0.0204903	0.972338	0.762286	0.707889	0.781414
STK26	0.863494	-0.564823	1.19512	1.22344	0.491558	0.178825	-0.319536	0.0493611	1.34555	1.63987	0.324806	0.538853	0.165833	0.246571	0.126754	0.608391	0.252699	0.85598	0.194957	0.110907
ENDOD1	0.863494	2.08572	0.320603	0.110901	-0.155325	0.057328	-0.0136729	-0.192676	-0.692647	-0.717808	0.352948	0.0216975	0.285719	0.782045	0.617104	0.857324	0.957472	0.485225	0.192121	0.172233
AC117402.1	0.863494	0.264098	0.124882	1.52498	0.320497	-0.188937	0.289925	0.930933	0.167752	0.0536619	0.362158	0.785314	0.77161	0.00192404	0.738599	0.849366	0.76399	0.330391	0.738541	0.915339
AP005233.2	0.863494	0.938315	0.891283	-3.24765	0.00580914	0.342208	0.289925	1.36857	0.0658591	0.437357	0.364593	0.325162	0.159992	0.00786945	0.982532	0.207251	0.765167	0.150418	0.899683	0.376209
AL133243.3	0.863494	2.48257	-0.996055	-3.03722	-1.01789	-1.11005	0.930985	0.122112	-0.270709	0.284347	0.476144	0.0328042	0.310475	0.0451844	0.260261	0.224828	0.387871	0.914932	0.690474	0.660679
NCCRP1	0.856357	2.2462	-0.775016	1.91443	-0.317342	0.27988	0.00894325	0.15909			0.463113	0.0495771	0.533827	0.158959	0.306473	0.3579	0.968732	0.490347
INSIG2	0.855139	-0.242526	-0.906558	0.227597	-0.379242	-0.600777	-0.309112	0.412226	-0.213329	-0.222143	0.11254	0.677401	0.110485	0.719061	0.329829	0.171696	0.302431	0.14276	0.562263	0.54133
SNED1	0.852665	0.524151	-1.32991	0.158593	-0.504266	0.0557849	-0.335215	1.92246	-0.379509	0.670379	0.130944	0.364114	0.0694584	0.839023	0.607793	0.954235	0.72446	0.0303659	0.460022	0.146494
CLASP2	0.852119	0.609643	-0.327277	-0.00496947	0.346804	-0.238733	0.519108	0.435402	-0.0601829	-0.246628	0.0688367	0.204514	0.4621	0.99286	0.413755	0.620213	0.315304	0.413647	0.876766	0.532841
TIGD1	0.850943	1.15969	-0.607967	-0.579645	0.942544	-0.100076	0.169291	-0.228218	0.620392	-0.063368	0.187282	0.0717892	0.405466	0.534169	0.151448	0.890212	0.698977	0.638789	0.133751	0.881648
SLK	0.850891	0.432075	-0.530688	0.235498	-0.0370111	-0.376493	0.562422	0.801267	1.16473	0.996684	0.139904	0.465637	0.513681	0.807568	0.960905	0.642451	0.432489	0.268435	0.117211	0.178334
MTF1	0.850242	0.0354368	0.0379036	0.306819	-0.0668714	-0.08801	-0.0749976	0.041301	-0.781838	-1.4538	0.126662	0.952667	0.953038	0.700277	0.893127	0.866686	0.869301	0.929654	0.178613	0.0277745
CLK1	0.849702	0.219112	-0.0903702	-1.27814	0.637025	0.17068	0.273729	0.86157	0.234604	-0.211706	0.156893	0.723791	0.883746	0.152803	0.210087	0.764242	0.596106	0.0913635	0.645112	0.68853
FN3K	0.849651	0.443327	0.766957	1.1456	-0.389804	-0.600972	1.34825	1.43177			0.104354	0.413653	0.306463	0.208302	0.346476	0.202394	0.0707296	0.0584033
NPTN-IT1	0.849563	0.346845	-0.799602	-1.26764	0.112776	-0.199609	-0.213566	-0.336437	0.27649	-0.137394	0.0778858	0.491124	0.171747	0.115767	0.81166	0.70108	0.517792	0.345659	0.676621	0.842268
ZC3H11A	0.848852	0.672111	-0.241561	-0.8493	0.778435	-0.377412	-0.0832297	-0.470132	-0.207225	0.0807191	0.102124	0.202588	0.68035	0.300618	0.108843	0.511222	0.835836	0.302568	0.678236	0.864257
CTTNBP2NL	0.848499	0.205433	-0.1524	-0.293453	-0.345337	-0.333784	-0.615843	-0.0542732	-0.67661	0.00877257	0.179483	0.758928	0.810124	0.729129	0.680018	0.692241	0.308314	0.924767	0.20972	0.985421
GORAB	0.847431	0.765175	0.0796496	-0.388387	0.479388	0.179404	-0.808908	-1.1964	0.325004	0.500649	0.137124	0.183606	0.904098	0.657822	0.405832	0.773313	0.186662	0.0697062	0.590496	0.393673
SKIL	0.846533	0.477447	-0.258285	0.340177	0.0201468	-0.886384	-0.580792	-0.302077	-0.142992	0.081487	0.0486839	0.284409	0.62543	0.593354	0.961096	0.087935	0.075185	0.341641	0.75168	0.848512
KRT6A	0.846254	0.810279	-0.340884	-0.961999	0.785919	1.11896	-0.040183	9.61614e-06	0.607435	-0.527071	0.727606	0.739569	0.885666	0.766572	0.243146	0.100678	0.946626	0.999987	0.335609	0.465245
PDS5B	0.846033	-0.0399779	-0.465094	-0.895653	-0.219842	-0.503897	-0.0293658	-0.0373346	-0.261931	-0.128347	0.0451996	0.929256	0.389309	0.24206	0.655397	0.35901	0.947471	0.936459	0.626649	0.805682
LAG3	0.845408	0.512763	-0.881553	-0.579645	-0.508948	2.37145	1.14108	1.41509			0.189485	0.446221	0.306845	0.587886	0.609407	0.0132074	0.259394	0.164883
HIST1H1A	0.844373	1.07091	0.159174	-0.896918	-0.0697626	-0.645127	-0.22179	-1.83236	0.725661	-0.192261	0.368217	0.247916	0.799169	0.375713	0.829636	0.0783014	0.690772	0.0230462	0.354126	0.814189
MFHAS1	0.842433	0.364257	0.279017	0.409794	-0.0668156	-0.359332	-0.447186	0.324804	0.07761	-0.167807	0.000167273	0.0766826	0.234618	0.16696	0.79939	0.21814	0.206985	0.314235	0.784547	0.562457
LINC01291	0.841681	0.981154	-0.0220348	-1.22951	0.043044	-0.256362	0.339001	0.614506			0.128194	0.0790825	0.980995	0.326972	0.965477	0.803739	0.746278	0.558534
RPSAP69	0.841567	0.911636	0.787368	0.403705	0.54898	1.07526	0.340183	0.0896369			0.253434	0.217007	0.353531	0.702183	0.399991	0.104398	0.483057	0.862531
ADRA2C	0.841567	1.85586	0.036187	0.403705	0.240648	0.560658	0.456162	0.288742	0.798401	0.672605	0.215356	0.00678561	0.963531	0.677603	0.758427	0.480999	0.301189	0.534633	0.474367	0.545686
LRRC61	0.841567	0.776782	0.036187	1.98867	-0.668525	-0.281037	0.282022	0.0167809	-1.43791	-0.798733	0.35019	0.387763	0.972691	0.104543	0.025663	0.33915	0.248579	0.947746	0.177723	0.440355
RPS6KA3	0.840826	-0.121322	-0.130161	0.649052	-0.575018	0.284426	-0.435106	1.10031	0.189454	0.13156	0.128107	0.842096	0.83959	0.393301	0.409218	0.668248	0.462105	0.0363866	0.674303	0.767867
GTF2IP13	0.840036	0.72736	0.661547	-0.715297	0.282346	-0.343204	0.853897	1.02306	0.115498	-0.572577	0.149314	0.211808	0.264246	0.403904	0.437229	0.40927	0.204707	0.134401	0.773806	0.199725
RAB7B	0.839089	-0.365748	0.148081	0.306288	-2.29269	1.38295	0.40624	0.772173	0.220853	0.736333	0.00385599	0.266483	0.627535	0.431722	0.00190847	0.00960011	0.481427	0.182901	0.561144	0.0491149
EDEM3	0.837915	-0.476502	0.0375234	-0.339019	-0.328453	0.357913	-0.0389876	-0.690461	-0.168093	-0.382135	0.145859	0.464349	0.953389	0.688571	0.612983	0.567588	0.93377	0.208452	0.720265	0.42349
AC103769.1	0.835427	0.686708	-0.0392854	-0.388387	-1.19182	-0.329822	-0.0410861	-0.388731	0.47843	0.72271	0.156126	0.254884	0.958048	0.691622	0.132086	0.653778	0.948193	0.563934	0.4308	0.228426
TLK1	0.835378	0.930185	0.116208	-1.87564	0.470911	0.0506481	-1.04087	-0.101787	-0.198549	-0.361295	0.137315	0.0973509	0.830229	0.0527636	0.225766	0.906179	0.0233219	0.789894	0.618262	0.369563
GLB1L2	0.834961	1.03399	0.036187	0.403705	1.19664	0.669217	-1.16831	-0.261931	2.48035	0.258588	0.24816	0.151413	0.970925	0.740179	0.061611	0.336074	0.104629	0.69399	0.00707048	0.774199
AC004865.2	0.834961	-1.4821	0.0752074	-2.353	-0.362394	-0.526352	0.339001	1.39765			0.233926	0.0763725	0.917638	0.0395534	0.4727	0.347768	0.72284	0.143002
RNFT2	0.834851	1.29536	-0.132537	0.372634	-0.196825	-0.387971	0.0129056	-0.43727	-0.05433	0.2559	0.156426	0.0272015	0.751489	0.462523	0.612664	0.368194	0.982067	0.480774	0.852967	0.361609
UBA6	0.834397	0.816768	-0.464121	-1.3292	-0.373834	0.12345	-0.18049	0.220133	-0.287239	-0.493438	0.283043	0.291045	0.509617	0.191887	0.618416	0.867715	0.779533	0.729942	0.454255	0.213438
DMTF1	0.834126	0.384562	-0.538062	-1.15206	-0.773527	0.424742	-0.778193	0.31065	-0.0488592	-0.61061	0.162335	0.539652	0.5027	0.292711	0.322167	0.549091	0.248966	0.608235	0.931873	0.320499
NCOA2	0.831198	0.703137	-0.13001	-0.103516	-0.145868	0.292922	-0.240859	-0.107389	-0.0609762	0.330986	0.119335	0.193755	0.838437	0.898065	0.809334	0.630389	0.540876	0.790024	0.922657	0.578168
SYT1	0.830071	0.34015	0.46575	-0.0974995	0.78384	-0.270129	-0.374394	-1.10962	-0.17106	-1.33215	0.0850246	0.500617	0.41482	0.903095	0.391581	0.784861	0.655793	0.22422	0.835017	0.148759
BCAM	0.829883	1.39716	-0.387452	-0.6007	-0.104995	0.0154292	0.178187	-0.909562	0.0556606	0.0682694	0.283005	0.0694123	0.401627	0.357411	0.655407	0.949031	0.706784	0.119564	0.944571	0.931033
TPPP	0.829883	1.39716	1.61118	0.403705	1.50068	2.12543	-0.0284545	0.186859			0.208878	0.0349862	0.041674	0.682584	0.0599332	0.00904562	0.86184	0.261566
CCDC88A	0.828232	0.392712	-0.347326	-0.0387565	0.110725	-0.892121	0.0634373	0.148067	-0.207863	-1.02077	0.0710201	0.406746	0.318484	0.92868	0.798711	0.10106	0.919123	0.81541	0.717018	0.124448
GNAI3	0.827626	1.13502	0.205949	-0.557071	0.436319	0.805571	2.24601	1.53595	-0.436089	-0.726692	0.266724	0.129764	0.556783	0.309286	0.583894	0.3141	0.017113	0.110057	0.447956	0.220425
MCOLN3	0.82604	0.992866	0.206461	-1.25717	-0.66497	-1.05305	0.339001	0.614506			0.221499	0.140231	0.701209	0.131193	0.221584	0.0739678	0.70143	0.488612
PKD1P6	0.82604	0.155275	0.644041	-0.72651	0.723515	1.59872	-0.0181924	-0.0963754	0.535727	0.933906	0.198926	0.815078	0.24532	0.363497	0.278755	0.019635	0.959728	0.801	0.393679	0.130106
RWDD2A	0.825312	0.159224	-0.576227	0.271946	-0.00506513	0.363227	-0.601947	-0.345373			0.196078	0.812088	0.478754	0.776843	0.995295	0.667498	0.55019	0.731091
RPS7P10	0.825197	-0.202274	-0.978554	-0.491575	-0.176829	0.133004	0.204484	-0.113684	-0.454446	-1.03898	0.089934	0.699842	0.0288297	0.363299	0.622003	0.719402	0.674738	0.825597	0.148253	0.00562576
OTUD4	0.825107	0.435205	0.170695	0.360133	0.247261	0.294205	-0.6183	0.541667	-0.183684	-0.00592923	0.0447381	0.30546	0.71117	0.536195	0.474352	0.416653	0.104162	0.097934	0.659813	0.988152
VPS13C	0.824888	0.218729	-1.35359	-1.51122	0.107881	-0.788775	-0.127311	0.0996926	0.0491621	-0.133394	0.10649	0.684462	0.039525	0.0848074	0.843617	0.216824	0.760449	0.812994	0.937954	0.834474
PLEKHA1	0.823567	0.725133	-0.358613	-0.326853	0.178731	-0.226498	-0.291873	-0.244723	0.00367828	-0.0607099	0.0256175	0.0493355	0.345272	0.519848	0.495776	0.439445	0.253209	0.354212	0.989335	0.824659
FUT10	0.823364	1.08277	-0.713272	-3.3843	-0.791674	0.226794	-0.0567295	-2.102	0.558391	0.519759	0.161072	0.0627944	0.285455	0.00342228	0.290477	0.745459	0.939075	0.0191229	0.171208	0.194687
ASNSP1	0.821778	1.70428	2.34699	0.403705	0.240648	0.560658	0.339001	0.614506			0.109311	0.000819492	0.00589229	0.703919	0.778634	0.519222	0.693576	0.47674
CNKSR2	0.820046	0.426301	-0.104813	-0.56102	-0.771381	-0.511576	-0.765648	-1.6788			0.359084	0.644658	0.909505	0.6446	0.346596	0.523232	0.377202	0.0837164
FAM13A	0.819925	0.658121	-0.221063	-0.462989	0.224319	0.283777	-0.399367	-0.703957	0.235585	0.127768	0.132236	0.242605	0.656874	0.501466	0.68763	0.620691	0.139825	0.0236165	0.446429	0.676723
CHD7	0.819532	0.827143	1.61118	0.403705	0.471216	-0.00722814	-0.0376546	0.263736	0.010972	-0.20471	0.0459233	0.0459816	0.22611	0.813151	0.341974	0.989297	0.916354	0.463938	0.967024	0.450378
C1RL-AS1	0.81851	-0.290034	0.614853	0.0273199	0.0154885	0.284426	-0.0456999	-0.287587	-0.892442	0.191264	0.264396	0.712334	0.426283	0.978323	0.980552	0.662773	0.923355	0.578263	0.0928298	0.671388
ZSCAN30	0.817562	0.742491	0.187586	0.176805	0.0580519	0.163951	-0.180774	-1.39324	-0.176879	-0.738118	0.116657	0.166481	0.690208	0.771874	0.902892	0.739401	0.706467	0.0190084	0.659257	0.0996139
FRMD4A	0.816636	0.129403	-0.0524772	-0.343666	-0.162549	0.0270213	-0.0324168	-1.28187	0.147522	-0.0233414	0.000263668	0.525398	0.813621	0.263329	0.587707	0.928933	0.911735	0.00298624	0.524213	0.919561
MBD2	0.816577	0.797384	-0.0332614	-0.576482	0.0113347	-0.34809	-0.157265	-0.0227092	-0.03671	-0.135648	0.0394855	0.0460116	0.924877	0.282717	0.971681	0.338319	0.550999	0.932626	0.899741	0.641301
JMJD1C-AS1	0.815402	1.78916	0.0626667	1.63858	-0.51565	-0.380121	-0.0340053	-0.636957	0.0148084	0.886545	0.429408	0.0743208	0.951402	0.15943	0.469695	0.621681	0.95269	0.339245	0.977175	0.0746605
DUSP4	0.814895	0.333248	-0.34935	0.190877	-0.0663577	0.641359	-0.102374	1.37061	-0.00565636	-0.141079	0.00631843	0.253734	0.500922	0.754936	0.82618	0.0313446	0.800058	0.000513027	0.970011	0.355835
GSKIP	0.814288	-0.426868	0.256408	0.525652	0.448159	0.325376	0.182438	0.734174	-0.00860833	0.064513	0.149921	0.495342	0.660119	0.469528	0.343868	0.525443	0.714529	0.134892	0.987528	0.90341
CAPRIN2	0.813664	0.103968	-0.074397	-0.346381	0.270492	0.41828	-0.810749	-0.666927	-0.0354674	-0.0174742	0.0371801	0.79903	0.84174	0.514535	0.660101	0.51941	0.187882	0.283724	0.908235	0.953899
ACTL8	0.813125	0.706538	-0.847084	0.869026	0.972027	0.813122	-1.3469	-0.51872			0.316479	0.393981	0.384991	0.421664	0.358593	0.449525	0.0496984	0.397142
MAK16	0.811127	0.317725	-0.576481	-0.444981	0.094007	0.0461543	-0.158186	-0.773228	-0.235507	-0.60389	0.0132181	0.334676	0.18246	0.432503	0.816754	0.91658	0.78318	0.218517	0.504466	0.113706
PNPLA8	0.811039	0.424265	0.0141026	0.284654	0.655457	0.086242	0.517937	1.14288	-0.289922	-0.569823	0.0578817	0.333832	0.97274	0.587083	0.165615	0.869026	0.239405	0.010197	0.538759	0.247336
CA9	0.810488	-0.130053	0.193623	0.919349	-0.328519	0.134973	0.927524	1.91101			0.443954	0.909518	0.789221	0.259039	0.634353	0.850097	0.122162	0.0015316
AC079315.1	0.810062	0.845254	0.325578	1.17746	-0.412005	-0.527709	0.136255	-0.189532			0.367157	0.345754	0.752286	0.338393	0.508849	0.432748	0.859983	0.814422
PCAT7	0.810062	0.165934	1.28049	0.487364	-0.115652	-0.21463	1.42089	-1.2033	1.09842	0.825282	0.320803	0.844716	0.0722115	0.598476	0.832633	0.720198	0.0808763	0.197745	0.0110081	0.0489877
AL844908.2	0.810062	0.948165	0.683419	0.284644	0.539654	0.274312	0.113442	0.777398	-1.65129	0.119849	0.309237	0.229621	0.269169	0.726313	0.325656	0.645008	0.854903	0.199555	0.0784288	0.874359
AC005332.9	0.809771	0.375842	0.141236	0.675341	-0.227322	-0.440413	0.343971	0.000138586	0.0305035	-0.00410197	0.183594	0.5534	0.761079	0.227856	0.508424	0.259921	0.378242	0.999742	0.893656	0.985523
TRAF1	0.809555	-0.113876	0.225693	0.642748	0.240648	0.560658	-0.0493154	-0.917404	0.402338	0.417456	0.012208	0.740166	0.749783	0.456557	0.791417	0.544073	0.952705	0.297326	0.633725	0.617203
NEAT1	0.808861	0.56143	0.23627	-1.69587	0.413	0.709193	-0.307093	1.29964	-0.144226	0.336174	0.130468	0.302657	0.715591	0.190908	0.381359	0.143367	0.668313	0.0361507	0.59451	0.194093
AC005306.1	0.808808	0.376818	0.382964	-0.812935	-0.651734	-0.184235	0.440306	1.08002			0.0969138	0.455147	0.585812	0.407917	0.35906	0.792563	0.483185	0.081489
USP16	0.808743	0.0344058	-0.0764435	-1.22856	0.532668	0.0398181	-0.262682	-0.351968	-0.355741	-0.554404	0.0251558	0.928534	0.817186	0.0406887	0.0822343	0.906111	0.524688	0.425773	0.248386	0.0844724
NOVA1	0.808431	-0.495484	0.036187	0.403705	0.240648	0.560658	1.14108	0.614506			0.0918173	0.373915	0.967681	0.712469	0.785171	0.531868	0.195291	0.490074
PIAS2	0.806289	0.794833	0.0157894	0.480728	0.481621	0.125604	-0.226429	-0.187281	-0.082959	-0.650192	0.101224	0.105747	0.972792	0.392001	0.318574	0.812386	0.676515	0.736491	0.853941	0.18906
RPL39	0.805939	0.169674	-1.56402	0.142201	-0.26535	0.45158	0.362567	-1.06502	1.21762	0.239177	0.0568631	0.699951	0.0158145	0.806458	0.671098	0.477427	0.440917	0.102542	0.0128252	0.62207
RPL7	0.805166	0.267703	-0.68839	-0.94142	-0.541432	0.400065	-0.365965	0.727414	0.512962	0.140312	0.0629481	0.541142	0.0862812	0.0812388	0.35282	0.477124	0.549466	0.185653	0.247979	0.754288
RAB3GAP2	0.804174	0.140226	-0.0038542	-0.22843	0.605119	0.304452	-0.682044	-0.689654	0.051637	-0.22871	0.0637836	0.761688	0.994075	0.745553	0.157433	0.510027	0.05239	0.0633766	0.908057	0.620099
CASTOR1	0.803786	0.60325	0.325858	-0.35806	-0.820413	0.0155931	-0.13428	-0.323859	0.783535	0.835187	0.19296	0.339614	0.401226	0.53502	0.144847	0.97632	0.674635	0.353943	0.11657	0.0911695
ATP2B1	0.803358	0.485586	0.0847314	-0.264371	0.412577	0.41314	0.871232	1.19676	-0.0521062	0.0248822	0.0607226	0.260699	0.893651	0.749203	0.536291	0.545694	0.175636	0.0661538	0.906861	0.954348
AL137129.1	0.802495	1.02576	-1.10516	0.652001	0.110838	0.903489	-0.746689	-1.70836	0.113511	-0.534795	0.380603	0.259365	0.273762	0.551472	0.920093	0.399279	0.427571	0.106778	0.770862	0.215379
PLXNA3	0.802092	0.0627778	-0.241632	-1.22104	-0.665978	0.0464101	0.0114107	0.746647	0.250791	0.282556	0.210103	0.926661	0.674795	0.160958	0.232373	0.932323	0.981778	0.120408	0.396666	0.331595
TMEM150A	0.800112	0.512028	0.814899	0.250979	0.105197	0.189219	0.175041	-0.233756	0.389239	0.696132	0.0500088	0.221318	0.0730368	0.684385	0.788132	0.643064	0.709666	0.657495	0.135111	0.0096743
AFF1	0.799223	0.0291419	-0.146806	-1.19485	0.649243	0.625409	-0.192938	-0.447032	-0.0722167	-0.218779	0.0575514	0.949097	0.70923	0.0699068	0.115233	0.158209	0.487712	0.152933	0.871651	0.628761
PPP1R12A	0.798213	0.332609	0.361969	-0.643469	0.268478	0.273002	-0.0912314	-0.20455	0.0312471	-0.0485715	0.0254505	0.357334	0.346168	0.296319	0.567985	0.579824	0.81743	0.629919	0.938286	0.903919
ZNF114	0.798202	1.08061	0.036187	0.403705	1.15068	-1.0137	0.119847	0.093627	0.436344	1.53831	0.228125	0.101473	0.965847	0.696979	0.107363	0.209655	0.741807	0.80614	0.458584	0.0111862
APOL1	0.798202	0.379005	-0.200527	0.500776	-0.842329	-0.322171	-0.298922	-0.0941042	0.129133	-0.0948451	0.230591	0.576954	0.719578	0.450149	0.00348722	0.22943	0.145042	0.642487	0.696185	0.776291
PHKG1	0.798034	0.729969	-0.428022	0.354875	-0.0192576	0.0251408	-0.255892	-0.114125	0.847587	0.504899	0.0311216	0.0509277	0.309955	0.462193	0.94324	0.927009	0.415923	0.720898	0.118168	0.34954
AC107375.1	0.797687	0.760206	-0.39685	-0.260526	0.802233	0.866907	0.57886	0.00484096	1.0733	0.38795	0.318975	0.340934	0.614347	0.792977	0.398751	0.3654	0.345711	0.9943	0.0838209	0.529105
PEX2	0.796766	1.86731	0.756739	0.593978	-0.240358	-0.276319	0.0736524	-0.18828	-0.285218	-0.0327934	0.287536	0.00967321	0.190652	0.422201	0.744675	0.717269	0.908094	0.778375	0.60253	0.95051
ARHGAP18	0.79664	0.519753	-0.873941	0.593978	1.03538	1.69947	-0.132501	-0.865004	-0.105273	-0.472044	0.11317	0.315251	0.188214	0.408863	0.129374	0.0169194	0.782947	0.128937	0.717429	0.130918
AL645608.8	0.795524	0.625257	0.962463	-2.353	-0.566794	0.73913	-0.129037	-0.0885215	0.397418	0.431507	0.0509169	0.132501	0.116755	0.0204614	0.250978	0.0976735	0.637507	0.756538	0.644894	0.612881
EAF1-AS1	0.795396	0.561411	-0.43838	0.409792	0.763595	0.16399	2.26379	1.74032			0.40062	0.558326	0.630648	0.703341	0.439999	0.875871	0.00836976	0.0513856
LRP8	0.795296	0.515092	0.106852	-0.541341	0.0844918	-0.186382	-0.103351	0.649899	-0.0635614	-0.128752	0.017539	0.128543	0.724778	0.243824	0.720672	0.457819	0.699917	0.0156181	0.768503	0.550658
TPT1-AS1	0.79463	0.366186	-0.813336	-0.148078	0.205006	0.392217	-0.282777	0.0742449	-0.0030341	-0.145792	0.0385854	0.3416	0.107655	0.802251	0.599217	0.338182	0.58702	0.885134	0.993788	0.70724
DACT1	0.793339	0.0386428	-0.922547	-1.76294	-0.508948	-0.188937	0.339001	0.614506	0.798401	0.672605	0.0326083	0.92272	0.0434452	0.0162305	0.553625	0.827614	0.700638	0.487409	0.419462	0.494993
SPRY2	0.793236	0.34155	0.221109	0.58313	0.448118	0.346565	0.151293	0.987389	-0.0475372	0.044531	0.0181044	0.310855	0.556964	0.208057	0.121323	0.242159	0.626753	0.00227327	0.833427	0.840847
FAM160B1	0.792909	0.773623	0.882511	-1.42647	0.344556	0.10225	-0.515184	-0.484419	1.18093	0.532801	0.162369	0.181074	0.119006	0.110849	0.598406	0.879967	0.371618	0.409683	0.0620176	0.403066
LINC01588	0.79	0.276211	1.20314	0.0536197	0.121022	-0.21777	-1.47251	0.182644	-0.0386424	0.0741867	0.390369	0.768889	0.226699	0.967787	0.847338	0.752922	0.0668541	0.778632	0.923386	0.849224
RBM26-AS1	0.789275	1.14718	-1.89886	0.0536197	-0.248334	-1.14128	1.02698	0.360465	0.681807	1.01265	0.189385	0.0557367	0.01481	0.949005	0.560726	0.0302389	0.104299	0.58156	0.331867	0.145462
MT-TS1	0.789275	-0.394705	-1.07749	-1.27814	-1.10137	0.297072	0.992659	1.61517	0.459707	1.11191	0.439817	0.719527	0.304661	0.356695	0.365392	0.796022	0.313073	0.0980808	0.593943	0.18371
FAM111A	0.789275	1.30979	-0.467065	-1.99218	0.139149	-0.983702	-0.314067	-0.683358	0.134675	0.0100745	0.31009	0.0884828	0.488067	0.0574996	0.778108	0.126273	0.626746	0.321601	0.807424	0.985489
C1orf74	0.789124	0.280233	-0.83331	-0.812935	0.275956	0.463614	-0.420332	0.382124	0.341823	0.101109	0.29745	0.719369	0.305584	0.43222	0.692628	0.525202	0.327594	0.328615	0.532345	0.854269
FTH1P5	0.788921	-0.0782344	0.388264	0.408639	0.803312	0.612871	0.0245424	0.558631	1.15033	-0.164017	0.234698	0.912176	0.679385	0.72652	0.260663	0.416264	0.971589	0.407151	0.0643815	0.797424
IRAK2	0.786446	0.0201524	0.0713394	-0.0509707	0.240648	2.12543	0.289925	1.98828	-0.0366107	0.0273235	0.000788226	0.928488	0.852678	0.921443	0.779995	0.0149416	0.725952	0.0150809	0.932917	0.94868
ZNF699	0.785938	0.992866	-0.0823637	-1.04507	0.893209	-1.16484	-2.17963	-0.319875	-0.0786007	-0.212091	0.270065	0.163834	0.881354	0.205015	0.184265	0.15077	0.0153334	0.682361	0.905517	0.749085
LARP4	0.784675	0.356558	-0.274855	-1.47326	-0.494983	-0.38426	0.419905	-0.636714	0.0575139	-0.540619	0.0933608	0.460164	0.597715	0.0782653	0.272841	0.406766	0.434874	0.313106	0.906999	0.313139
GBP2	0.783993	0.867837	-0.632652	1.11966	0.0649811	0.396441	-0.292924	0.627581	-0.246804	0.048833	0.120488	0.0897657	0.169562	0.0161576	0.907056	0.486026	0.153874	0.0029703	0.503325	0.887723
THAP12	0.783672	0.792052	-0.706242	-0.103416	0.274217	-0.744211	-0.287662	-0.669284	0.119646	-0.144602	0.241121	0.249943	0.261921	0.891358	0.506084	0.13351	0.556825	0.232197	0.699193	0.645475
ZFP30	0.781258	1.52584	0.138727	1.1404	-0.128146	0.121244	1.27932	0.925082	1.45569	1.28282	0.303877	0.0398815	0.857871	0.193223	0.718827	0.745423	0.112664	0.26929	0.194199	0.252235
TDRD7	0.780761	0.692568	0.996172	1.9936	0.113436	-0.117099	-0.269794	0.385914	0.718796	0.208502	0.181827	0.242151	0.208715	0.033225	0.863352	0.865086	0.49742	0.303572	0.171155	0.695838
AL133330.1	0.780144	1.61682	0.343479	-1.47353	-0.33536	-0.112313	0.766414	0.623766	0.502288	0.143896	0.487569	0.141154	0.653111	0.234627	0.626374	0.870131	0.471824	0.567782	0.251618	0.74503
CACUL1	0.77948	1.12735	0.0369558	0.304968	0.260311	-0.0812631	-0.295886	0.0138375	-0.0153497	-0.246684	0.076999	0.0103146	0.93681	0.600872	0.421077	0.81737	0.331138	0.963279	0.971458	0.572737
PFKFB4	0.778966	0.0544376	-0.387753	-0.49401	-0.856659	-0.553828	-0.0993368	1.42751	0.459416	0.987719	0.135078	0.922016	0.16528	0.201122	0.110096	0.32726	0.840745	0.00198637	0.275027	0.0187802
CCDC112	0.778768	0.149832	0.264517	-0.521653	0.564579	-0.323952	-0.526575	-0.0169626	-0.0533939	-0.136447	0.0880801	0.7559	0.525954	0.416824	0.203789	0.541472	0.163696	0.962029	0.857858	0.647132
NIPAL1	0.777743	-0.873456	0.219103	0.964	-0.480879	0.277728	0.227073	1.22898	1.65257	0.254859	0.252059	0.246946	0.682692	0.126522	0.326435	0.55807	0.566048	0.00191806	0.00562853	0.65696
SLPI	0.77752	2.08968	0.948208	1.63858	-0.0805407	0.385383	0.185463	0.0823184	0.0896158	-0.278943	0.444022	0.0286115	0.421888	0.240599	0.740011	0.119873	0.425345	0.724138	0.84244	0.551536
KRBA1	0.776824	0.245506	0.256616	0.1638	-0.12999	-0.380046	-0.0169748	-0.39774	0.500443	0.692989	0.019869	0.478869	0.442312	0.7111	0.677977	0.274887	0.963285	0.342232	0.0577114	0.0100464
C2orf82	0.775753	0.332852	0.34834	-0.0946388	-0.426995	-0.0936751	0.262305	-1.1964	0.230449	0.396549	0.202753	0.598121	0.557471	0.905254	0.439747	0.86954	0.630591	0.0728713	0.644538	0.412332
ZNF577	0.775749	-0.808102	-1.07732	-0.327751	0.184566	0.496669	0.321738	-2.24097	0.339192	0.232415	0.314523	0.352802	0.254067	0.771763	0.761702	0.435528	0.650021	0.0166557	0.576553	0.702397
RBM4	0.775307	0.652228	0.392941	-1.20748	-0.26961	-0.618656	-0.382841	-0.200278	0.0337286	-0.243905	0.0844322	0.151085	0.387363	0.108732	0.390964	0.083551	0.446821	0.692835	0.905442	0.406359
C8orf37	0.775303	0.262223	0.223673	0.0609122	-0.366733	-0.0562971	-0.0473912	-0.0478829			0.279798	0.728425	0.698428	0.937062	0.628634	0.942253	0.933731	0.935657
FKBP11	0.7747	0.927068	0.139826	-0.0502734	-0.403351	-0.177776	0.158165	-0.189863	-0.191982	0.0757525	0.166739	0.0997254	0.653059	0.905361	0.558121	0.801796	0.753529	0.730018	0.5853	0.820563
EIF3J-AS1	0.774357	0.861941	0.402464	-1.79934	0.158166	0.304214	0.442603	-0.481409	0.187227	0.323123	0.194822	0.151461	0.497452	0.0671646	0.780689	0.601247	0.376029	0.412744	0.643879	0.411837
TRIM37	0.773394	-0.0807845	-0.152416	0.230017	0.633378	-0.0226969	0.185034	0.118373	-0.45215	-0.103047	0.0191945	0.82185	0.692929	0.630124	0.060426	0.952395	0.615884	0.760444	0.237272	0.769647
RTN4R	0.773074	0.472057	-0.544531	0.360117	-0.195347	0.191372	0.219097	0.519468	0.390999	0.680159	0.177902	0.421985	0.316808	0.563706	0.484742	0.510371	0.262407	0.0117687	0.320977	0.0781852
NEMF	0.77298	-0.109795	-0.894915	-0.979197	0.13378	-1.00794	-0.758825	-0.287187	-0.388068	-0.728552	0.126842	0.84639	0.153115	0.25124	0.799296	0.134974	0.116293	0.528925	0.214899	0.0326513
AGMAT	0.771783	1.14765	0.00648205	-0.607512	1.02683	-1.97822	-0.423398	0.0539004	0.798401	0.672605	0.224537	0.0648942	0.993287	0.556315	0.16287	0.0346185	0.418132	0.914805	0.360509	0.439184
Metazoa_SRP	0.771255	0.428649	-0.160883	-0.0784629	0.122845	-0.270636	-0.479082	0.193688	0.338506	-0.407591	0.0458392	0.268554	0.708141	0.890055	0.70088	0.462334	0.13167	0.506007	0.330829	0.282442
PAPD5	0.769997	0.79228	-0.546519	-0.953407	0.509957	-0.139363	0.00150237	-0.323523	0.0931662	0.056677	0.071846	0.0661767	0.19314	0.127687	0.102193	0.694809	0.995775	0.310825	0.815033	0.885918
GOLGA8B	0.769653	1.14187	0.514482	-4.26102	0.5349	-0.326484	0.305675	0.947611	0.333656	0.35564	0.142344	0.0317619	0.274744	0.000310657	0.258251	0.568264	0.642333	0.145198	0.325296	0.287833
KIF2A	0.768238	0.704093	0.293042	0.154311	-0.0729661	0.279627	-0.157106	0.420378	0.168922	-0.0598826	0.0481538	0.0754378	0.455717	0.769098	0.849461	0.468365	0.680159	0.250296	0.518427	0.82006
AC009078.3	0.76812	0.142441	1.12784	-1.2015	-0.646782	-0.745783	-0.0555384	0.673548	-0.21966	-0.185899	0.125026	0.794314	0.141125	0.333987	0.315949	0.256021	0.918027	0.189104	0.569197	0.621075
AC005562.1	0.765921	0.991868	0.365009	0.716985	0.272184	-0.801852	-0.627437	-0.443826	0.271543	0.197212	0.0308876	0.00556276	0.402846	0.176727	0.51996	0.139015	0.297412	0.465301	0.395575	0.531879
AC007283.1	0.763818	0.324669	-1.22121	-0.854031	-0.0642179	0.098609	0.482433	0.372206	0.129645	0.372146	0.153819	0.558521	0.0959385	0.349415	0.907095	0.861138	0.333543	0.478971	0.722884	0.291934
PAN2	0.76321	0.225491	-0.336174	0.417323	-0.974584	0.0734988	-0.408208	-0.469292	-0.0456593	0.118409	0.129096	0.666626	0.518837	0.493321	0.0981048	0.888042	0.364048	0.322527	0.864449	0.647709
ZNF552	0.762339	0.902514	-0.596258	-1.48138	-0.339001	-0.89423	0.257032	-0.47552	0.288267	-0.0522547	0.126724	0.068813	0.264533	0.0690348	0.274137	0.0195862	0.396981	0.192075	0.335982	0.862632
SIMC1	0.761714	0.551091	0.533204	0.787049	0.591642	-0.132353	1.92294	2.19875	0.212039	-0.0736164	0.0850946	0.221615	0.420665	0.334993	0.240767	0.814066	0.0372054	0.0186993	0.603686	0.859112
PI3	0.758817	3.17192	-0.0813714	1.61228	0.0671938	0.402124	0.211758	0.0532224	0.19319	-0.154798	0.607448	0.0193892	0.955009	0.318563	0.82217	0.184398	0.49926	0.867399	0.738912	0.795688
IFFO2	0.758568	-0.229717	-0.139171	0.178299	0.226537	0.822132	-0.041776	1.01859	0.265581	0.153574	0.0121498	0.477249	0.641384	0.63117	0.389583	0.0032638	0.838087	2.15966e-05	0.160889	0.406588
MAL2	0.758503	1.74803	-0.878619	2.712	0.259855	0.148111	-0.168317	0.113253	0.111997	-1.24911	0.433122	0.0565716	0.438342	0.012107	0.358848	0.608615	0.449799	0.609877	0.842309	0.0601405
RGS17	0.757837	0.824663	0.171357	-0.444282	0.240648	1.38217	1.12011	1.39765	-0.191284	-0.443956	0.315334	0.280234	0.781139	0.605477	0.811881	0.174972	0.264871	0.167183	0.620278	0.270032
RIF1	0.756238	-0.0627935	-0.326671	-1.52257	0.246982	0.293659	-0.64056	-0.315037	-0.458788	-0.224576	0.154795	0.913257	0.622066	0.116581	0.713054	0.668108	0.30201	0.606751	0.363608	0.635739
IL6R	0.756023	0.191797	-0.0885963	-1.93833	-0.306193	-0.00785998	-0.39966	0.608192	-0.0226556	0.612333	0.232686	0.779182	0.922702	0.145249	0.722192	0.992628	0.391758	0.147725	0.937466	0.0322478
SOX18	0.753261	-0.209093	0.306753	0.588042	0.21891	-0.224159	-0.0599112	0.50218			0.521732	0.86529	0.663736	0.500117	0.733326	0.762549	0.830453	0.0759299
ZNRF3	0.753198	0.590151	0.0820683	0.375655	-0.155127	0.197363	-0.112292	0.534672	0.0600744	-0.247336	0.0394268	0.109407	0.783641	0.316497	0.624303	0.525007	0.717071	0.077695	0.77875	0.26726
TNFSF15	0.752888	0.108534	0.036187	1.98867	0.354381	-0.270129	-0.310949	-0.0354437	0.798401	0.672605	0.277611	0.880125	0.973005	0.10838	0.703797	0.782735	0.764837	0.972774	0.428069	0.503014
PDGFA	0.752359	0.18752	-0.189451	0.133938	0.353929	-0.0814343	-0.0928345	0.438127	-0.0118866	0.000846873	0.284166	0.794925	0.495825	0.69726	0.190892	0.785941	0.853479	0.368846	0.949986	0.99639
HIST1H1E	0.752281	0.961817	0.128576	-0.974759	0.304705	-0.717192	-0.262714	-0.852878	0.0518146	-0.0658969	0.0884175	0.0307597	0.714127	0.0940586	0.347512	0.0600045	0.470127	0.0489227	0.915524	0.892693
AC103702.1	0.752089	0.996673	1.61118	0.403705	0.240648	0.560658	0.339001	0.614506	0.798401	0.672605	0.222179	0.0995666	0.0666057	0.714888	0.787018	0.535464	0.704887	0.493873	0.2877	0.36772
TCF12	0.751298	-1.15402	-0.590108	0.438976	-0.576372	-0.256362	-0.562805	-0.528108	-0.20222	-0.605629	0.28741	0.188586	0.46843	0.636748	0.620973	0.827775	0.444653	0.485494	0.679667	0.248399
ZFP28	0.750008	0.812075	0.799976	-0.407498	-0.276201	-0.281327	0.289925	-0.215683	0.709218	0.982649	0.25965	0.218669	0.386576	0.735971	0.662436	0.673002	0.760084	0.824453	0.294321	0.142988
PPP1R3C	0.749759	0.0981489	0.683748	1.91443	1.36221	-0.437287	0.30617	-0.279203	0.299005	-0.382135	0.139776	0.858382	0.445707	0.0674795	0.00456174	0.448395	0.493411	0.586073	0.754373	0.707388
ZFP36L1	0.749727	0.341271	0.190798	0.0216064	-0.0581888	0.0953754	0.116361	1.34782	-0.188493	0.0159143	0.00066644	0.0913171	0.40549	0.940703	0.774384	0.639374	0.570273	4.49702e-07	0.434123	0.9462
IRF2BP2	0.749556	0.464454	-0.220449	-0.344874	0.282874	0.0418081	-0.231042	0.176157	-0.0746308	0.194131	0.00919429	0.102258	0.560151	0.511303	0.429549	0.912294	0.423539	0.533769	0.775545	0.440218
FAM13B	0.749028	0.502753	-0.229726	0.351899	0.490686	-0.997032	1.6729	1.53025	-0.0876494	0.432186	0.234114	0.43965	0.746004	0.680711	0.351436	0.137418	0.0359236	0.0594035	0.859187	0.35424
AL162431.2	0.749021	-0.0837323	1.14914	-0.407498	-0.709119	-1.53488	0.73729	-0.155263			0.358378	0.922659	0.245676	0.756016	0.305507	0.0537354	0.252216	0.829324
VEGFA	0.748067	0.765593	0.0489972	-0.0968688	0.503849	0.72446	0.641234	2.3545	0.00499342	0.0499561	0.0182512	0.0162232	0.851948	0.771084	0.0866981	0.017341	0.0357898	7.69504e-09	0.97087	0.714219
ATG14	0.747914	0.490245	0.339587	-0.769052	-0.37169	-0.29122	-0.488174	-0.240142	0.780633	-0.104265	0.0405183	0.192656	0.373811	0.200477	0.429171	0.553469	0.149131	0.473599	0.502557	0.932407
CDKN1A	0.746313	-0.102307	-0.216901	0.267807	0.164352	0.682812	-0.01625	1.51349	-0.123778	0.00891895	0.0165063	0.74357	0.465308	0.458587	0.635939	0.053485	0.946221	9.65897e-07	0.495926	0.960047
SNRPB2	0.74603	-0.00843012	0.151186	-0.237803	0.122168	-0.344053	-0.0282498	-0.158762	0.120587	-0.959013	0.184675	0.988727	0.804018	0.781964	0.834922	0.594565	0.961857	0.801826	0.889049	0.340313
SORBS2	0.745668	0.545551	0.301482	-0.344551	-0.55948	-1.18399	-0.85134	-0.982789	0.152139	0.0316984	0.210882	0.370801	0.23955	0.363935	0.420759	0.114324	0.0155697	0.0106005	0.641406	0.922079
AGPS	0.744155	0.816448	0.254565	0.0525857	-0.277833	0.159007	-0.366623	-0.858494	0.214657	-0.155488	0.248464	0.199672	0.63985	0.942919	0.577288	0.739293	0.440582	0.122018	0.557527	0.679562
SOS1	0.743722	1.04532	-0.327887	-1.76446	0.19323	0.219574	0.831081	-1.01066			0.330451	0.171319	0.746178	0.212639	0.811257	0.79525	0.32016	0.300777
LINC00511	0.742524	-0.143941	0.146753	0.493868	0.613125	0.410499	-0.265865	0.733088	0.124166	-0.023387	0.313526	0.854003	0.774436	0.436644	0.0431911	0.186199	0.38693	0.0123359	0.625441	0.926542
PTPN4	0.742175	0.108174	-0.646925	-1.45226	0.513281	0.162369	-0.480249	-1.12754	0.103211	0.393832	0.27971	0.879424	0.328937	0.119485	0.302901	0.763885	0.414181	0.083971	0.83322	0.409089
AL136295.5	0.742175	0.85393	-0.425749	-1.55764	0.514393	-1.36224	-0.0913685	0.409547	-0.379546	0.560995	0.317547	0.251748	0.63709	0.209315	0.548932	0.168051	0.88767	0.518251	0.675995	0.509107
PHKA2	0.736817	0.93358	0.103979	0.105256	0.359949	0.080923	-0.454071	-0.273371	-0.215657	-0.117527	0.0884332	0.0299954	0.791572	0.839838	0.229472	0.802332	0.149198	0.387758	0.379398	0.618643
LRRC32	0.736501	-0.479053	-0.391649	-0.404539	-0.508948	-0.188937	1.6354	0.765145			0.229293	0.486569	0.41757	0.534654	0.590061	0.843083	0.0699452	0.41178
AL359091.3	0.736057	0.671272	1.14914	-0.407498	-0.171296	0.378388	1.33184	0.707155			0.46588	0.505535	0.2877	0.776452	0.804345	0.576879	0.183478	0.497776
HORMAD1	0.736057	1.07738	-0.775016	-0.407498	0.314466	0.598621	-0.812322	-0.622633	0.798401	0.672605	0.412769	0.224609	0.45565	0.74948	0.607552	0.329993	0.134733	0.251542	0.462714	0.535018
SLC9A7	0.735704	0.445972	0.149151	0.395498	0.340398	-0.162648	-0.35351	-0.623694	-0.348179	-0.225864	0.152083	0.404767	0.796514	0.585194	0.414138	0.724661	0.462148	0.242262	0.191294	0.374955
TIPARP	0.735109	0.61465	-0.52153	-1.00107	-0.532191	0.723781	-0.600772	1.78159	0.0841322	-0.0835719	0.0661931	0.127535	0.418998	0.287284	0.593235	0.441186	0.322465	0.000509603	0.852969	0.854572
C8orf44	0.733852	0.586027	0.0452789	0.163049	-0.444913	-0.697399	-0.211505	-1.19366	-0.634496	-0.404392	0.109885	0.207143	0.944396	0.842854	0.428734	0.272827	0.731343	0.0964343	0.208755	0.397941
GOLIM4	0.732624	0.738677	0.0156903	-0.49987	0.259987	-0.205352	0.477221	0.248378	0.220955	-0.0694973	0.0911122	0.0903161	0.96198	0.309243	0.648379	0.746133	0.131096	0.458356	0.533894	0.846619
LINC00174	0.732569	0.249441	0.334336	-3.14637	-0.117016	-0.488397	0.831971	-0.464502	-0.637799	-0.373075	0.324224	0.745122	0.642836	0.014718	0.865276	0.509685	0.222223	0.550334	0.214242	0.43643
CYP20A1	0.732384	0.732132	0.00315202	-0.221341	-0.0234383	-0.49492	-0.263016	0.0501811	0.241634	-0.260173	0.026033	0.0269003	0.991775	0.603305	0.926873	0.0982272	0.436937	0.881077	0.401459	0.387815
SLC16A1-AS1	0.729607	0.319379	-0.519481	0.520582	2.28535	0.472157	0.0567523	0.587373	-0.320521	0.0515039	0.172634	0.560724	0.3826	0.440047	0.0081493	0.59768	0.932506	0.375582	0.400076	0.883376
KLHL17	0.72779	-0.309963	0.446107	0.263753	-0.373628	-0.41359	0.199292	0.411714	0.136105	0.51691	0.0158221	0.358417	0.145227	0.508786	0.318614	0.314712	0.554949	0.232829	0.665603	0.0951954
TMEM57	0.72752	0.3151	-0.603811	0.0250664	0.435866	0.675312	0.0397687	0.197492	0.10179	0.101569	0.172873	0.577634	0.344301	0.973908	0.465195	0.263068	0.933021	0.683489	0.800226	0.795883
GATA2-AS1	0.727492	0.561863	0.162755	1.17869	0.14866	-1.28765	-0.369777	-0.218198	0.225877	-0.0773849	0.171063	0.296729	0.773485	0.064561	0.728127	0.0273093	0.103092	0.335155	0.401624	0.776159
CASP8AP2	0.72748	0.599865	-0.463545	-0.533996	0.112905	-0.41397	-0.358203	-0.294525	-0.653273	-0.314273	0.189337	0.297495	0.497658	0.546285	0.823985	0.467027	0.529753	0.614924	0.1481	0.444554
TTLL1	0.726291	0.733826	0.0467049	-0.572669	-0.706686	-1.09316	0.551654	-0.589735	-0.596064	-0.356976	0.203314	0.194136	0.936872	0.480978	0.0864949	0.0268935	0.156134	0.224456	0.302268	0.517639
TNFRSF25	0.725326	1.7123	-0.0380481	-0.0198573	0.29242	0.13933	-1.48928	-1.01614	-0.378549	0.166038	0.361754	0.0289152	0.921749	0.968836	0.460483	0.745599	0.0334734	0.130793	0.369459	0.65947
RAD51AP1	0.724105	0.184569	-0.498885	-3.90725	-0.540042	-0.458229	0.0448796	-0.108527	0.313	-0.283226	0.143337	0.721055	0.408523	0.00112551	0.353748	0.435548	0.912994	0.806195	0.616087	0.669447
ADAM11	0.722425	0.576881	-0.281271	-0.0172431	-0.521044	0.549976	0.339001	0.614506	0.0383384	0.0509627	0.100952	0.201924	0.66249	0.982824	0.487545	0.441229	0.700091	0.486579	0.967645	0.956529
REV1	0.72106	0.978432	0.539916	0.234591	0.192183	-0.650846	-0.116252	-0.871375	0.0356296	-0.120373	0.131384	0.0386653	0.319861	0.742982	0.542838	0.104727	0.716856	0.0343409	0.925642	0.754671
CLDN15	0.719904	-0.158106	-0.111901	-0.192531	-0.263277	-0.515707	-0.126013	0.0676799	-0.0554312	0.221589	0.0368699	0.672015	0.775743	0.716447	0.433935	0.178737	0.70145	0.83972	0.831224	0.375542
ZNF469	0.718998	0.550212	0.636148	0.350977	0.0533892	0.16222	-0.0622834	0.425033	0.127588	0.203937	0.0580898	0.153786	0.108098	0.49659	0.81631	0.490663	0.858359	0.214791	0.759979	0.617232
LARGE1	0.718665	-0.109875	-0.29625	0.661372	-0.963274	-0.643264	-0.977463	-0.587649			0.288841	0.878279	0.695264	0.457177	0.289398	0.482219	0.0397105	0.195837
SPNS2	0.718524	0.00744653	-0.97022	-0.212479	-0.101392	-0.0638431	-0.185919	0.783969	0.49705	0.824483	0.073804	0.986348	0.041068	0.691816	0.602711	0.746646	0.423812	0.00117098	0.293248	0.0751811
VEZT	0.717285	1.10968	-0.642144	-2.33054	0.104529	-0.549975	-0.531436	-0.238199	0.430999	-0.474201	0.163888	0.0270503	0.312159	0.0368505	0.812607	0.30524	0.234815	0.588719	0.462735	0.465715
RAP2A	0.717109	0.234091	-1.0897	0.416513	-0.210625	0.795608	0.468903	0.541971	0.257342	0.480952	0.178379	0.678531	0.115889	0.580842	0.764441	0.240977	0.518874	0.462072	0.63183	0.357316
MTFP1	0.716755	0.0661895	-0.936277	-2.79946	1.1731	-0.0445785	1.07861	0.902066	0.376586	-0.0727241	0.15411	0.90496	0.0735315	0.00534546	0.0392731	0.944959	0.0882523	0.172388	0.298965	0.845131
LEMD3	0.716589	0.476852	-0.105395	-0.241083	0.704981	-0.00508304	0.337282	-0.784954	0.0145502	0.0063129	0.301957	0.50503	0.886982	0.801596	0.311285	0.994699	0.581693	0.274925	0.973041	0.988078
ZNF195	0.715604	0.130629	-0.367149	-0.984771	0.0269572	-0.70633	-0.583252	-0.319971	-0.0668053	0.16408	0.0951713	0.768972	0.309225	0.0854375	0.944741	0.138457	0.22859	0.506362	0.765071	0.446071
FAM131C	0.714671	2.1855	0.401001	1.28093	-0.368926	-1.07705	0.0789292	-0.10952			0.379716	0.00648313	0.466661	0.0440892	0.594178	0.163651	0.720571	0.639593
KLK6	0.714671	0.911636	0.554292	1.17746	-0.321709	-1.26405	-0.463688	-0.264066	0.0164492	-0.0256737	0.763036	0.700644	0.830835	0.704847	0.523199	0.0253009	0.650076	0.798792	0.980004	0.968558
SMNDC1	0.714198	0.577748	-0.0287675	-0.0359398	0.289854	-0.441672	-0.295805	0.109676	0.0314265	0.16223	0.221417	0.323257	0.957104	0.959405	0.522112	0.411065	0.628595	0.854583	0.915411	0.572452
SLMAP	0.712088	0.365036	-0.268148	0.0783623	0.142293	-0.243914	-0.325171	0.104763	-0.142233	-0.133872	0.0327766	0.283968	0.479661	0.868286	0.647082	0.502918	0.263469	0.708051	0.660867	0.674665
MIR205HG	0.710894	1.00141	0.766957	1.63103	-0.110079	-0.485773	0.00679507	-0.570747	-0.058875	-0.395767	0.369404	0.207221	0.389422	0.121523	0.560202	0.0183166	0.972081	0.00953396	0.935019	0.591477
ZNF528-AS1	0.710391	1.44014	-0.0238353	-0.407498	1.668	0.422758	1.92294	1.41509	0.9098	0.741358	0.318672	0.0357648	0.979887	0.733575	0.00518938	0.522005	0.0461203	0.149646	0.399287	0.48979
GALNT14	0.710197	-0.133212	0.17915	0.271946	0.0710357	-0.0723713	-0.656961	-1.04445	-0.0981081	0.00336483	0.251765	0.846524	0.823579	0.788166	0.934165	0.933647	0.396862	0.206873	0.613274	0.985741
MEF2A	0.708352	0.456103	0.118502	-0.155058	0.508285	-0.452258	0.118901	0.590774	-0.320914	-0.397867	0.0120121	0.103994	0.744194	0.759752	0.12281	0.263799	0.703654	0.0613887	0.330286	0.228432
SELPLG	0.707847	-0.000162025	0.365548	1.43019	0.240648	0.560658	0.685248	2.3446	-0.0156593	0.222433	0.256407	0.999807	0.513542	0.0248762	0.797981	0.557028	0.441579	0.0081472	0.974378	0.634566
ZNF845	0.706993	-1.02067	-2.51621	-2.14869	-0.035236	-0.127173	-0.697858	0.00979944	-0.56296	-0.48976	0.220672	0.143516	0.00628034	0.0559249	0.957494	0.852209	0.305645	0.987987	0.248567	0.303404
LSM12P1	0.706396	0.646431	1.8881	1.60913	-0.247284	1.54505	0.558152	0.458488	2.97124	1.79587	0.415494	0.465543	0.0526211	0.17667	0.800956	0.0850407	0.505922	0.595691	0.00462358	0.0834314
FLJ37453	0.706297	-0.0497464	-0.184094	-0.956163	-0.330474	-0.120276	-0.367549	-0.603066	-0.334993	-0.525379	0.107166	0.918147	0.536906	0.0541714	0.414929	0.778054	0.14378	0.0322928	0.46993	0.265492
RBM12	0.706261	0.571153	0.561099	0.128896	-0.345744	-0.247534	-0.243493	-0.212728	-0.326675	-0.0391839	0.327032	0.445377	0.413057	0.889067	0.662522	0.765447	0.7471	0.78222	0.322525	0.898563
CNOT6	0.705274	0.40311	0.206356	0.216896	-0.620286	-0.142384	0.23042	-0.0302542	0.046017	-0.67153	0.217047	0.485076	0.786551	0.82299	0.201647	0.750854	0.74024	0.967336	0.918062	0.182094
RASSF8	0.705027	0.237188	0.270629	0.106144	1.42769	0.865877	-0.00615049	0.655316	0.0168374	-0.130351	0.125148	0.630572	0.597775	0.876809	0.0561259	0.259284	0.991279	0.226489	0.952007	0.643273
SNHG1	0.704924	0.430194	-0.35812	-0.954883	0.0170967	0.196649	0.151018	-0.1039	0.115969	0.207505	0.0478371	0.232381	0.31674	0.0886357	0.935188	0.365347	0.705553	0.811782	0.643406	0.400741
AC004967.1	0.70473	-0.670965	0.067525	0.331553	1.77162	1.06446	1.39565	-0.299643	-0.252289	-0.513753	0.301627	0.395403	0.93425	0.742801	0.0296828	0.220279	0.0874625	0.740703	0.692731	0.431419
GCLC	0.704073	0.506074	0.0888193	-0.993203	0.612419	0.501446	0.256642	0.681896	-0.399237	-0.340191	0.208349	0.380649	0.884998	0.301267	0.044419	0.10578	0.407083	0.031556	0.387819	0.448439
AL161787.1	0.704013	0.309315	0.498448	-0.807175	-0.757344	-0.856598	0.452021	-0.0547375	-0.114297	-1.49727	0.266134	0.63651	0.513392	0.49841	0.264806	0.241097	0.383903	0.925103	0.924002	0.309848
TRIM69	0.702803	0.617775	-0.566398	-0.201275	0.266134	0.315179	1.55826	1.28337	0.392438	0.370859	0.318932	0.387557	0.343335	0.786509	0.689463	0.657819	0.0133157	0.0497278	0.44526	0.460127
USP53	0.702207	0.806774	-0.409723	-0.768041	-0.305482	-0.152034	0.0395916	1.50005	-0.0725723	-0.114589	0.124603	0.0787135	0.554101	0.401749	0.476334	0.734539	0.907279	2.31837e-05	0.777213	0.652194
PDPK1	0.70069	0.650958	-0.0460987	0.174687	0.541149	0.232555	-0.266676	0.199134	-0.206997	-0.347878	0.0154623	0.0249159	0.87271	0.630462	0.0928474	0.494414	0.237704	0.368218	0.310101	0.0984906
CASKIN1	0.699913	0.706538	1.18651	1.17746	1.85791	2.39106	-0.370756	0.276668			0.325147	0.330309	0.193626	0.292006	0.018841	0.00339183	0.684433	0.756797
ACTG2	0.699857	-3.16953	0.00253855	0.42989	-0.591129	-0.889835	-1.40751	0.482946	-0.186758	-0.0718912	0.424682	0.0096611	0.990391	0.104924	0.477894	0.333402	0.171464	0.589435	0.64738	0.855408
POGZ	0.699484	0.664722	0.0622872	-0.341019	0.36048	0.362045	0.21066	-0.325063	-0.140579	-0.475387	0.0398968	0.0530844	0.887665	0.590641	0.329606	0.346226	0.572204	0.447796	0.72588	0.259401
SEC24A	0.69886	0.323478	-0.238538	0.933994	0.777285	0.321193	0.311275	0.576477	0.0781016	0.172339	0.187723	0.557144	0.657553	0.118507	0.227119	0.630379	0.586969	0.318039	0.890023	0.754259
AL049840.3	0.698728	0.699071	-0.18071	-0.935911	0.18616	0.805571	0.57179	-0.212671	-0.217423	-0.363986	0.150277	0.156448	0.750604	0.240415	0.775822	0.220872	0.303188	0.723521	0.624459	0.419988
DOCK5	0.698048	0.434354	-0.231626	0.0507529	0.685756	-0.189202	0.304972	0.692358	0.194567	0.051168	0.02905	0.181829	0.419959	0.887798	0.134588	0.725581	0.561593	0.188837	0.41134	0.827096
RAB26	0.697666	0.21709	0.036187	0.403705	1.19225	0.596314	0.140002	-0.235023			0.489466	0.834076	0.973475	0.762205	0.17128	0.51543	0.782494	0.676721
FNIP1	0.696881	0.716436	-0.822693	-1.0341	1.01962	0.248754	-0.505224	0.156945	0.222435	0.153049	0.0536523	0.0475147	0.0618718	0.107595	0.0649108	0.684896	0.322249	0.741132	0.522525	0.656443
TTC26	0.696765	-0.167109	0.129202	-1.38177	-0.278234	0.57656	-0.211211	-0.63215	-0.0468857	0.17849	0.143764	0.752372	0.796331	0.0971425	0.644731	0.337409	0.654441	0.236734	0.908548	0.647699
REL	0.696085	0.0545405	0.320322	0.0830727	-0.336793	-1.02658	-0.49375	-0.18188	0.179146	-0.5077	0.249585	0.93389	0.594359	0.918795	0.515396	0.0963596	0.258617	0.671631	0.717445	0.343765
CPEB4	0.696045	0.602793	1.16432	0.0497245	0.824242	-0.440149	-0.994065	0.0796478	0.0327629	-0.3222	0.396372	0.466937	0.0991206	0.958965	0.21546	0.571313	0.190732	0.909164	0.947626	0.5336
TMEM145	0.696004	1.38229	-0.950923	-0.327751	0.110838	0.865877	0.0444978	0.637814	0.417453	0.288835	0.252528	0.0208897	0.283417	0.761093	0.896457	0.296575	0.944041	0.302041	0.337483	0.503638
MAPK8	0.695589	0.0369886	0.248368	1.15119	-0.50255	0.468239	0.792731	1.23369	-0.268784	-0.355607	0.113714	0.937356	0.595565	0.0320413	0.273145	0.293535	0.119071	0.0170902	0.351747	0.220302
MAML2	0.695585	-0.0916402	-0.216505	-0.966139	0.536109	0.323705	-0.467831	-1.43674	0.476102	0.0244973	0.132332	0.854243	0.674122	0.181765	0.183295	0.459035	0.299646	0.00837244	0.42229	0.967843
NR2F1-AS1	0.695346	0.176507	-0.379692	-0.73283	0.253072	-0.256362	-0.395972	0.394251	0.873578	0.741358	0.294361	0.795551	0.174321	0.0756512	0.790693	0.795348	0.589955	0.578094	0.362184	0.436878
ATL2	0.695346	0.943623	-0.308205	-0.586793	0.733221	-0.229458	-0.236865	0.158783	-0.306573	-0.194068	0.283216	0.147244	0.59148	0.453335	0.0806303	0.644877	0.603912	0.723048	0.422026	0.598357
KLK14	0.695346	-0.523502	0.257809	-0.949665	-0.355414	0.203978	0.875311	-1.17645			0.371975	0.542777	0.807078	0.502561	0.394745	0.618364	0.331319	0.262112
TNKS	0.695121	0.523567	-0.94315	-0.910448	1.78974	0.10225	1.17527	0.583241	0.00193917	0.637534	0.120404	0.24546	0.0466542	0.145716	0.00213895	0.868858	0.0523387	0.348258	0.996621	0.139075
GAD1	0.694844	0.586314	0.036187	0.403705	1.25709	1.71649	0.106314	0.903896	-2.03364	1.06348	0.280623	0.360646	0.973038	0.758418	0.204661	0.0837096	0.887261	0.216097	0.0148041	0.110246
CSNK1G3	0.694574	0.549293	-0.357767	-0.0275336	1.03265	0.549062	0.0630157	0.371934	-0.0880181	-0.150032	0.0875179	0.181981	0.403705	0.958804	0.0739654	0.368673	0.892748	0.425315	0.756095	0.595415
SLC25A12	0.693973	-0.435329	-0.21099	0.784976	-0.415452	0.0956918	0.409714	-0.661696	-0.141718	-0.312042	0.0354318	0.259995	0.572214	0.0619991	0.187294	0.759111	0.135894	0.0607684	0.601718	0.261338
AC008969.1	0.693385	0.541439	-1.46369	-1.91271	-0.324767	-0.0823521	0.711116	-0.0865551	1.52956	0.428941	0.212981	0.342801	0.070811	0.0704298	0.351664	0.82077	0.118473	0.866652	0.0324859	0.54155
FBXO42	0.691516	0.720426	0.270107	-0.523029	0.377757	-0.0312827	-0.186552	-0.254148	0.539669	0.05803	0.132899	0.1119	0.549451	0.444412	0.492375	0.958181	0.620717	0.528432	0.163755	0.881649
ROCK1	0.690833	0.419877	0.103799	-0.0615476	0.207369	-0.0354216	-0.32382	-0.274107	0.0337066	-0.212219	0.170584	0.412371	0.825557	0.923088	0.723503	0.954647	0.494267	0.57744	0.936026	0.620243
MAN1A2	0.690541	0.816157	0.117558	0.341177	0.560464	-0.648133	-0.696248	-0.301973	-0.11396	0.0607851	0.197155	0.12028	0.796859	0.553517	0.243441	0.277017	0.112338	0.471445	0.866491	0.925153
FNDC1	0.68932	0.55451	0.036187	0.403705	0.860064	0.560658	0.339001	0.614506			0.238663	0.351569	0.970636	0.737696	0.369361	0.569785	0.728421	0.530271
CRIM1	0.689237	0.488413	-0.238928	0.24223	-0.034331	-0.71403	-0.327569	0.158832	0.322815	-0.00736776	0.0296646	0.124359	0.333332	0.41577	0.91008	0.0544714	0.329829	0.622034	0.329187	0.982369
DCUN1D3	0.687652	-0.00256432	0.11306	0.416284	0.106774	1.19275	0.670526	0.615247	-0.0380569	0.39703	0.0728189	0.995009	0.802321	0.458696	0.887477	0.111001	0.202563	0.263089	0.893657	0.148282
C20orf204	0.686817	-0.473553	1.93588	1.17746	0.369015	0.624264	0.150161	-0.479851			0.509692	0.661677	0.051901	0.342258	0.524984	0.306534	0.593724	0.148365
TMEM63C	0.686817	1.07282	0.787368	0.403705	-0.117763	-0.258712	0.132787	0.255223	1.1186	-0.13393	0.441605	0.223478	0.399434	0.728721	0.86001	0.71177	0.672668	0.429899	0.205732	0.879073
MTUS1	0.686817	0.355368	1.69087	1.53325	-0.342517	-0.632707	-0.318883	0.0410543	0.415941	-0.0158491	0.48807	0.723673	0.0644595	0.167595	0.250205	0.0561568	0.44574	0.9203	0.34026	0.97166
LRRC26	0.686817	1.39924	0.036187	0.403705	-1.06033	-0.0490715	0.424889	0.0206509	0.915425	0.428941	0.471475	0.133295	0.971563	0.745668	0.0258674	0.905859	0.144625	0.947682	0.28963	0.621839
ZNF571-AS1	0.686817	0.21709	1.23909	0.403705	-0.48083	0.471768	-0.491188	-0.215683			0.457727	0.816802	0.197496	0.737933	0.371631	0.347756	0.608245	0.821526
ESYT3	0.686817	-0.473553	0.036187	0.403705	0.397929	-0.0200915	-0.458654	0.343495	0.604654	-0.809649	0.440094	0.60802	0.969487	0.727849	0.484307	0.974451	0.374677	0.471992	0.519312	0.426444
PTH2R	0.686817	-0.473553	0.371552	1.22344	-0.27002	-0.283088	-0.131704	0.14583	-1.43791	-0.366104	0.531725	0.678169	0.734863	0.349365	0.56324	0.555873	0.904008	0.893775	0.132438	0.682753
CFL1P1	0.686817	1.94922	0.257809	-0.949665	0.326303	-0.622149	-1.70592	-0.429787			0.52621	0.063468	0.801115	0.489287	0.617072	0.422972	0.0637126	0.602285
COL9A2	0.686817	-0.473553	-0.775016	-0.407498	-0.983115	-0.627212	0.661262	0.468278	-0.00813317	0.675679	0.449572	0.615483	0.41502	0.726929	0.0367248	0.203202	0.0426089	0.168412	0.991779	0.39457
GJA5	0.686817	-0.473553	-1.92516	-1.55764	-0.359523	0.0478153	0.832645	-0.0354437			0.478119	0.637651	0.0520488	0.201551	0.17305	0.850865	0.388907	0.971752
CX3CL1	0.686817	0.543989	0.0874956	3.09791	-0.313151	0.380961	-0.392915	1.15602	0.965889	-0.12474	0.524028	0.613157	0.936342	0.00920955	0.20098	0.109627	0.0835611	8.16755e-06	0.220141	0.878538
FGD1	0.686173	0.398555	0.00576013	-0.0359646	-0.267638	-0.199448	-2.39406	-0.534307	0.347892	0.202294	0.00987508	0.133222	0.984782	0.929371	0.390993	0.545543	0.00160975	0.399188	0.155827	0.398213
MYCBP2	0.686162	0.674617	-0.400826	-0.453609	0.127365	-0.551195	-0.265253	-0.810493	-0.239915	-0.400493	0.107856	0.113577	0.438837	0.520835	0.721861	0.215913	0.454633	0.0595724	0.529536	0.303284
DDHD1	0.68578	0.491109	0.601913	-0.915536	2.60136	2.53326	0.384674	0.122112	-0.374835	-0.0356248	0.214793	0.38408	0.301708	0.310968	0.0014968	0.00287107	0.662734	0.893178	0.342867	0.922327
CNOT2	0.685725	0.195676	-0.864516	-1.3519	0.562215	0.234396	-0.0278596	-0.302051	0.271577	-0.760377	0.151468	0.692523	0.186061	0.162086	0.320139	0.708264	0.949716	0.539295	0.577309	0.179434
KSR1	0.685628	0.488224	-0.00613841	-0.426104	0.275759	-0.192671	-0.0679544	0.83733	0.0836481	0.403455	0.0422384	0.153503	0.987023	0.436659	0.653658	0.772576	0.89578	0.0848683	0.81772	0.251353
KMT2C	0.685084	0.742606	-0.391888	0.328747	0.19186	0.338608	-0.307044	-0.218636	-0.159218	-0.301567	0.0961327	0.0741069	0.383928	0.526776	0.628087	0.40864	0.253015	0.426442	0.610306	0.340587
MCM9	0.685012	-0.27868	0.184328	-0.457209	0.0580963	-0.451454	-0.0862814	0.373599	-0.587695	-0.148211	0.204835	0.640161	0.779867	0.611804	0.892999	0.369716	0.872858	0.480255	0.270846	0.75909
HMGXB4	0.68177	0.515708	-0.0542435	0.00178851	-0.0354567	-0.549959	-0.206787	-0.146914	-0.0654577	-0.460416	0.122732	0.249387	0.897987	0.997406	0.933369	0.243705	0.577368	0.698298	0.79439	0.0905727
ZNF236	0.681378	0.686557	-0.0820107	-1.15253	0.158082	-0.209698	-0.189666	-0.0356861	-0.457723	-0.223224	0.203631	0.198051	0.87742	0.195995	0.756235	0.707473	0.672464	0.937924	0.127196	0.419377
PLEKHA3	0.680973	0.708221	-0.0435933	-0.13342	0.258303	-0.0712337	-0.256849	-0.146681	0.143197	-0.578716	0.165328	0.150326	0.911747	0.801888	0.565284	0.883546	0.537501	0.732917	0.637434	0.0922748
AC024075.1	0.680654	1.06361	0.113357	0.538041	0.86954	0.055369	-0.281944	0.725655	-0.73321	-0.184658	0.350013	0.144142	0.876349	0.546991	0.172907	0.937347	0.690816	0.275727	0.268979	0.762009
HAS2-AS1	0.68053	-0.0606477	-0.269592	0.0644195	0.860064	3.34445	0.339001	0.614506	0.425909	0.310598	0.147325	0.905993	0.444959	0.882672	0.357876	0.000551249	0.722015	0.520266	0.485571	0.609571
L3MBTL1	0.680369	0.578413	0.192506	-1.62663	-0.0359285	0.121784	0.155636	0.455733	0.0106877	0.260887	0.234904	0.307802	0.749227	0.106363	0.951555	0.844323	0.870501	0.633835	0.980824	0.542884
AP001527.2	0.67996	0.512749	0.512227	0.442601	0.268387	0.687743	0.163134	-0.066467	0.173034	-0.204962	0.211914	0.354792	0.358669	0.536722	0.673698	0.282338	0.786554	0.915445	0.74045	0.706791
PIKFYVE	0.679483	0.267321	0.268721	0.554066	0.29987	0.0101481	-0.935625	-0.199142	0.0118712	0.190937	0.156091	0.591258	0.664597	0.469055	0.546973	0.984712	0.137248	0.736313	0.977634	0.641502
COL7A1	0.67827	0.122162	0.0589966	-0.724726	-1.46497	-1.27415	-0.195097	0.569054	0.117211	0.606212	0.0455943	0.728035	0.751161	0.00565213	0.0814868	0.127006	0.723716	0.270901	0.624612	0.0160946
TMEM161B	0.678239	-0.144429	-1.07547	0.509672	0.171849	0.35068	-0.566828	-0.384125	-0.131777	0.0530029	0.188236	0.805648	0.160032	0.535925	0.803422	0.61568	0.456179	0.614561	0.748514	0.893013
TIGD5	0.677922	0.361276	-0.544195	-1.68366	0.646195	0.410852	0.374313	0.854845	0.240025	0.248358	0.102693	0.400934	0.263737	0.0321723	0.210347	0.454689	0.286299	0.0167665	0.640721	0.626141
SH2B3	0.677663	-0.00166168	-0.0882337	0.0227351	-0.911215	-0.263283	-0.185741	0.95182	0.00029849	-0.19187	0.0128773	0.99527	0.607966	0.91609	0.0740725	0.594621	0.719508	0.047725	0.998651	0.289471
COLGALT2	0.67743	0.415451	-1.03694	-2.31999	0.20459	0.804986	0.339001	1.39765	0.0383822	-0.850571	0.225609	0.470532	0.20329	0.0451233	0.754723	0.220412	0.726875	0.148911	0.964398	0.353967
UBE3A	0.676047	0.876935	0.502053	0.00252064	-0.0105204	0.0541375	-0.260209	0.512943	0.0122026	-0.088803	0.0647194	0.0187073	0.178739	0.996111	0.976123	0.883419	0.435638	0.107966	0.975645	0.824173
AMIGO2	0.675916	0.641107	0.0302161	-0.461994	-0.264322	0.338624	-0.00747704	0.164806	-0.118084	0.0623071	0.00167426	0.0027452	0.871459	0.0715374	0.360407	0.225921	0.981596	0.617643	0.549449	0.748416
PPP1R26	0.675504	0.414972	0.036187	0.403705	-0.0251428	0.233905	0.349216	0.652548	0.14288	0.200371	0.0845973	0.301635	0.964301	0.684023	0.910504	0.311427	0.130246	0.00712289	0.470774	0.307262
TTLL7	0.674753	1.20187	-0.311599	-0.17567	0.292107	-0.76102	-0.0698232	0.37365	-0.199492	0.771444	0.353557	0.0945379	0.607015	0.822087	0.658431	0.322979	0.825009	0.232888	0.724208	0.150539
NAB2	0.67363	-0.0455443	0.234394	0.548543	-0.90131	0.837194	0.18058	1.81304	0.154694	0.0307653	0.00613067	0.85082	0.4882	0.187411	0.0273955	0.0132162	0.617568	3.4915e-06	0.476482	0.886181
RAB20	0.673148	-0.343314	0.268665	1.25123	0.00376915	0.300789	0.230854	-0.0586175	-0.63019	-0.229332	0.071242	0.428751	0.550519	0.015772	0.986091	0.170618	0.32991	0.816952	0.103375	0.502338
SLC17A9	0.671742	-0.957963	0.21556	0.27868	0.253072	-0.256362	-0.310949	-0.0354437	-0.052211	0.226788	0.477728	0.344785	0.264896	0.246808	0.798388	0.80288	0.760746	0.972285	0.809386	0.293576
GALNT6	0.670885	-0.338006	-1.89886	0.0536197	-0.112861	0.167219	-0.0775173	-0.131498	-0.500645	0.354264	0.364887	0.672064	0.0389078	0.957563	0.677497	0.543295	0.679325	0.494928	0.422862	0.539836
CARNMT1	0.67034	0.0768824	-0.481518	-0.489835	-0.589366	-0.329527	0.24453	0.6127	-0.00384546	-0.226816	0.268931	0.907797	0.450965	0.562333	0.373297	0.626534	0.704812	0.341519	0.990289	0.482769
GOLGA8A	0.670177	-0.170061	0.0467089	-0.78868	-0.652561	-0.720666	-0.271643	0.59173	0.729132	-0.026097	0.0526333	0.65114	0.957285	0.488286	0.176127	0.174711	0.504901	0.118032	0.476259	0.980096
TRMT1L	0.670042	0.864131	-0.980114	-0.78198	0.0657672	-0.684092	-0.144744	-0.430522	0.0188419	-0.444495	0.212687	0.106121	0.0911181	0.295452	0.914128	0.322859	0.743352	0.380586	0.959888	0.269773
ELFN1	0.669924	0.181899	-0.0230148	0.216482	0.240648	1.38217	1.12011	0.614506			0.0881814	0.661865	0.918798	0.447438	0.782165	0.117395	0.197133	0.483919
SLC45A1	0.66926	-0.30875	0.366814	0.990124	-1.21954	-0.899526	-0.491188	0.56746			0.209075	0.601449	0.578948	0.211634	0.173435	0.317587	0.591161	0.525395
VCAN	0.668545	0.691128	-0.129274	-0.553359	0.240648	0.560658	0.339001	1.39765	-0.0554541	-0.314344	0.134015	0.117172	0.569414	0.0956534	0.794696	0.550529	0.715276	0.13241	0.880012	0.408234
TAOK3	0.666572	0.507728	0.0964103	-0.0289403	0.0694109	-0.192227	-0.232745	-0.130922	0.00880152	-0.0450113	0.0134878	0.0596714	0.628703	0.911888	0.683496	0.280465	0.203463	0.476608	0.975193	0.872595
TSPAN33	0.666075	0.578576	0.527809	-0.746379	0.346971	0.112214	1.14108	2.19875	-0.128887	0.638835	0.0935047	0.152092	0.211606	0.275719	0.239623	0.718249	0.204368	0.0152151	0.902352	0.524401
RNF219	0.665715	0.522661	0.276704	-0.599463	0.847239	-0.0455165	0.891068	0.148067	0.0556794	-0.0280424	0.204685	0.334419	0.671441	0.504385	0.0916098	0.936717	0.167856	0.829815	0.889449	0.943832
TAF1	0.665008	0.784906	0.250426	0.341136	-0.191438	-0.42174	0.262773	0.449241	0.249289	-0.101823	0.0236782	0.00878381	0.498904	0.470613	0.463843	0.158524	0.352776	0.124306	0.466262	0.770584
PPP1R14C	0.664742	1.27076	0.45884	0.56991	0.12598	0.0658285	0.0124698	0.104662	-0.0365873	-0.2015	0.468527	0.158208	0.353544	0.361064	0.609669	0.798054	0.949696	0.601653	0.942319	0.692851
AQP3	0.664742	1.46323	-1.89886	0.790585	-1.06667	0.322406	-0.101038	0.300698	0.512323	-0.0639808	0.576755	0.206855	0.129882	0.551474	0.00766855	0.344063	0.681803	0.225784	0.154967	0.862207
LINC01503	0.664742	2.14759	1.53578	-0.407498	-0.446406	-0.0331202	-0.0042004	-0.0854749	0.541916	0.968412	0.455617	0.0141115	0.0874579	0.732884	0.291784	0.937285	0.994208	0.887395	0.570694	0.297586
IGFBP2	0.664742	1.05324	0.67341	-1.17632	-0.326512	0.226276	-0.308977	-0.46995	0.233424	0.225131	0.607837	0.414363	0.582213	0.490278	0.2618	0.426661	0.695768	0.575859	0.217559	0.228316
AC016747.1	0.664742	-0.815066	-0.358796	0.156582	-0.00666696	-0.565583	0.412755	0.438027	0.34065	0.130966	0.457186	0.393883	0.285167	0.699139	0.985744	0.192615	0.464579	0.451639	0.217804	0.632369
RPL7AP11	0.664082	0.327594	0.036187	3.21106	0.801086	0.921507	1.61143	0.686923			0.608599	0.804138	0.980677	0.0462102	0.541116	0.493912	0.191967	0.599559
BACH1	0.663674	-0.0795942	0.490279	-1.46348	0.856614	0.645763	0.482584	0.850263	-0.600405	-0.525292	0.135517	0.871998	0.409255	0.111416	0.112932	0.259553	0.418272	0.156109	0.158682	0.201511
POLR2K	0.662641	0.180749	-0.299399	-1.80019	0.736564	-0.0793496	0.00956087	0.605529	0.222469	-0.31159	0.119669	0.681341	0.478191	0.0236657	0.128772	0.888624	0.983965	0.18856	0.759157	0.680148
PMS2	0.662286	0.641468	0.0952877	-0.034053	0.940069	-0.720924	0.0248056	-0.523869	-0.132363	-1.12275	0.246425	0.263164	0.887581	0.96912	0.228223	0.42242	0.971152	0.479776	0.813965	0.0809712
ARL15	0.662258	0.43508	0.513554	1.07603	1.71633	1.38217	-1.17283	-0.114183			0.331292	0.52812	0.386386	0.129069	0.0488057	0.122775	0.169896	0.88872
SOCS5	0.662258	0.44654	-1.00596	0.0900312	-0.576825	0.140178	-1.16713	-0.19831	-0.284504	-0.880433	0.332349	0.516656	0.0365785	0.859073	0.331545	0.807626	0.0644191	0.730324	0.577962	0.126044
AC010331.1	0.661222	0.931643	0.555316	0.784719	-1.23829	-1.85494	-0.0330017	-2.19214	-0.00429511	0.105898	0.346893	0.177871	0.424552	0.360021	0.127423	0.0396316	0.963017	0.0174054	0.991548	0.786509
LARP7	0.660911	0.0943819	-0.150633	-0.242087	0.214681	-0.460552	-0.549667	-0.310111	0.155421	-0.317155	0.173714	0.85249	0.740459	0.692056	0.6305	0.376015	0.26676	0.530041	0.717876	0.48475
DHFR2	0.660623	0.374428	-0.383142	0.102368	-0.0616103	0.657417	0.031796	-0.609079	-0.300077	0.34135	0.263209	0.533204	0.501802	0.884249	0.94125	0.413817	0.933674	0.185358	0.424698	0.313228
TRPV1	0.660103	-0.422895	-0.629366	-0.280017	0.251599	0.0932569	0.36273	-0.73648	-0.967516	1.23937	0.205822	0.485415	0.321875	0.722841	0.651042	0.878516	0.564193	0.301591	0.149374	0.0400674
AC006504.1	0.659406	0.754081	-0.722124	-2.57186	1.19137	-1.33271	0.685248	-0.215683	-1.26082	0.472765	0.426391	0.365888	0.407633	0.049803	0.0531302	0.101043	0.511299	0.842373	0.215241	0.585713
DHX58	0.659289	0.346138	0.0311507	-1.17632	-0.443772	0.54275	0.297093	0.540612	0.444395	-2.67357	0.344236	0.625569	0.972012	0.328495	0.506976	0.403292	0.682932	0.459856	0.410069	0.00130242
LRCH3	0.658957	0.342425	-0.524336	-0.785898	-0.20004	-0.324295	0.321738	0.220448	0.175627	-0.0921211	0.0582753	0.339962	0.177515	0.162294	0.647842	0.507299	0.383161	0.572082	0.537078	0.749954
ZFP91-CNTF	0.658941	0.708153	0.366663	0.4166	-0.143015	-0.543327	-0.828652	-0.733916	-0.0150012	-0.630601	0.0731469	0.0543721	0.421704	0.475461	0.655069	0.1465	0.0260515	0.0545785	0.961547	0.0720101
ARHGAP29	0.658641	0.530615	-0.128732	-0.0190772	-0.263497	-0.386737	-0.293126	0.0949164	-0.176192	-0.179236	0.0325176	0.0872577	0.626961	0.95531	0.277225	0.142133	0.173486	0.649931	0.65662	0.645698
RNF24	0.657853	-0.4108	0.207962	-0.21927	0.137085	-0.0482204	0.327887	0.425703	0.00331477	0.0194098	0.0225701	0.213895	0.476958	0.59997	0.578693	0.856723	0.12159	0.0519954	0.986156	0.917765
AK4	0.657546	-0.261793	0.567571	0.648648	-0.283326	-0.279631	-0.278231	0.106649	-1.1244	0.399477	0.0908161	0.555503	0.229194	0.271689	0.306179	0.333187	0.241414	0.644245	0.266402	0.669563
SVIL	0.657468	0.155001	-0.303503	-0.50825	0.699098	-0.0322642	-0.339561	0.518663	0.0470527	-0.274938	0.0234302	0.599843	0.278317	0.196916	0.119899	0.949753	0.0913595	0.0103714	0.870582	0.360761
SLC4A7	0.657458	-0.401952	-0.361729	1.00103	-1.38075	-0.956821	-0.847682	-0.196616	-0.672498	-0.594161	0.199008	0.512412	0.534844	0.105982	0.118577	0.272322	0.347117	0.821156	0.22204	0.266998
CDH24	0.656233	0.370162	0.886527	1.32731	-0.179742	0.115469	0.128277	0.1423	0.1944	0.112121	0.0295397	0.220649	0.165888	0.0797094	0.613362	0.754491	0.573721	0.544796	0.481746	0.681448
CAMSAP3	0.655513	0.795867	1.49495	2.72563	-0.147414	-0.369036	-0.138801	-0.227803	-1.12409	0.53733	0.399495	0.309782	0.12412	0.0165288	0.523898	0.143323	0.517122	0.309308	0.235213	0.508227
FAM229A	0.654911	0.286552	0.386156	-0.928591	0.0431924	-0.366283	0.102823	0.285952	0.0119421	0.198817	0.0565008	0.416075	0.339987	0.17712	0.892737	0.320044	0.713001	0.317679	0.974672	0.583055
DTWD2	0.654411	0.4031	0.0241438	0.284303	0.427519	0.558154	0.132533	-0.633179	-0.21594	-0.339741	0.19321	0.435103	0.957043	0.614995	0.360507	0.255723	0.74873	0.19759	0.689897	0.531433
PADI1	0.65375	0.352872	-0.673219	-0.179502	-0.484005	0.0189199	-0.112756	1.04824			0.352515	0.625145	0.427991	0.862361	0.379484	0.973103	0.868217	0.103338
CHML	0.653475	0.57094	-0.0167159	-0.451226	-0.297394	-0.793523	0.604515	0.55597	0.033335	-0.374376	0.233325	0.304634	0.974668	0.538479	0.590865	0.195238	0.225664	0.285822	0.939334	0.419748
FUK	0.652844	0.027726	-0.0339663	0.231877	0.385066	-0.350084	0.105263	0.167842	0.274811	0.373911	0.117888	0.951248	0.933987	0.65467	0.30587	0.435345	0.684817	0.532426	0.419856	0.261783
PNRC1	0.652661	0.280591	0.335136	0.746485	0.0379188	0.103356	-0.207177	0.625209	-0.0914276	0.168423	0.0113796	0.261088	0.396844	0.121331	0.891013	0.714161	0.432008	0.0193477	0.782394	0.597673
SESN2	0.652447	1.59344	0.106213	-0.201908	1.8745	0.922059	1.98537	1.5905	-0.107255	0.0634006	0.0285935	4.22612e-06	0.777202	0.696738	8.03371e-05	0.0469591	7.01483e-06	0.000193694	0.709138	0.818375
AC015712.2	0.651711	-0.0923103	0.147056	0.782079	0.651271	1.75336	0.0885483	0.186449	-0.443744	-0.277573	0.407336	0.910812	0.815219	0.293859	0.450408	0.0419602	0.901801	0.797728	0.526915	0.680355
FERMT1	0.651371	0.442465	0.0450248	-0.380655	0.108029	-0.198779	-0.176801	-0.458332	0.133498	-0.239073	0.102577	0.279206	0.876822	0.372229	0.779923	0.642443	0.41099	0.0577196	0.577731	0.338226
FUCA1	0.651243	0.102915	-0.0044865	-0.0854634	0.508771	-0.168182	-0.430077	0.166225	0.175187	0.62053	0.222803	0.85224	0.991511	0.880485	0.05431	0.57187	0.297787	0.668644	0.787234	0.327458
RPL34	0.650806	-0.281564	-0.310634	-1.1498	-0.0909964	-0.313663	0.143233	0.43366	0.438235	0.267266	0.0441382	0.412084	0.297715	0.0153657	0.811548	0.450805	0.690363	0.233196	0.428035	0.629572
RDH10	0.650591	-0.169487	0.0520782	-0.0651475	-0.280248	-0.13735	0.0165685	0.270377	0.285739	-0.287218	0.13121	0.737618	0.916573	0.922583	0.307567	0.615161	0.959887	0.416236	0.632892	0.654099
NDRG1	0.649691	0.148679	0.296642	-0.0285869	0.354275	-0.210405	0.0618447	2.56721	-0.20816	0.382523	0.0681059	0.68155	0.368058	0.947615	0.46522	0.70649	0.817752	2.85674e-10	0.489982	0.179073
Y_RNA	0.649377	0.214172	-0.332313	-1.57365	-0.21514	-0.53622	-0.136467	-0.526788	-0.00202085	-0.253057	0.0912899	0.59196	0.442709	0.0523544	0.596269	0.24525	0.700789	0.192581	0.993844	0.349004
HIST1H3C	0.64916	1.79217	0.0866443	-0.158525	0.267415	0.402448	0.491126	-0.0354437	-1.4007	1.01809	0.448044	0.0301377	0.897997	0.858486	0.740156	0.626173	0.619889	0.972058	0.0856531	0.155363
LINC01711	0.64916	-0.156003	-0.047618	0.234591	0.683656	-0.256362	0.339001	0.614506			0.355766	0.830994	0.93075	0.729754	0.392909	0.758744	0.689323	0.470361
AC128688.2	0.64916	-0.199239	-0.472806	-2.86311	1.23337	-0.643264	-0.512533	1.03874			0.411796	0.810971	0.504865	0.0128228	0.14353	0.488366	0.396244	0.0513571
WDR31	0.64916	-0.156003	-0.944811	-1.35737	0.225575	-0.203259	0.0360108	-0.759569	0.272028	-0.106921	0.400917	0.846297	0.139666	0.12165	0.684326	0.745341	0.900828	0.0391884	0.574595	0.829489
ZFC3H1	0.649075	0.603693	-0.616357	0.303221	-0.194954	-1.70454	-0.916812	0.322407	0.248143	0.651436	0.216386	0.251707	0.355197	0.694998	0.71872	0.0152991	0.21373	0.633673	0.52904	0.0917716
PLAT	0.648581	0.109134	-0.129351	0.28741	0.607434	0.815644	-0.226916	1.34853	0.0881082	0.263555	0.128271	0.811955	0.551411	0.283464	0.479616	0.347574	0.727877	0.0236839	0.547796	0.0830524
SCAPER	0.64844	0.812841	0.451925	1.18005	-0.035928	-0.603732	0.0285993	-0.0904987	-0.689966	-0.62203	0.185027	0.0930508	0.408584	0.0681843	0.919259	0.170818	0.928172	0.790509	0.10997	0.133705
C5orf24	0.648243	0.818405	0.190269	0.295092	0.162301	-0.0770673	-0.474016	-0.118177	-0.243062	-0.13408	0.0226737	0.00463991	0.587857	0.513728	0.625494	0.838184	0.219897	0.752441	0.392704	0.624044
ERRFI1	0.647484	0.336916	-0.321597	0.592424	0.917356	1.35372	0.461546	2.31879	-0.098099	-0.291099	0.0522254	0.318409	0.467534	0.237939	0.045281	0.0038314	0.241142	3.70596e-07	0.695964	0.258271
GNB3	0.647159	-0.113414	-0.0123815	-0.48673	0.240648	0.560658	0.339001	0.614506	-0.386347	0.881841	0.0752544	0.772451	0.983639	0.55468	0.80428	0.569582	0.728283	0.530055	0.423016	0.0396382
ST3GAL1	0.646319	0.292017	-0.0119479	0.465776	-0.232928	-0.230496	-0.0143563	0.95795	0.039052	-0.0729057	0.117789	0.492372	0.963698	0.153225	0.455245	0.469301	0.964499	0.00382265	0.828654	0.686225
EIF1AXP1	0.646231	0.548629	1.85659	2.4203	-0.770586	0.0399386	2.07866	0.860138	-0.698935	-0.475494	0.347794	0.428771	0.0230319	0.00857242	0.312091	0.957473	0.0038815	0.280128	0.493732	0.62561
AC027097.1	0.645523	0.181495	-0.648533	-0.303888	0.91447	0.113506	0.212574	0.506884	0.38744	0.112636	0.124225	0.682379	0.133863	0.572153	0.116385	0.856616	0.715123	0.386275	0.23208	0.726654
ADPRHL1	0.645091	0.155698	0.499705	0.887574	-0.250937	0.107575	-0.148611	-0.630053	-0.478847	0.177674	0.102303	0.70896	0.400682	0.22154	0.353143	0.690633	0.662852	0.117563	0.206255	0.59028
SP4	0.644603	0.798968	-0.273778	-0.85286	0.826851	0.808577	-0.467394	-0.37831	-0.3236	-0.702025	0.299438	0.19764	0.664488	0.322123	0.0745528	0.0923185	0.378446	0.485347	0.410865	0.0990009
CENPK	0.644074	0.207935	1.01019	-1.80536	-0.121601	-0.698981	0.172967	-0.145782	0.0181693	-0.407447	0.113849	0.61954	0.110095	0.0961883	0.831513	0.284421	0.799723	0.839223	0.956437	0.25065
AC243964.3	0.644007	0.618455	0.201238	-0.0923539	-0.279753	0.221002	0.331322	0.936723	0.210272	-0.0166297	0.0339637	0.0424385	0.520627	0.831514	0.193178	0.290583	0.240632	0.00171847	0.346059	0.940137
TBX3	0.643635	0.186683	-0.0223086	-0.317321	-1.72079	-0.185673	0.609543	0.0816684	0.064155	-0.0433724	0.00158919	0.329952	0.902148	0.193626	0.0422144	0.812679	0.350232	0.904773	0.774336	0.846133
NAA35	0.643288	0.555292	0.460074	0.624015	0.0460916	-0.195434	-0.455299	0.114286	-0.181837	-0.444281	0.115745	0.181946	0.343991	0.309159	0.895705	0.614696	0.192955	0.725625	0.637475	0.266031
AL583722.2	0.64292	-0.641044	0.143606	0.540796	1.34815	0.301655	-1.0211	0.293579	0.242815	0.231446	0.270693	0.33488	0.831232	0.511817	0.0599125	0.694485	0.0921352	0.574578	0.742347	0.751927
IGFLR1	0.642766	-0.757391	0.571983	-1.57672	-0.473902	-0.169272	0.906826	0.338211	0.433468	-0.369116	0.223416	0.20679	0.272376	0.0621959	0.327411	0.734192	0.0609336	0.513519	0.304217	0.40874
CBWD5	0.640695	0.256475	0.551988	-0.541178	-0.378425	-0.115657	0.131211	-0.193275	-0.190993	-0.11435	0.235757	0.643427	0.426741	0.576023	0.576017	0.863863	0.715997	0.631163	0.722906	0.827638
LPIN1	0.640425	0.719284	-0.0202668	-0.0738462	0.0754563	0.0471851	-0.637372	0.136005	-0.042928	-0.0202264	0.0466905	0.0274867	0.936872	0.827475	0.779012	0.866657	0.0180371	0.567271	0.860277	0.932959
KIF5C	0.639939	1.05172	0.852725	0.403705	1.58349	1.03222	0.339001	0.614506			0.195295	0.0329403	0.301774	0.693724	0.0145335	0.125617	0.683068	0.461043
CDAN1	0.639811	-0.00973625	0.198086	0.193709	-0.0692819	-0.353971	-0.0276004	0.0104284	0.260652	0.319383	0.0486176	0.977509	0.572317	0.670463	0.799051	0.257747	0.912556	0.968151	0.347458	0.243098
LINC01547	0.63966	-0.137017	-0.0873765	-0.074428	-0.111759	-0.341113	0.0998765	-0.565197	0.417437	0.14879	0.227453	0.813807	0.867129	0.913063	0.787463	0.450171	0.79707	0.225405	0.25429	0.683353
C17orf51	0.63966	0.661333	-0.635393	-1.3561	-0.285599	-0.317312	1.12011	1.41509	-0.274223	-0.129249	0.23011	0.214892	0.103575	0.0329926	0.662881	0.640371	0.218961	0.123858	0.502575	0.738957
KLHL24	0.639352	0.456496	0.238525	0.984145	0.0486002	-0.897278	0.543487	1.78432	-0.267818	-0.274241	0.0340642	0.132002	0.591317	0.0617643	0.896343	0.0609243	0.270234	0.000363771	0.535261	0.521059
AC009061.2	0.638834	0.404692	0.503112	1.06153	0.307385	0.454787	0.168472	-0.0428864	-0.0488766	-0.358001	0.392561	0.590878	0.461715	0.197088	0.659706	0.51946	0.72581	0.933588	0.951661	0.663105
HDGFL3	0.638671	0.479817	-0.247124	-0.644635	-0.508948	-0.188937	0.164987	-0.33592	-0.229083	-0.138734	0.0745547	0.188522	0.445052	0.178466	0.628091	0.858804	0.83902	0.695717	0.395125	0.593247
ABCC3	0.638507	0.182219	0.0532311	0.445122	0.159873	-0.0794419	0.0286299	0.250751	-0.0358754	0.183899	0.0120294	0.472153	0.808498	0.106001	0.469658	0.735613	0.865738	0.148923	0.834189	0.275425
HSPA1A	0.637329	0.0738021	0.325553	0.258666	-0.246566	0.0749428	0.164574	0.723211	-0.00579475	0.541678	0.0977393	0.845541	0.394961	0.583136	0.527537	0.847097	0.668974	0.0676724	0.97643	0.0122717
AL450306.1	0.63723	-0.338006	-0.440097	-1.53134	0.546499	0.665245	-0.790888	-0.263838			0.440807	0.702558	0.63137	0.21929	0.557224	0.478437	0.218095	0.667988
SRPX2	0.63723	0.705911	1.23249	-0.361524	0.75108	1.37583	-0.269325	0.283589	-0.0879873	0.180557	0.373093	0.324571	0.14112	0.742424	0.379393	0.108448	0.326594	0.279948	0.810063	0.602663
PNISR	0.637088	0.12737	0.171415	-1.33197	0.330297	-0.311139	-0.216645	-0.393712	-0.126164	-0.241696	0.0485801	0.697303	0.679798	0.0907441	0.245658	0.311895	0.598008	0.379072	0.671919	0.421452
ZNF627	0.636137	0.345174	-0.710992	0.576355	0.345753	-0.444871	-0.314813	-0.0576157	-0.239619	-0.389054	0.20501	0.509185	0.30258	0.4545	0.48247	0.446407	0.59853	0.922868	0.613555	0.415571
ZNF761	0.635546	0.0661895	-0.831122	0.291047	-0.39542	0.224825	0.0348799	-0.0452223	0.884619	0.321847	0.140595	0.884631	0.114636	0.607124	0.34761	0.578519	0.943836	0.930607	0.168089	0.623946
STIM2	0.635329	0.894347	-0.0496369	-0.463359	0.384548	-0.0656761	0.487362	0.309655	-0.0911984	0.136204	0.156242	0.0440183	0.878694	0.336859	0.321246	0.881651	0.207101	0.448771	0.719566	0.577319
AC130324.3	0.635282	0.00464312	0.249892	0.0752462	0.982347	0.963326	-0.944796	-1.84345	-0.106612	-0.00465327	0.246014	0.993595	0.577306	0.90015	0.0590707	0.0833188	0.143992	0.0124895	0.730252	0.987609
ARF5	0.635104	0.967666	-0.200701	0.552469	-0.0166571	0.132091	0.385189	0.992524	0.139224	0.283958	0.0869861	0.0104829	0.509267	0.122275	0.949803	0.634214	0.0963138	0.000108886	0.64261	0.332926
RNF144A	0.635061	-0.364354	0.239223	-0.789847	0.476363	-0.231777	0.712394	-0.616131			0.333256	0.620374	0.69015	0.386515	0.533165	0.778312	0.253571	0.405827
NINL	0.634917	0.664656	-0.493962	0.416513	-0.477835	0.101739	0.0615966	0.0512752	0.0639588	0.618401	0.0868083	0.0732595	0.366851	0.513908	0.145299	0.751852	0.880613	0.904619	0.948325	0.520759
GBP3	0.633939	-0.266457	-0.380017	-0.131801	-0.546096	-1.47327	-0.259738	0.149217	0.730767	-0.167471	0.369253	0.728409	0.254367	0.751405	0.243311	0.0174838	0.2968	0.54015	0.41579	0.858721
TAPT1	0.633475	0.963972	0.253411	0.00824161	-0.538442	-0.918053	0.160611	0.31576	-0.0679806	-0.510024	0.311282	0.123202	0.674344	0.991649	0.27739	0.0993562	0.777765	0.585993	0.834758	0.150015
PLCXD1	0.633412	0.501893	0.0712078	-0.400535	-0.284788	-0.00549536	0.138369	-0.60219	0.0735716	0.029124	0.116404	0.218174	0.854819	0.48267	0.300177	0.984174	0.606962	0.0719669	0.743219	0.89569
CLDN1	0.63322	0.244459	-1.69696	1.02394	-0.291867	-0.21536	-0.417629	1.1959	-0.0347231	-0.0137047	0.0314943	0.407882	0.0915963	0.317394	0.518726	0.65024	0.116015	2.41582e-05	0.933953	0.973375
ZNF606	0.631594	0.756717	0.041522	-0.407498	0.101792	-0.923432	-0.154028	0.237542	0.74658	-0.0247857	0.367525	0.277463	0.964655	0.731279	0.824189	0.119174	0.80838	0.70502	0.459158	0.98099
SH3RF1	0.630978	0.704911	-0.10989	-0.301979	0.10937	-0.150551	0.00792153	0.607687	-0.025267	-0.323057	0.281918	0.23228	0.806193	0.625721	0.836347	0.790698	0.985425	0.15068	0.936849	0.329867
AL118506.1	0.630917	0.280201	0.052395	-0.749835	-0.697793	0.306411	0.420666	0.674654	0.126228	0.211952	0.0577998	0.412476	0.896583	0.233176	0.174412	0.514912	0.120694	0.0166646	0.60909	0.381201
SLIT2	0.630311	0.117922	0.0547263	-0.616238	0.860064	0.560658	0.865487	-0.0354437	0.143067	0.0907357	0.117894	0.781231	0.910995	0.406811	0.432583	0.61969	0.412319	0.974161	0.59988	0.73687
KANSL1-AS1	0.629488	-0.553772	0.862593	0.873133	0.48598	0.158269	0.752617	0.334541	0.287791	0.150733	0.248811	0.374345	0.19581	0.290886	0.42806	0.811303	0.100184	0.499449	0.548712	0.751846
MAMDC4	0.628794	0.152939	0.727931	1.2107	0.866414	0.0342666	-0.554427	-0.642676	-0.561199	0.967823	0.197055	0.763164	0.161138	0.0516835	0.0927932	0.951687	0.340759	0.283882	0.314972	0.0499211
AL365277.1	0.628439	0.650891	-1.1562	-0.78868	-0.115418	0.0901127	0.639812	0.0921936			0.363004	0.346235	0.193003	0.469064	0.797745	0.848947	0.142829	0.848481
ZNF197	0.6276	0.267524	0.0818288	-0.307219	0.515937	0.892425	-0.624296	-1.12932	-0.0386841	-0.0484467	0.128309	0.52549	0.842379	0.596705	0.346762	0.114463	0.19552	0.0366016	0.936875	0.919489
FURIN	0.626856	0.493092	-0.176255	-0.61162	-0.0656863	0.0346226	0.136054	0.0509525	0.0134065	0.125545	0.0189233	0.0644509	0.295592	0.010288	0.765395	0.880017	0.39366	0.752456	0.943788	0.506581
UBALD2	0.625156	0.716554	-0.040788	-0.20936	0.169005	0.218897	0.25203	0.800939	0.0929083	0.119603	0.00387084	0.00122305	0.830263	0.392706	0.350672	0.231692	0.16873	0.000129817	0.619177	0.521686
CETN2	0.625034	-0.698985	0.73374	0.512341	-1.25775	-1.1119	0.170381	-0.559734	-0.0479379	-1.2048	0.263137	0.278019	0.355467	0.608065	0.0731874	0.116267	0.759641	0.377456	0.950959	0.203614
JUNB	0.624459	0.0400191	-0.262922	0.567084	-0.403569	0.420613	0.27819	0.796781	0.0168684	0.0451756	0.00740702	0.857072	0.327412	0.0771632	0.108937	0.083645	0.20852	0.00101119	0.945803	0.853947
MISP3	0.623603	-0.245128	0.157146	-0.579645	0.0194301	-0.185228	0.0291331	-0.403522			0.264168	0.689264	0.820342	0.533078	0.960351	0.677348	0.922741	0.244524
AC097534.2	0.623337	0.175913	0.66492	0.159605	-0.955736	-0.529064	0.112711	0.830586	0.956623	0.251966	0.170863	0.713238	0.155432	0.80065	0.0801871	0.32699	0.828072	0.101467	0.0339493	0.576485
RAPGEFL1	0.622875	0.448143	0.170416	0.351899	0.290805	0.0683254	0.31959	0.13638	0.124445	0.539907	0.143361	0.310035	0.810849	0.692048	0.516148	0.893712	0.506856	0.790903	0.734892	0.128107
WDR33	0.622794	0.421262	-0.450073	-0.499405	0.458485	0.258548	0.320818	-0.0241443	-0.275954	-0.232904	0.0375735	0.157415	0.107369	0.192501	0.0945008	0.375078	0.16094	0.921743	0.384041	0.450364
LINC02035	0.622641	0.150515	-0.179088	-0.0211416	-0.155237	-0.292424	0.183356	-0.54829	-0.301439	-0.524086	0.392477	0.841721	0.790037	0.980036	0.767721	0.607543	0.710658	0.34173	0.539342	0.29927
CKMT2-AS1	0.622251	1.17322	-0.140592	-1.1033	0.11274	0.304927	0.267223	-1.21688	-0.717694	0.115731	0.111401	0.00325358	0.764543	0.120922	0.814179	0.537499	0.527778	0.0270065	0.102343	0.749801
CEP68	0.621296	0.544262	0.387053	0.436456	-0.470354	-0.494013	-0.00469525	0.0631408	-0.51422	-0.137944	0.224832	0.288017	0.314885	0.37487	0.323585	0.315932	0.992989	0.908673	0.141663	0.659419
ZNF417	0.620003	0.928504	-1.94598	-0.715297	-1.08978	-0.776823	-0.667047	-2.36234	0.371608	-0.973007	0.305487	0.122347	0.0376356	0.498156	0.0627103	0.19799	0.323032	0.00667624	0.538824	0.161107
NBPF11	0.619653	1.03822	-0.209839	-0.955073	-0.564818	-0.761834	0.112451	0.279298	-0.036585	-0.0615009	0.0640517	0.00238813	0.57115	0.11156	0.0444955	0.0174356	0.772578	0.484355	0.923707	0.871118
SIN3A	0.619644	0.418597	-0.349296	-0.424515	0.0733219	0.635999	-0.183067	0.0900426	0.103907	-0.0358525	0.047994	0.180984	0.344015	0.407687	0.818772	0.0527209	0.57965	0.784777	0.713109	0.898942
OTULIN	0.619627	0.340578	0.0146796	0.130755	0.0212819	-0.117307	0.087403	-0.108132	-0.00811908	-0.391662	0.0261348	0.219945	0.955341	0.70057	0.92024	0.609908	0.684227	0.640313	0.974851	0.153829
TMC4	0.618934	-0.605124	1.61118	0.403705	-0.257631	0.0396159	0.132881	0.224782	-0.212403	-1.5265	0.378414	0.432275	0.0836772	0.731494	0.403536	0.900231	0.48863	0.25153	0.765538	0.0509879
JSRP1	0.617886	0.842786	-0.0697621	0.317323	-0.485492	-0.150386	0.443621	1.56415	0.387148	0.388818	0.324717	0.17567	0.900267	0.64438	0.402493	0.79544	0.473816	0.0100372	0.450827	0.442927
ATXN7L1	0.617777	0.521464	0.328192	0.714745	-0.177435	-0.140876	0.531058	-0.118493	0.735633	0.168915	0.272582	0.360178	0.622568	0.37599	0.812768	0.855622	0.477797	0.882824	0.0796188	0.687689
AC008736.1	0.617208	0.969252	0.365892	-1.88295	-0.320387	0.643145	0.374759	-0.154313	0.841834	0.354219	0.465999	0.243438	0.53642	0.0593233	0.612401	0.291955	0.610975	0.842352	0.106842	0.492796
ZNF26	0.616418	-0.536987	0.203666	-2.5863	-0.959477	0.63344	0.474436	1.2176	-0.969642	-0.365388	0.260109	0.383601	0.764401	0.0206894	0.164431	0.291972	0.497335	0.080121	0.181552	0.582041
MICAL3	0.615456	0.0918202	0.810164	0.822994	1.10892	0.712344	0.311711	0.488123	0.335447	-0.0210964	0.0619152	0.793154	0.0344219	0.0808516	0.0302741	0.185961	0.314756	0.126773	0.305207	0.949145
PTEN	0.615193	0.275803	-0.432191	-0.121952	0.705107	-0.101474	-1.04701	-0.897698	-0.314118	-0.126178	0.22649	0.601322	0.369521	0.840956	0.118402	0.845403	0.073979	0.12623	0.418774	0.730766
DNAJB5	0.615179	-0.205076	-0.126184	-0.298348	-0.128876	-1.18399	-0.0692503	-1.33138	0.576443	0.565857	0.196227	0.693872	0.760596	0.603096	0.847983	0.12166	0.917258	0.0802242	0.117618	0.118505
ZFP82	0.615111	0.277048	0.0350702	-0.210099	0.42161	0.202741	-0.749349	-2.24097	0.29675	-0.490719	0.0891087	0.459094	0.959884	0.819376	0.155325	0.508333	0.336845	0.0167934	0.625155	0.446587
HIST1H2AG	0.614715	0.352872	-0.500645	0.635297	-0.923659	-0.138209	-0.0405474	-0.370545	-0.0438135	0.564463	0.405602	0.640443	0.600804	0.570519	0.218198	0.848004	0.936204	0.509289	0.947939	0.377628
CHST11	0.61467	-0.0628638	0.0550442	-1.51466	-1.03104	-0.786037	1.40796	0.509303	-0.080099	0.169488	0.0789692	0.865165	0.92204	0.0963939	0.052915	0.14328	0.10451	0.572281	0.75466	0.491528
CCDC96	0.614192	-0.247176	0.20447	-1.06237	-0.351832	-0.592765	1.28549	1.08065	1.04551	0.793849	0.300197	0.707101	0.745776	0.253267	0.569185	0.376462	0.0689485	0.138138	0.0582705	0.143716
INO80D	0.614015	-0.0983993	0.150474	0.32201	-0.274317	-0.596186	-0.181243	-0.262828	0.164271	-0.0229626	0.191515	0.846205	0.81282	0.690652	0.484147	0.19434	0.658917	0.548474	0.664234	0.952072
MTBP	0.613478	0.0692396	0.311384	-1.47042	0.806572	-0.204808	0.24137	-0.721276	0.0942672	0.290546	0.1434	0.874741	0.559683	0.0909274	0.113228	0.726118	0.559072	0.162063	0.84018	0.521843
ERICH5	0.613251	-0.124423	0.036187	0.403705	0.414219	-0.323356	0.685248	-0.215683	-0.00813317	-0.13393	0.543984	0.904745	0.974055	0.76725	0.453796	0.610597	0.509912	0.841857	0.993121	0.887142
TIMP3	0.61322	-0.0482	-0.0719244	0.625466	0.476358	0.51905	0.83803	0.716259	0.112953	-0.23194	0.0963331	0.903337	0.721684	0.0157995	0.108852	0.0909346	0.306767	0.394542	0.585381	0.274441
PARD3	0.613089	0.216759	0.043396	-0.226081	-0.110503	-0.356976	-0.225759	0.0637118	-0.0815031	0.0742342	0.0316447	0.450865	0.890787	0.612563	0.7038	0.271827	0.201351	0.713879	0.766911	0.780894
PLAU	0.61304	-0.0764439	-0.112299	0.0360446	-0.232229	-0.155414	-0.174677	1.07793	-0.241161	-0.112634	0.000434733	0.625159	0.473324	0.852246	0.365706	0.556694	0.474122	3.67073e-05	0.167581	0.504594
TMEM102	0.612626	-0.177139	-0.133353	-0.269291	-0.13538	0.302201	0.0251104	0.559296	0.320935	-0.0187504	0.0678941	0.63536	0.726289	0.607161	0.645563	0.310821	0.916738	0.0222621	0.329137	0.954845
MGLL	0.611921	0.10278	0.195666	0.433974	-0.253264	-0.188522	-0.466218	0.160385	0.0695227	0.174678	0.460173	0.904456	0.293387	0.0641392	0.305228	0.452031	0.0233534	0.406671	0.6487	0.257541
SOX12	0.611567	-0.0578659	-0.274589	0.0273199	-0.815663	-0.187052	0.622199	0.726294	-0.24155	0.269164	0.440105	0.945173	0.791159	0.982958	0.324939	0.819099	0.467552	0.404179	0.573593	0.506715
PLXDC2	0.610663	0.39639	0.036187	1.98867	0.860064	0.560658	0.262313	-0.861556	-0.00813317	-0.13393	0.151419	0.374322	0.971247	0.0883568	0.37923	0.577779	0.640412	0.196819	0.990415	0.843296
IARS2	0.610483	0.435128	-0.294117	-0.0438995	0.16324	-0.199677	-0.0476446	0.361977	0.0118682	-0.0388838	0.0485373	0.16441	0.359943	0.913542	0.484986	0.430798	0.847776	0.147117	0.974269	0.915307
ZBTB25	0.610396	0.753327	0.194476	-0.199349	0.30991	0.0157527	0.0838421	-0.295361	-0.18983	-0.0372773	0.271996	0.17866	0.696638	0.773692	0.553804	0.97871	0.836427	0.518309	0.578975	0.908895
AC022210.1	0.609747	-0.874869	1.86109	2.05695	-2.02578	-0.108562	0.603433	0.356818	0.451947	0.582947	0.543909	0.472336	0.114469	0.137376	0.0704721	0.909818	0.507339	0.71435	0.509669	0.380066
DLG1	0.609729	0.372359	-0.224622	-1.32268	0.134701	-0.158482	0.0307538	0.252055	0.207403	0.0520661	0.0534087	0.250153	0.417179	0.00987157	0.641853	0.618829	0.885152	0.246812	0.46913	0.855524
CCDC93	0.609612	0.225584	-0.434553	0.238536	-0.0421281	-0.0942995	0.182069	0.687302	-0.148218	-0.112704	0.0432297	0.463792	0.256568	0.593958	0.872351	0.739471	0.516166	0.016661	0.591489	0.676231
CXCL16	0.608421	0.174803	-0.160224	-0.424032	-0.572721	-0.0529216	-0.0786056	0.0130411	-0.260341	-0.247015	0.0973371	0.649022	0.530649	0.24544	0.0034273	0.761717	0.582017	0.927518	0.464092	0.477245
SMAD5	0.60836	0.23518	0.21143	0.326739	-0.278901	-0.753046	0.210786	-0.166963	-0.302477	-0.254882	0.0939513	0.528771	0.628164	0.556389	0.491746	0.116705	0.627918	0.725991	0.348646	0.417714
NPC1	0.60726	0.348971	-0.23582	-0.140899	-0.273063	-0.186832	-0.083865	0.407805	0.0762836	0.165089	0.0086875	0.120678	0.365104	0.673417	0.351641	0.543709	0.735204	0.101753	0.73129	0.452166
CCDC3	0.606516	0.404692	0.436962	0.816922	1.04783	0.553557	0.510646	0.782975	1.156	1.37838	0.492776	0.65113	0.593859	0.413546	0.133868	0.46209	0.610778	0.436852	0.097101	0.0481088
ZNF295-AS1	0.606516	0.887533	1.72959	0.941434	0.331783	-0.545995	0.748691	0.969569			0.503906	0.323343	0.059993	0.414625	0.71232	0.57732	0.114831	0.0466401
SNRPEP4	0.6065	-0.87346	-1.50925	-3.89955	1.6406	2.25347	0.0210746	1.3611	-0.716641	0.434524	0.481916	0.371181	0.0713748	0.00579673	0.10233	0.0261082	0.982973	0.14983	0.485713	0.637389
EMILIN1	0.606396	0.665074	-0.0609845	0.481731	0.318131	-1.25433	0.289925	0.56746			0.590356	0.555069	0.863323	0.258769	0.701187	0.200054	0.801667	0.623629
VTCN1	0.606396	1.38663	-0.729042	1.22344	-0.326171	-0.64724	-0.628424	-0.12081			0.63068	0.262893	0.585442	0.420656	0.253026	0.0390564	0.0353153	0.664946
MAP2K3	0.606161	-0.523941	0.28584	0.259624	-0.385666	0.223556	-0.146278	0.656966	0.0641408	0.132781	0.00227825	0.0106539	0.185567	0.338516	0.142004	0.365582	0.477423	0.00256971	0.702119	0.427613
PKP1	0.605298	0.342838	0.852725	0.403705	0.0113915	0.93915	0.0929512	0.0874252	-0.707439	-0.0236267	0.556075	0.743418	0.468178	0.783087	0.988666	0.242281	0.646492	0.66858	0.481884	0.980952
AC009549.1	0.605221	0.407537	0.240682	-0.364623	0.240648	0.560658	0.540274	-0.889996	0.0544727	0.0998351	0.28717	0.490858	0.592787	0.579924	0.812371	0.585872	0.468102	0.292073	0.877355	0.77153
AEBP2	0.60502	0.135957	-0.426652	0.0782678	0.356773	0.00609605	-0.14527	-0.237179	-0.174181	-0.471831	0.130261	0.750742	0.307805	0.876937	0.417046	0.989912	0.688391	0.540632	0.681744	0.285776
CENPP	0.604621	0.541073	-0.0956154	-0.320447	0.723843	0.410232	0.700139	0.0427762	-0.265575	0.209834	0.123421	0.177164	0.812354	0.57003	0.0895633	0.382087	0.100421	0.928165	0.334912	0.407442
FERMT2	0.604402	0.35824	-0.0192313	0.380924	0.792685	-0.07001	-0.0576235	0.728938	-0.234986	-0.413688	0.0172172	0.150964	0.937287	0.209601	0.0319262	0.864119	0.834226	0.00964979	0.353017	0.114117
SPHK1	0.603994	-0.421347	0.0659269	0.116656	0.0636005	0.721369	0.267488	0.667255	0.0928112	0.283561	0.109866	0.325581	0.742853	0.641411	0.85013	0.0367913	0.242343	0.00603268	0.658442	0.182395
SATB2	0.603328	0.0533909	0.507359	-1.32591	-1.33371	-1.0137	0.339001	1.39765	-0.142075	0.183253	0.267612	0.926393	0.401039	0.146987	0.114359	0.231337	0.700489	0.113467	0.745128	0.656327
HILPDA	0.603261	0.212802	0.0949228	-0.132411	-0.128509	-0.426779	0.0990511	0.133508	-0.394307	-0.274735	0.0111658	0.36413	0.718212	0.71442	0.601251	0.11869	0.661033	0.567073	0.0544329	0.154038
SH3KBP1	0.60314	0.512731	-0.141783	-0.220733	0.200327	-0.48036	-0.143567	-0.140505	-0.126353	-0.174223	0.0995527	0.167534	0.602908	0.531557	0.598034	0.279142	0.609733	0.626776	0.445014	0.295663
AL645933.2	0.60293	-0.809984	0.630284	1.07774	-0.132603	-0.444711	0.370278	-0.160239	-0.147029	0.308234	0.435436	0.341084	0.380637	0.214227	0.823811	0.503565	0.563104	0.814407	0.802661	0.576401
SPAG4	0.60265	0.0162649	-0.200956	0.334578	-1.11292	-0.574455	-0.224711	0.772534	-0.875194	0.326519	0.278614	0.97855	0.739095	0.648938	0.138903	0.438816	0.730706	0.20885	0.139194	0.517002
GINS2	0.601662	0.812841	-0.557011	-0.347612	0.126212	0.324916	-0.408517	-0.457429	-0.2904	-0.0626375	0.245699	0.116735	0.194502	0.528737	0.750417	0.436598	0.410942	0.380712	0.461845	0.865994
PLK3	0.601563	0.608992	0.369733	-0.0919095	-0.254393	0.567213	0.0319768	1.34476	0.0356005	0.0386122	0.135172	0.132709	0.163213	0.802546	0.37551	0.0438784	0.884741	4.69093e-07	0.837799	0.821965
ANKRD10-IT1	0.601246	-0.180852	-0.441259	-1.79934	-0.233711	0.210448	-0.223139	-0.726035			0.35566	0.795756	0.541611	0.0990915	0.689942	0.71579	0.784781	0.403532
COPG2	0.60102	0.913812	-0.0325213	0.470608	0.0211071	0.191229	0.294673	-0.0705641	0.471917	0.328643	0.220169	0.0606656	0.913143	0.198822	0.947108	0.571329	0.404745	0.857467	0.144547	0.301898
RAB2B	0.600928	0.324222	0.118205	0.812555	0.396313	-0.989288	0.0235289	0.42328	1.03068	0.603687	0.228847	0.533048	0.816075	0.171189	0.500835	0.174031	0.949828	0.256436	0.112131	0.351885
RPS3A	0.600153	0.183471	-0.760669	0.255778	-1.50761	-0.433215	-2.22662	-1.08281	0.593487	0.251286	0.551227	0.865029	0.361157	0.785505	0.247336	0.710321	0.158168	0.403962	0.206844	0.591015
LTBP2	0.599781	0.221248	0.52069	0.0562758	0.240648	2.12543	0.310886	-0.215683			0.261509	0.693431	0.301865	0.934796	0.790057	0.0197006	0.720196	0.808225
THSD4	0.599693	0.637133	-0.0912926	-0.0934334	0.575026	-0.0199014	0.129314	0.192973	0.166217	0.336217	0.0257668	0.0195671	0.706521	0.769733	0.12636	0.962756	0.626601	0.483772	0.67041	0.378919
PDCL	0.597462	0.651922	1.41536	1.5869	-0.730116	0.103188	-0.272684	0.302954	0.0152209	0.196259	0.304178	0.266762	0.0365828	0.0522188	0.232402	0.858637	0.625152	0.572186	0.963089	0.536741
EBF1	0.597356	0.626439	0.113795	1.02235	1.07009	1.63014	0.339001	0.614506	-0.187649	0.0514395	0.252154	0.231773	0.792648	0.0395933	0.277679	0.101311	0.734722	0.540182	0.741897	0.925567
FCHSD2	0.596525	0.183762	-0.281908	0.027357	-0.120202	-0.645583	-0.35298	-0.00705959	-0.0786789	-0.0555899	0.094801	0.62292	0.442755	0.952259	0.708255	0.0918698	0.339409	0.984425	0.754239	0.821346
HCN2	0.596213	0.713259	0.888448	0.886012	0.690639	0.190769	1.12011	1.39765			0.306799	0.217791	0.0243158	0.0665899	0.45331	0.841112	0.261942	0.164622
LINC02246	0.595547	0.264098	1.61118	2.72563	-1.54228	-0.656206	0.372669	1.26919			0.489005	0.762295	0.0709864	0.00970145	0.0164272	0.259097	0.632075	0.0995897
TSHZ3	0.595547	-0.564823	-0.165633	-0.082481	0.240648	0.560658	1.12011	0.614506			0.468026	0.508328	0.620969	0.851623	0.780434	0.522691	0.193627	0.480394
AP003119.3	0.595547	0.668958	0.0332447	-1.00134	-0.145155	0.787188	0.310886	0.584905	0.0421737	0.602169	0.46395	0.411301	0.958276	0.262729	0.747224	0.0760473	0.70507	0.4781	0.955252	0.404538
LRRC4	0.595547	-0.564823	0.036187	0.403705	-0.576372	1.64907	-0.605568	0.372095			0.513555	0.551601	0.970275	0.734598	0.539904	0.0679676	0.270856	0.451219
LGALSL	0.595547	1.98281	0.789105	0.409457	-0.152607	-1.17737	-0.139599	0.315491	-0.76031	-0.403945	0.51791	0.0272144	0.264991	0.651647	0.742523	0.0537626	0.772818	0.504618	0.255417	0.520164
PCSK6	0.595547	0.12582	0.036187	0.403705	-0.0869785	-0.587616	0.421323	0.333731	-0.199606	0.11137	0.49645	0.887298	0.969046	0.724084	0.821081	0.215945	0.572792	0.662243	0.479597	0.675434
STYK1	0.595547	-0.564823	1.61118	0.403705	-1.22932	-0.211271	0.0316029	0.311116	-0.571682	0.746511	0.515722	0.553651	0.0887927	0.73592	0.101074	0.758603	0.947338	0.515651	0.566816	0.420378
C2orf15	0.595547	0.938315	0.036187	0.403705	0.0657844	-0.244628	-0.0909971	-0.812062			0.515094	0.302227	0.970385	0.735537	0.826853	0.474001	0.844179	0.144563
IRX6	0.595547	-0.564823	0.036187	0.403705	-0.197319	-0.479408	-1.37755	0.847252			0.444446	0.485756	0.965152	0.691141	0.274567	0.0171302	0.0644272	0.18904
LINC00623	0.595547	0.264098	-1.03579	-0.821273	-0.576372	-0.256362	0.188995	0.666844	-0.220369	-0.233543	0.530621	0.784143	0.0217531	0.156246	0.55633	0.795586	0.834113	0.457801	0.517587	0.484271
THUMPD3-AS1	0.594948	0.356024	-0.0969449	-1.05371	0.282089	0.0768283	0.352753	-0.0357905	0.140043	0.00983101	0.0613659	0.268629	0.805541	0.117727	0.405929	0.832787	0.353742	0.932182	0.620941	0.972184
PDP1	0.594941	-0.0288232	-0.151097	-1.16721	0.717222	0.484745	0.010828	0.812331	0.201926	-0.6058	0.0433642	0.925514	0.707515	0.0783766	0.214769	0.425434	0.975153	0.0175615	0.580048	0.144232
TMTC3	0.593893	0.0479868	-0.923715	-1.51895	-0.584962	-0.0602215	0.0934859	-1.03089	0.0547884	-0.0296197	0.374858	0.94449	0.0613632	0.0398346	0.378974	0.926877	0.886079	0.160924	0.86615	0.927169
UBXN4	0.593883	0.225396	0.0162147	-0.344874	0.458924	-0.333535	-0.536707	-0.834267	-0.257396	-0.365899	0.0887014	0.53202	0.96316	0.494161	0.137076	0.349705	0.0786293	0.0171299	0.355409	0.194301
OXR1	0.593791	0.61693	0.103388	-0.363994	-0.0265333	-0.711028	-0.426714	0.302953	-0.128645	-0.590818	0.277508	0.270726	0.842797	0.628943	0.966633	0.329422	0.364742	0.487481	0.757893	0.19173
MCM8	0.593431	0.295569	-0.159973	-1.25828	0.153323	-0.456228	0.270629	0.00615012	-0.00524342	-0.280104	0.158518	0.494381	0.727146	0.100159	0.650039	0.250511	0.553238	0.99011	0.990443	0.534836
SMAD1	0.59326	0.52458	0.824848	0.338456	0.328397	-0.259274	-0.342193	-0.752389	0.177753	-0.173744	0.369075	0.419726	0.152169	0.664218	0.469885	0.614016	0.323387	0.0585218	0.565281	0.584785
LAMA4	0.592808	0.691163	-0.168785	-0.769792	-0.391139	0.192743	0.349433	-0.53204	0.479429	-0.253285	0.391311	0.326323	0.798156	0.403522	0.0650084	0.34042	0.588605	0.462135	0.496351	0.728488
ARNT2	0.591523	-0.0837323	-0.303893	0.0813352	0.972027	0.565153	1.14108	1.41509	0.158522	0.118043	0.372747	0.903857	0.280264	0.814199	0.232528	0.499051	0.185528	0.103917	0.614879	0.703132
MYO18A	0.591523	0.18752	-0.803888	-2.3979	-0.593831	-1.00303	1.58345	1.67748	-0.785243	-0.626319	0.452094	0.815691	0.335708	0.0502047	0.340266	0.158191	0.0516662	0.0425007	0.133264	0.213473
LRRC37A3	0.591523	0.974597	0.673664	-2.3979	-0.546975	-0.350994	-0.706362	-0.455059			0.336175	0.110467	0.253523	0.0141046	0.159411	0.37849	0.226778	0.433538
MAFG	0.591012	0.39324	-0.0247075	-0.169828	0.127413	0.425544	0.218516	1.51208	0.0758198	0.155435	0.00815805	0.0712507	0.907982	0.542568	0.588555	0.0768424	0.346319	2.35404e-07	0.654214	0.359542
LINC00969	0.590647	0.140358	-0.324178	-1.09388	-0.244299	0.552917	0.115069	0.642392	0.108538	0.0375469	0.057235	0.661193	0.403779	0.0775929	0.447944	0.0777417	0.725753	0.0503217	0.774437	0.920627
GPR160	0.590054	-0.389858	0.0773232	0.706201	-0.129845	-0.204402	-0.0131848	-0.772706	-0.128188	0.098748	0.486298	0.665097	0.908587	0.380724	0.710102	0.60109	0.974788	0.130828	0.836257	0.870308
SLC25A21-AS1	0.590054	1.5309	-0.793751	-1.15207	0.388273	-0.339404	-0.501867	-1.48617	-0.106245	-0.0127911	0.502682	0.0771549	0.309225	0.268378	0.550988	0.635193	0.385184	0.0309597	0.884247	0.985803
MDFI	0.590054	-0.389858	1.61118	0.403705	0.0418646	0.183343	0.042119	0.631272	0.177316	-0.544507	0.476146	0.6577	0.0813204	0.729379	0.878317	0.514166	0.824291	0.00220146	0.771611	0.418321
BAIAP2	0.58989	0.275047	0.231312	0.478971	-0.0614551	0.34715	-0.0827263	0.161541	0.112458	0.114196	0.0166788	0.261032	0.239395	0.0535811	0.735512	0.0634393	0.652028	0.38231	0.567706	0.55928
THAP10	0.589094	0.357601	-0.533137	-0.989787	0.384727	0.881239	-0.363389	-0.187715	0.254652	0.19628	0.256809	0.500411	0.355848	0.246312	0.618959	0.26274	0.568944	0.770675	0.601628	0.684022
RPS6KC1	0.588855	0.0928106	0.132987	-1.32591	0.691045	0.203983	0.638617	0.325381	-0.572846	0.261634	0.372677	0.894376	0.849858	0.198734	0.307455	0.780729	0.245791	0.579629	0.228354	0.534862
TAOK1	0.588779	0.896619	-0.262197	0.906436	-0.351277	0.0210317	-0.331614	0.611383	-0.0811508	-0.685775	0.235248	0.0694849	0.62508	0.125245	0.448737	0.963831	0.498321	0.172864	0.811546	0.0754462
AL359706.1	0.588461	0.171437	-1.33425	-1.42791	0.712674	0.240683	-0.481095	-1.21616	-0.488692	-1.61069	0.273413	0.760215	0.048552	0.112353	0.296793	0.742733	0.443762	0.0878409	0.374373	0.0164171
HECA	0.587954	0.166132	-0.730369	0.873133	0.202338	-0.636897	-1.2017	0.585771	-0.278512	0.26656	0.238377	0.751548	0.372003	0.334501	0.71653	0.32979	0.0602625	0.243586	0.689578	0.675089
MTND5P10	0.587862	-0.565718	-0.405299	-3.90833	1.7373	2.17552	0.323096	0.0803034			0.374861	0.431555	0.470128	0.000588279	0.0247845	0.00638591	0.588774	0.897633
AC120114.4	0.587401	-0.0167744	1.02342	-0.354328	0.668111	0.0564135	0.515042	-0.46529	0.554105	0.236584	0.117356	0.967088	0.064179	0.653313	0.12768	0.910165	0.085167	0.201069	0.106902	0.486128
DOCK4	0.587203	0.505277	0.0455298	-0.722233	0.392947	-0.18841	1.04554	0.946936	-0.00190208	0.126906	0.377139	0.461596	0.94289	0.433911	0.638419	0.833087	0.2883	0.344843	0.994312	0.625115
CORO2A	0.586893	0.650891	0.84595	1.22344	0.349475	0.181167	-0.415409	0.402843	-0.445022	-0.69596	0.42029	0.371997	0.340396	0.255712	0.395923	0.691998	0.244156	0.213935	0.311255	0.128284
RGL1	0.585959	0.625396	-0.125806	-0.877836	0.707626	-0.258712	0.0761455	-0.900641	-0.304347	-0.132482	0.292005	0.257671	0.786195	0.204073	0.195024	0.674403	0.866232	0.0957804	0.409266	0.703505
EVC2	0.585892	0.0795146	-0.775016	-0.407498	0.240648	0.560658	-0.209338	0.620265	1.60602	0.672605	0.114499	0.842154	0.37278	0.702249	0.78262	0.526917	0.763866	0.359658	0.058068	0.40573
SLC25A25-AS1	0.585881	0.809254	1.69518	-1.37638	0.00212112	0.0736183	0.483737	0.683401	-0.102819	-0.280648	0.469846	0.312838	0.0621904	0.303493	0.997131	0.905232	0.520714	0.370536	0.780164	0.452731
ZNF611	0.585134	0.36183	-0.308337	-0.0831339	-0.0688454	-0.240049	-0.362719	-0.0591729	0.433212	-0.321948	0.105053	0.334406	0.424397	0.865676	0.80533	0.428957	0.259402	0.852043	0.149418	0.315697
ADAMTS6	0.584896	0.0620933	-0.263452	-0.0268821	0.110469	0.632577	1.14108	1.39765	-0.062421	-0.191016	0.0567597	0.843564	0.498327	0.956834	0.912282	0.534384	0.274449	0.183397	0.847442	0.557936
GCLM	0.584654	0.558952	0.304644	-0.0185781	0.29052	-0.277233	-0.341047	0.280646	-0.258327	-0.218668	0.0417249	0.051523	0.28252	0.959362	0.307681	0.357023	0.196973	0.276977	0.266238	0.336956
MINDY2	0.583585	0.874864	-0.340379	-0.532354	0.312913	0.165517	-0.174356	-0.0494208	0.0630191	-0.152586	0.21133	0.0578859	0.398218	0.351898	0.325691	0.614849	0.550163	0.867977	0.836253	0.622282
AL691432.2	0.583199	0.544216	0.555463	0.784719	-0.504504	-0.901337	0.12599	0.0528607	0.464208	0.427039	0.230487	0.279789	0.324159	0.257397	0.323562	0.118617	0.6929	0.87565	0.369618	0.403971
PNPLA3	0.582798	0.0974721	0.0232676	0.201593	-0.2357	-0.798212	0.38834	0.536877	0.264555	-0.333254	0.219245	0.84736	0.972473	0.811968	0.681614	0.219267	0.344472	0.203802	0.558694	0.489962
SMN1	0.581692	-0.0300969	0.542885	0.0703369	-1.7968	0.223212	0.305029	-0.715363	-0.646053	-0.328132	0.189124	0.949295	0.319327	0.921333	0.00289803	0.638006	0.530112	0.196343	0.135417	0.405822
MAFF	0.581503	-0.0548644	0.112614	0.591341	0.194543	1.55666	0.318881	3.65068	-0.217211	-0.0619084	0.027348	0.836698	0.707514	0.109414	0.598952	7.55389e-05	0.546566	2.65644e-09	0.259708	0.736351
FAM71D	0.581171	0.351294	-1.5113	-0.918747	-0.493095	-0.110838	-0.636776	-0.189248	0.0999617	0.461284	0.248756	0.5015	0.0231066	0.24758	0.481244	0.871483	0.247735	0.72242	0.821557	0.27815
SLC25A36	0.58109	0.46832	-0.228627	-0.469479	0.338005	-0.659438	-0.415948	-0.596711	-0.51147	-0.423017	0.265658	0.373545	0.66765	0.535791	0.46196	0.251754	0.338478	0.209918	0.171046	0.238152
AP002807.1	0.581019	-0.113873	-0.761243	-0.37218	0.595254	0.295704	0.354891	0.0386578	0.0787732	0.738937	0.17691	0.804271	0.274587	0.665152	0.370534	0.679712	0.437505	0.938416	0.844425	0.0554407
BOD1L1	0.580771	0.204379	-0.186813	-0.220697	0.0853669	-0.542219	-0.300139	0.0801458	0.218446	-0.269689	0.14496	0.629811	0.590999	0.634435	0.803548	0.175338	0.414072	0.823675	0.373975	0.294744
HDHD3	0.580262	0.0506601	0.70748	-1.40357	0.163176	-0.321411	-0.10044	-0.314608	0.158112	0.192735	0.0560588	0.875547	0.0723927	0.0521004	0.475188	0.219693	0.585804	0.112826	0.537741	0.444677
SLC39A14	0.580168	0.0876299	-0.0348391	-0.0674821	-0.109729	-0.323306	0.407027	0.147934	0.0815137	-0.306371	0.00839273	0.673817	0.891463	0.837756	0.793366	0.484614	0.382691	0.769212	0.807463	0.380056
MAFB	0.579384	-0.364487	-0.188881	-0.656201	0.0478728	-0.37367	-0.0438216	0.509957	0.181284	0.0121823	0.222653	0.500589	0.462676	0.090972	0.869053	0.270768	0.857251	0.0384731	0.800799	0.986552
PASK	0.579316	0.240553	0.0744669	-0.966833	0.00424114	-0.166428	0.285924	0.0238597	-0.233239	0.175594	0.0715592	0.464043	0.831442	0.104918	0.989371	0.61997	0.321401	0.938544	0.346776	0.446191
PITPNM2	0.578959	-0.364492	0.261695	0.885822	-0.17573	0.815735	0.0512076	0.0501658	-0.546775	0.131763	0.219659	0.486619	0.597606	0.133662	0.788354	0.202128	0.876412	0.884449	0.160604	0.695524
CEP104	0.578408	0.139441	0.146948	0.314652	0.0188405	-0.360909	0.293323	0.159312	0.0763443	0.0120954	0.0346717	0.618169	0.565873	0.334271	0.943145	0.231733	0.196577	0.500258	0.728302	0.955583
AC091729.3	0.577943	0.336363	-0.00173644	-0.413541	-0.0680161	0.0464679	-0.231114	-0.688563	-0.127376	-0.0950344	0.217328	0.491194	0.996415	0.462586	0.796377	0.866819	0.443118	0.0555087	0.620645	0.705588
CYTH1	0.577587	0.217815	0.0401735	-0.342874	-0.166361	-0.0348666	0.0318872	0.887855	0.0752231	0.477801	0.00288564	0.233844	0.805211	0.111499	0.432158	0.870892	0.883458	0.000201882	0.762148	0.0579897
RCOR1	0.577562	0.679055	-0.0767674	0.523663	0.482593	0.202798	-0.328941	0.355502	-0.367901	-0.240189	0.169682	0.113569	0.888258	0.415671	0.255713	0.662382	0.285569	0.22424	0.285069	0.467175
MT-ND3	0.577076	0.0321557	-0.992301	-1.80192	-0.37904	0.14797	-0.000940176	0.331981	1.19522	1.3686	0.101004	0.929113	0.00524164	0.00165274	0.351707	0.714413	0.997483	0.270043	0.0379374	0.0171362
NFKB1	0.576716	-0.234086	-0.269371	-0.266569	-0.398863	-0.479103	-0.0219923	0.269494	0.0366764	0.105896	0.00237616	0.208441	0.188093	0.317658	0.058182	0.0325549	0.904202	0.148712	0.878335	0.655345
BCL7A	0.576336	0.631566	1.0573	0.157011	0.00578685	-0.0260558	-0.0914501	-0.732808	0.0482493	0.136609	0.191573	0.156268	0.0445382	0.828184	0.987371	0.948776	0.818563	0.126312	0.881641	0.665818
PRKCE	0.575677	0.903961	-0.181411	-0.982371	-0.369263	-0.474373	0.636376	0.340024	-0.0956734	-0.0138124	0.185136	0.0388212	0.738374	0.241436	0.547287	0.449516	0.103725	0.416287	0.795562	0.96915
TMEM99	0.575643	-0.306132	-0.0821009	-0.987387	-0.120906	-0.067282	0.126906	-0.12458	0.244568	0.227321	0.221645	0.563257	0.850761	0.149717	0.670806	0.82701	0.5867	0.621799	0.492173	0.518591
CSRNP1	0.575589	0.38102	-0.446092	-0.168413	-0.12129	0.360027	0.00135821	0.637019	-0.15234	-0.082059	0.0269037	0.14135	0.0576032	0.556461	0.705362	0.273174	0.995808	0.0153908	0.475401	0.692654
PDLIM4	0.574876	0.345313	-0.138436	-0.15653	1.68769	2.33384	0.0526145	0.271401	0.137012	0.226298	0.35172	0.589087	0.458153	0.504426	0.0703084	0.0143935	0.776257	0.152249	0.468046	0.234625
NAPEPLD	0.574775	0.240636	-0.931365	0.0980451	0.246762	-0.83596	0.0411294	-0.873705	0.042485	-1.21906	0.356234	0.706238	0.151913	0.894629	0.643919	0.197484	0.927595	0.114593	0.938773	0.0745138
AADAT	0.573817	-0.480124	-0.198815	0.104722	1.17382	0.820638	2.29736	0.614506	-0.0891003	-0.168146	0.429469	0.534643	0.664856	0.856783	0.0122656	0.0979308	0.00602605	0.464671	0.789616	0.613886
NFATC2	0.573817	0.194093	-1.08424	2.09063	0.547757	-0.558001	0.916598	0.101861	0.662699	0.538544	0.522771	0.833422	0.285292	0.0530938	0.347957	0.415011	0.182992	0.891011	0.209372	0.302882
SLC26A4	0.573817	-0.480124	-0.360768	-1.17877	1.07273	0.38459	-0.302373	1.50114			0.661822	0.73149	0.37644	0.0817937	0.397219	0.776422	0.821584	0.224868
FBXL13	0.573817	-1.30904	0.205538	0.16482	-0.593759	-1.74943	-0.449082	0.267078	0.0559487	0.750984	0.523627	0.189503	0.770288	0.855651	0.497985	0.074512	0.625202	0.765436	0.94117	0.301984
ITGB4	0.573817	1.80918	1.37812	1.17746	0.059156	0.0224416	0.0331759	0.188809	0.147072	0.00492009	0.450476	0.0157553	0.0879255	0.235037	0.714105	0.890693	0.833595	0.241009	0.66275	0.988296
SULT1A1	0.573817	-0.618402	-0.214533	0.408639	0.072829	0.168183	-0.190326	-0.327417			0.520984	0.516999	0.815858	0.714816	0.793048	0.559825	0.502277	0.284728
LMBRD1	0.573457	-0.209249	0.42114	0.602591	0.103949	0.193522	-0.0394261	-0.169849	-0.328888	-0.421544	0.319488	0.737873	0.343014	0.277822	0.782602	0.621838	0.92109	0.690923	0.483905	0.369118
ELF1	0.572871	0.121692	-1.15022	0.345327	1.18304	-0.319669	-0.0969792	0.465804	0.297891	-0.0168452	0.341172	0.850146	0.173251	0.711615	0.0422093	0.646349	0.823511	0.26825	0.604619	0.977112
SMIM14	0.572725	0.980286	-0.463749	-0.290717	0.108823	0.479407	-0.12091	-0.349805	0.0858455	-0.1422	0.374314	0.121935	0.199924	0.530239	0.793958	0.252992	0.677928	0.277015	0.866116	0.781737
FHL3	0.572608	0.0849174	-0.00515754	0.218228	-0.0394421	-0.148255	-0.0492048	0.152966	0.154687	0.127319	0.0536817	0.779341	0.981561	0.434335	0.866288	0.542737	0.814653	0.470144	0.392068	0.476323
ROR1	0.572486	-0.240377	0.530681	-0.00719329	0.246036	-0.186336	-0.287781	0.383541	-0.271323	0.129998	0.286889	0.678545	0.12094	0.987938	0.62569	0.73498	0.456342	0.2918	0.538096	0.75118
ITPRIP	0.572318	0.0423529	0.142956	0.0259225	0.0125307	-0.0646297	0.178652	0.674225	0.090363	-0.0508044	0.0116957	0.849479	0.529028	0.930514	0.973429	0.873494	0.551722	0.0275519	0.589133	0.760746
FNDC3B	0.572101	0.437283	-0.192239	0.0794942	0.513669	0.31919	-0.230913	0.381306	0.318928	0.0439451	0.0915903	0.202802	0.51112	0.829295	0.169783	0.428627	0.328651	0.101575	0.34474	0.896922
ELAVL2	0.572053	0.488025	-1.1562	0.796282	-0.533867	-0.763108	0.988808	0.657454			0.224901	0.311714	0.268006	0.498704	0.536835	0.406189	0.113112	0.318399
SPIRE1	0.571649	-0.182326	-0.229095	0.336093	0.8703	0.172459	-0.201487	-0.718528	-0.0199762	0.145163	0.139157	0.676493	0.660488	0.585563	0.0942852	0.762937	0.667156	0.191176	0.950053	0.637251
VANGL1	0.571477	0.183563	0.192159	0.264761	-0.353839	-0.169563	-0.153613	-0.374973	-0.0479539	0.01556	0.054143	0.545195	0.544533	0.516554	0.249583	0.582168	0.491824	0.119652	0.833455	0.944287
SYNJ1	0.571133	0.0801123	0.465746	1.62869	0.0356824	0.550089	-0.664314	0.0587406	0.146173	-0.610134	0.346094	0.902395	0.545933	0.0648005	0.950009	0.329845	0.370293	0.934194	0.771625	0.281234
GPD2	0.571109	1.04814	-0.723063	0.414782	0.170563	-0.537066	-0.305881	0.532429	1.7403	0.727061	0.38218	0.0991901	0.259951	0.55927	0.75421	0.377029	0.442624	0.148379	0.00770482	0.24193
B3GALNT2	0.570492	0.347763	0.410002	-0.00143807	0.0886382	0.0715763	0.150092	0.609023	-0.0667915	0.117635	0.211448	0.45912	0.485385	0.998575	0.828797	0.867338	0.758365	0.205135	0.874327	0.772001
KMT2A	0.569853	0.395074	-0.00141077	-0.587628	0.21097	-0.388079	-0.135291	0.120801	-0.0357079	0.0369696	0.0226832	0.110832	0.996063	0.181827	0.315868	0.105628	0.539593	0.584843	0.863117	0.855275
ARHGEF16	0.569779	0.298152	-1.08094	0.422207	-0.525667	-0.297256	0.0224297	0.342446	-0.333385	-0.233085	0.316064	0.60764	0.119422	0.58217	0.0178151	0.168931	0.895213	0.0528198	0.566364	0.677207
WSB1	0.569554	-0.038404	-0.291519	-0.144984	-0.0213051	0.571794	-0.222989	0.435175	0.0740146	-0.206553	0.0882184	0.91329	0.446829	0.770168	0.957162	0.135677	0.500936	0.173319	0.743045	0.374892
RCBTB1	0.569438	1.11328	1.93136	1.90179	-0.195158	-1.92463	0.0833791	0.0335589	0.253	-0.553303	0.271039	0.0285657	0.00312782	0.0143163	0.66983	0.00220128	0.878204	0.952031	0.540577	0.234842
ZNF805	0.569412	-0.913608	0.0529737	0.661372	-0.644198	1.03102	1.1498	0.768062	-0.147762	-1.12551	0.458645	0.292667	0.950249	0.518028	0.430182	0.157089	0.18052	0.384584	0.824608	0.129673
TNFRSF11B	0.56908	0.0851054	0.170607	0.374092	0.253072	0.565153	-0.508602	0.501772	-0.0338531	0.426608	0.316863	0.886662	0.733717	0.552559	0.763413	0.507801	0.317169	0.270951	0.9516	0.429628
B3GLCT	0.568383	0.125015	0.284258	-0.713495	-0.853586	-0.771665	0.77381	0.8142	-0.408982	-0.0937794	0.127943	0.750542	0.505306	0.277458	0.17692	0.235939	0.120765	0.113298	0.499796	0.867648
PIM1	0.568211	0.421764	0.325258	0.578639	-0.292954	0.391228	-0.313768	1.19086	-0.179165	-0.289975	0.0949075	0.225945	0.494093	0.327805	0.44305	0.306334	0.264766	3.01516e-05	0.59471	0.390773
WASF1	0.567945	0.280009	0.447824	0.00155431	0.0794137	-0.481703	-0.245851	-0.204863	0.107517	-0.156042	0.0626133	0.365905	0.255253	0.99773	0.792012	0.172221	0.575164	0.651987	0.794969	0.71123
ZFYVE9	0.567656	0.667912	0.216864	0.0525857	0.242453	-0.210794	-0.491188	-0.215683	-0.636523	-0.692737	0.217859	0.151517	0.600448	0.924064	0.529004	0.633464	0.529093	0.781544	0.179579	0.141466
CXCL1	0.567508	-0.365398	-1.91503	-2.61038	-0.38704	0.51981	-0.149687	1.33818	0.389502	0.786661	0.0488205	0.203794	0.102059	0.117927	0.726632	0.642072	0.738845	0.00229052	0.260792	0.0242623
HSPA13	0.567465	0.518592	-1.08121	-0.800664	1.07892	0.521544	0.773519	1.06036			0.422391	0.466339	0.115957	0.351548	0.123206	0.484313	0.361214	0.214178
FAM46A	0.566504	-0.0708585	0.454631	0.00404563	-1.88682	-0.288135	-0.516348	0.781823	0.0961193	0.259305	0.0308739	0.787616	0.41727	0.995821	0.0492272	0.736072	0.341022	0.0907171	0.861358	0.625001
STPG1	0.566412	1.03279	-0.274861	-0.549896	0.281214	-0.317606	0.214525	-0.137935	0.0100129	0.454229	0.344079	0.0784634	0.440917	0.281027	0.434835	0.450066	0.378483	0.605912	0.972698	0.110972
GGT7	0.565412	0.319907	0.468222	0.290687	0.549234	0.0196565	0.156603	-0.105771	-0.166857	-0.213325	0.0739556	0.321783	0.126931	0.46494	0.188322	0.967519	0.654206	0.782453	0.770801	0.70803
AC091959.3	0.565158	0.719616	-0.0280521	0.790163	0.332523	-0.827531	-0.621265	-0.364849	0.0240315	-0.0824565	0.339621	0.22243	0.967858	0.316883	0.550554	0.237577	0.347731	0.58182	0.958407	0.857369
IER2	0.564841	0.0264583	-0.403246	-0.12217	-0.123822	0.432134	-0.108538	0.165694	-0.0258141	-0.0662685	0.023824	0.912772	0.107064	0.685382	0.602441	0.0745399	0.646536	0.485189	0.851311	0.630509
KLF3	0.564718	0.549557	-0.228213	-0.245291	0.368372	-0.278891	-0.286095	0.604636	-0.28823	-0.171361	0.2132	0.224766	0.708374	0.756625	0.36327	0.569811	0.451172	0.0868347	0.513992	0.685608
SCX	0.564714	0.542325	-0.212187	-0.685939	-0.0554538	-0.315429	0.113026	0.147153	-0.372227	0.0606176	0.201255	0.230009	0.694015	0.351335	0.879892	0.441444	0.568521	0.472289	0.546815	0.917344
ATG16L2	0.564459	0.978216	-0.177973	-0.970488	0.0404618	0.162118	0.177231	-0.287991	-0.0599827	0.761895	0.335926	0.0885292	0.725658	0.217084	0.946788	0.796896	0.721784	0.606127	0.900328	0.0875132
TCAF1	0.564368	-0.65448	0.226445	-0.0408105	0.357344	-0.924495	-0.308274	-0.0739612	-0.242864	-0.448279	0.306669	0.286825	0.596791	0.944032	0.524413	0.164626	0.592316	0.897782	0.467314	0.19446
SLC38A2	0.564176	0.57661	-0.316159	-0.624696	0.78476	0.450201	-0.12543	0.980423	-0.038259	-0.142476	0.0304924	0.0285112	0.401569	0.254423	0.0248728	0.21903	0.69859	0.00220845	0.853123	0.493723
ARL13B	0.564018	0.449013	0.180442	0.284094	0.774592	-0.691239	-0.0561031	0.238741	-0.108488	-0.363652	0.155508	0.268385	0.68051	0.611966	0.104805	0.235815	0.916764	0.656645	0.806634	0.424092
AC104581.1	0.563875	0.319544	-0.126935	-1.57672	-0.929085	-0.00372556	0.411537	0.885954	0.481435	0.330332	0.207533	0.492258	0.842187	0.101987	0.0800899	0.993888	0.534723	0.179988	0.45248	0.604173
LPGAT1	0.563695	0.192534	-0.525119	-0.0288761	0.217952	-0.481049	-0.411191	-0.509499	0.0622809	0.0608567	0.409276	0.786774	0.384459	0.968491	0.62731	0.370837	0.26804	0.202531	0.821538	0.822487
KCNC4	0.563638	0.226117	-0.0456254	0.0496374	-0.115331	-0.650309	0.124813	0.268343	-0.186522	-0.0945205	0.238104	0.647564	0.901834	0.917821	0.661621	0.0404995	0.702983	0.423023	0.685156	0.832267
EME2	0.562835	-0.806409	-0.00597907	0.416513	-0.49386	0.207446	-0.230101	-0.423734	-0.0246776	0.437251	0.218318	0.14145	0.99204	0.568727	0.240988	0.606534	0.509933	0.270308	0.953576	0.271493
BSDC1	0.562775	0.436133	0.160552	-0.449595	0.203054	0.335506	-0.1854	0.279831	0.133186	0.00772948	0.0097026	0.0423274	0.479444	0.178865	0.335829	0.121476	0.356979	0.16185	0.530342	0.970749
FAN1	0.562602	0.500234	0.0476488	-0.643974	-0.0137871	-0.22502	-0.0192066	-0.490898	-0.331678	-0.0879326	0.162719	0.216992	0.910579	0.316719	0.968553	0.560523	0.954776	0.213637	0.437556	0.827279
LINC00355	0.562577	0.530976	-0.671164	-2.02924	1.90395	2.11047	-0.491188	-0.215683			0.295096	0.327657	0.218786	0.0168747	0.0124507	0.00666234	0.536793	0.785538
ZBED8	0.56256	0.556682	-0.264489	-0.22987	0.378219	-1.1678	-0.0837347	-0.396575	0.425714	0.337637	0.496167	0.509124	0.760558	0.835218	0.653137	0.235194	0.919145	0.646404	0.257602	0.362727
MARVELD2	0.562421	0.0326374	0.036187	1.98867	-0.10286	-0.0879841	0.0252097	0.124617	0.0693829	0.648454	0.321312	0.955419	0.97155	0.0915725	0.752792	0.803698	0.927423	0.661565	0.925268	0.361238
ELF2	0.561982	0.94647	0.444677	0.287318	0.292439	-0.56895	0.0165935	0.234734	0.0593319	-0.0828213	0.363825	0.11044	0.517597	0.748875	0.564643	0.370324	0.974146	0.6512	0.867639	0.816937
RRP1	0.561383	0.298359	-0.708907	-0.521095	0.0484559	-0.554477	1.85724	2.13165	0.757508	0.583943	0.233521	0.538444	0.264923	0.515529	0.929033	0.363165	0.0149393	0.00606977	0.0610092	0.140407
HSPG2	0.560976	-0.137057	0.437535	-0.0563251	-0.662488	-0.159437	-0.290515	-0.181944	0.0123531	0.364948	0.0465452	0.646839	0.0781731	0.863949	0.039832	0.605542	0.186419	0.410333	0.963843	0.169931
SNX9	0.560892	0.25368	-0.0269709	0.211586	0.334384	0.375056	0.147934	0.63457	-0.0449998	0.130892	0.00178997	0.130949	0.883326	0.357951	0.10742	0.0792786	0.46481	0.00342836	0.759706	0.372401
TFEB	0.560315	-0.0260724	0.141306	-0.582908	0.215104	-0.360815	0.19677	0.26693	0.0993498	-0.108028	0.287958	0.963074	0.68296	0.27817	0.462978	0.291966	0.377337	0.244368	0.767095	0.749698
NAB1	0.560209	-0.123045	-0.122353	-0.447095	0.138417	-0.0766815	-0.267776	0.369007	-0.0761203	-0.150928	0.0834747	0.726584	0.742218	0.397224	0.542139	0.754856	0.157178	0.0462957	0.794405	0.605256
MT-CO2	0.560164	0.137945	-0.541943	-2.46278	-0.0834625	-0.0463219	-0.442262	0.496859	0.789716	-0.0100083	0.194428	0.748873	0.200849	0.000438058	0.840654	0.911593	0.279156	0.21891	0.0737191	0.981322
ADAMTS10	0.559609	-0.443936	-0.340934	-1.17632	0.240648	0.560658	0.158401	0.132343			0.221714	0.390784	0.668352	0.264767	0.783177	0.527995	0.639772	0.70995
NUP210	0.559538	0.68799	-0.996832	-1.38049	-0.0632019	-0.0789811	0.0272607	-0.0792607	-0.00872507	0.0557358	0.384439	0.269217	0.335641	0.301435	0.790553	0.745444	0.911745	0.757346	0.972473	0.821474
MPHOSPH9	0.559295	0.621566	0.132343	-1.03017	0.0485733	0.187773	-0.0241597	-0.746913	0.42204	0.0872299	0.17018	0.125501	0.725662	0.117581	0.89917	0.629464	0.957293	0.168793	0.135476	0.754624
DLGAP1-AS1	0.559207	0.463972	0.59004	1.10643	0.394784	-0.776761	-0.255575	-0.194667	0.961038	0.60925	0.330474	0.434159	0.424506	0.213939	0.451747	0.236576	0.625287	0.718081	0.0339712	0.16819
CLK2	0.558918	0.387986	0.275086	-0.106787	0.22107	0.0224157	0.0305556	0.0621118	0.0339378	0.20518	0.0349115	0.142447	0.341927	0.790154	0.309993	0.920799	0.888459	0.781665	0.868147	0.308173
RRP7BP	0.55882	0.278206	0.184037	-0.146971	0.0340215	-0.180788	-0.123125	0.611451	0.224662	-0.243531	0.119872	0.452158	0.678242	0.812611	0.928005	0.651988	0.74105	0.0867466	0.542908	0.528329
SERINC5	0.558754	0.229659	-0.0854963	-0.531766	-0.764406	-0.231439	-0.0868034	0.293201	-0.313359	-0.379944	0.0622199	0.456258	0.78192	0.249358	0.036248	0.503366	0.739431	0.260517	0.512209	0.425697
JAG1	0.558716	0.0257948	-0.214953	0.583553	0.341727	-0.0802809	0.300973	0.318154	-0.48784	-0.326955	0.376563	0.969447	0.40371	0.062215	0.393851	0.853095	0.282016	0.268535	0.483067	0.623223
KCMF1	0.558687	-0.925095	-0.0733741	-0.205787	-0.501023	-0.418817	0.750641	1.24511	-0.298681	-0.42944	0.468433	0.285919	0.924677	0.838272	0.507662	0.597111	0.338938	0.112277	0.602159	0.455584
AC005726.4	0.558546	0.258758	-0.800686	0.583626	1.12138	1.33239	0.503734	0.820427	-0.820873	-0.811698	0.41802	0.717068	0.375178	0.569353	0.216345	0.151775	0.552494	0.33447	0.180073	0.179342
LYSMD4	0.55792	0.363844	0.00607598	0.764482	0.640761	-0.0671193	0.625061	0.832404	-0.150103	0.00794655	0.201845	0.41391	0.989293	0.150136	0.150914	0.891821	0.161986	0.0692423	0.718034	0.983979
IPP	0.557655	0.611482	-0.148606	-0.313572	0.138963	-0.513999	-0.115931	-0.189412	-0.0887587	-0.503854	0.0600854	0.0407998	0.6616	0.507511	0.792455	0.412684	0.665837	0.507357	0.821114	0.2302
DHX32	0.557546	0.173737	-0.439124	-0.490597	-0.0259802	-0.291604	-0.565705	-0.330342	-0.171364	-0.268442	0.179199	0.686153	0.406989	0.496371	0.948318	0.498918	0.0561732	0.257171	0.605778	0.420143
FHOD1	0.55725	0.250286	0.30779	-0.0173724	-0.520666	-0.198546	-0.0761384	-0.223139	0.166466	-0.0199749	0.0154794	0.274751	0.128973	0.947771	0.0202468	0.355955	0.658939	0.218009	0.417395	0.921807
ARL6IP4	0.557068	1.06457	0.269017	0.572554	0.102802	-0.138915	-0.121661	0.0542442	0.385264	-0.699181	0.370762	0.0797266	0.635355	0.416658	0.860349	0.826455	0.836012	0.927335	0.48448	0.276162
TSEN54	0.556914	0.0283804	0.198199	-0.364983	-0.37778	-0.429506	0.109845	-0.304682	-0.113961	-0.00720949	0.0212777	0.907103	0.389378	0.275718	0.0474675	0.0308309	0.580488	0.167037	0.597003	0.972601
PARPBP	0.556793	-0.218621	-0.523446	-2.06616	-1.76776	0.0533778	-0.601947	-0.345373	-0.284675	-0.194029	0.307756	0.718415	0.406588	0.0389059	0.0246193	0.935472	0.502926	0.699807	0.486612	0.625298
AKAP10	0.556578	0.253887	0.232866	-0.00240887	0.267214	0.184496	0.0945307	0.0601886	0.16069	-0.145167	0.0359596	0.343125	0.461941	0.995567	0.346412	0.542158	0.76646	0.857741	0.55613	0.602035
PCF11	0.555932	0.144376	-0.423973	0.203189	0.232613	0.0935131	-0.0679598	-0.0819042	-0.205944	-0.334042	0.119844	0.698009	0.445972	0.757765	0.582358	0.838178	0.874782	0.856845	0.583766	0.379098
ZNF451	0.555204	0.0596756	0.0537439	-0.662915	0.554592	0.262737	0.00159808	-0.803646	0.480515	-0.136423	0.124723	0.876023	0.915753	0.398114	0.123634	0.494004	0.996958	0.127929	0.0922172	0.636679
PDP2	0.554907	0.688246	-0.0590271	-1.05452	-0.214018	-0.434737	0.265797	-0.226316	0.389482	-0.297762	0.090798	0.0391256	0.855829	0.0571413	0.567131	0.298119	0.486215	0.597995	0.0447566	0.138057
RNF157	0.553964	0.50097	0.451946	0.294326	0.320571	0.241311	0.339001	0.614506	0.145352	-0.0894507	0.225345	0.279702	0.362519	0.648057	0.504341	0.636004	0.671955	0.444677	0.64456	0.780163
PHLDB2	0.553007	0.354559	0.31742	0.371529	-0.176796	0.733139	-0.514713	1.48224	-0.063181	-0.61057	0.0690146	0.249126	0.396249	0.440696	0.729428	0.130798	0.0567894	3.1628e-07	0.823091	0.053659
BRWD3	0.552443	-0.00937353	-1.54495	-0.910086	-0.221103	-0.542888	-0.00630242	0.853335	0.200997	-0.149153	0.322907	0.987397	0.0201267	0.251431	0.592177	0.26577	0.986781	0.0207138	0.623227	0.723508
MPDZ	0.552168	0.510865	-0.368693	-0.261827	0.401082	-0.298837	0.0407452	0.242846	-0.457356	-0.254301	0.17593	0.214014	0.401399	0.650015	0.362535	0.558904	0.8978	0.452853	0.37327	0.600264
HLTF	0.551601	0.746934	-0.34836	-0.320681	0.216715	0.140274	-0.289406	-0.189491	-1.626	-0.755695	0.291965	0.162359	0.499073	0.640661	0.630771	0.777792	0.48043	0.654247	0.050742	0.294846
DOCK7	0.550978	0.331634	-0.228469	-0.534813	0.478032	-0.00194932	-0.081135	0.0166652	-0.126784	-0.386491	0.141748	0.387948	0.583244	0.379885	0.291129	0.996927	0.832996	0.966573	0.683724	0.232593
AC068580.4	0.550361	1.14297	0.381734	0.391474	-0.478488	-0.0847856	0.181252	0.0426147	0.8873	1.20141	0.358354	0.0505797	0.363687	0.467578	0.0872121	0.754472	0.688052	0.929752	0.151361	0.0492166
SLC30A1	0.550187	0.264181	-0.929111	-0.0524447	0.602967	0.396604	-0.134288	1.62901	0.0405091	0.686578	0.259782	0.606087	0.183843	0.948334	0.357681	0.569948	0.793574	0.000591549	0.92511	0.0947462
MARK1	0.549417	0.506712	-1.54384	-1.17632	1.09352	0.109904	1.51544	0.614506	0.831549	-0.0823615	0.185689	0.230463	0.0609442	0.242826	0.0906217	0.873389	0.0685775	0.465247	0.162284	0.892413
AARSD1	0.549411	0.221248	0.550912	0.80246	0.0346904	0.665876	0.371986	-0.375945	0.584454	0.293625	0.384255	0.733869	0.442728	0.361846	0.958687	0.303192	0.574414	0.605075	0.0682423	0.347603
ABRAXAS2	0.549411	0.135233	-0.418429	-0.0906246	0.0670064	-0.29091	0.215205	-0.316301	-0.00826676	-0.31905	0.272578	0.793876	0.491462	0.904449	0.886868	0.572211	0.635808	0.532457	0.989294	0.614751
TNFRSF10A	0.549409	0.257651	0.109077	-0.371913	-0.228719	-0.0657241	-0.381054	1.11655	-0.0718435	-0.339623	0.509238	0.760759	0.865125	0.670741	0.602552	0.887274	0.493501	0.0224944	0.746713	0.147111
CKMT1B	0.549409	1.08436	1.61118	2.72563	-0.205831	0.266391	-0.0775615	0.191809	0.269976	0.139901	0.475263	0.152693	0.0841843	0.0131077	0.40893	0.285536	0.728173	0.39371	0.754063	0.87047
SPRY1	0.547888	-0.0794795	-0.232809	-0.919991	0.0704778	-0.454079	1.59817	2.60837	0.22931	-0.0941872	0.216696	0.871127	0.734846	0.348418	0.849112	0.284094	0.0492034	0.00139064	0.448585	0.759802
AKR1C3	0.547652	0.211164	-0.340016	1.53431	-0.628595	-0.937214	-0.20086	-0.0994452	-0.491137	-0.0463139	0.592812	0.839632	0.379869	0.000424481	0.267447	0.154121	0.355752	0.647995	0.0501689	0.831938
PPP4R2	0.547468	0.342162	-0.818324	0.148705	-0.439852	-1.08434	-0.494227	-0.570528	-0.371195	-0.585343	0.269647	0.49795	0.137952	0.803563	0.456346	0.113299	0.36657	0.32734	0.401814	0.200652
PRR7-AS1	0.547322	0.43987	0.334726	-1.07778	-0.603742	-0.773699	-0.367425	-0.0590985	-0.0438639	0.0182423	0.195491	0.305735	0.331909	0.0826775	0.19079	0.125207	0.346817	0.87823	0.862756	0.941295
MIR100HG	0.546997	0.246294	1.69335	1.31074	0.860064	1.28918	0.339001	0.614506	0.215067	-0.178154	0.459274	0.747	0.032627	0.180791	0.417675	0.233183	0.754227	0.571282	0.727464	0.781082
NCOA3	0.546118	-0.132022	-0.316251	0.138454	0.000104758	-0.623933	-0.458356	-0.034477	-0.18171	-0.0361601	0.0821373	0.69374	0.387641	0.755741	0.999758	0.140193	0.145094	0.908127	0.576342	0.90817
RASA1	0.545996	0.46015	0.208748	0.707439	-0.511372	-0.0177555	-0.229788	0.133895	-0.208207	-0.183007	0.0724744	0.138273	0.724863	0.320241	0.39089	0.97555	0.615904	0.766999	0.583316	0.622893
ALG11	0.545983	0.244409	-0.439493	-0.258009	0.156458	-0.471144	1.24857	0.745084	-0.251812	-0.520372	0.325497	0.672483	0.50116	0.756027	0.78574	0.475155	0.0465329	0.261277	0.695926	0.433037
CEBPB	0.544772	0.63087	0.252253	0.0660258	0.145624	-0.221094	0.251488	0.35561	0.0122223	0.208282	0.00289506	0.000784835	0.162817	0.767356	0.375953	0.19005	0.144635	0.0443189	0.931068	0.15138
SEC63	0.544585	0.309863	-0.000443293	-0.714015	0.128933	-0.376752	-0.379666	-0.531396	0.173048	-0.129171	0.0771516	0.316348	0.99905	0.223721	0.635542	0.201217	0.267426	0.152851	0.648324	0.737795
ARSK	0.543674	0.00381465	0.932302	1.17279	0.215612	-0.287815	0.138532	-1.47996	-0.444911	-0.13231	0.183112	0.993087	0.0320614	0.0241959	0.615262	0.561691	0.800408	0.0329929	0.137865	0.626841
CYP27B1	0.543661	0.0319755	0.261989	-0.339019	-0.993094	-0.583996	-0.424619	-0.371709	-0.476023	-0.579218	0.0830204	0.922343	0.639824	0.655124	0.159172	0.404721	0.345326	0.424822	0.32645	0.23604
FOXP1	0.543277	0.642385	0.152386	-0.037532	0.104242	-0.511221	-0.295536	-0.148387	0.246759	0.142375	0.0443388	0.01915	0.589801	0.919453	0.822431	0.351423	0.381316	0.665378	0.373022	0.603064
SAMD10	0.543141	0.222902	0.0746526	-0.0839971	-0.289687	0.0609813	0.0188037	0.260834	-0.252607	0.0973894	0.204076	0.617118	0.906561	0.920297	0.288106	0.825391	0.929126	0.225783	0.460858	0.758534
ICAM5	0.541989	-0.223315	0.924945	-0.0310753	0.301712	0.341676	-0.529044	0.323457	0.128139	0.264933	0.0936385	0.531745	0.218438	0.975203	0.381495	0.360738	0.413745	0.591378	0.813962	0.620584
STARD13	0.541879	0.286344	-0.791087	-1.14554	0.340415	0.159863	-0.154046	-0.772677	-0.173025	0.243167	0.113809	0.410812	0.212362	0.203191	0.557838	0.794188	0.781328	0.233895	0.502064	0.317161
EDN1	0.541507	-0.498458	0.0834838	1.26349	-0.45468	0.619634	-0.428258	-0.319457	-0.0161691	0.0114165	0.0802731	0.14431	0.82269	0.0044792	0.29768	0.112173	0.255371	0.405102	0.943424	0.95919
PEX11A	0.540793	1.01101	0.610815	-2.91087	-0.0436028	-0.474428	-0.509804	-1.5506	0.0910615	-0.141606	0.439451	0.143608	0.344765	0.0111662	0.900446	0.247476	0.0849136	0.000333308	0.854861	0.78045
INTS6	0.54057	0.945696	-0.183364	-2.60417	0.290261	-0.453837	-0.158362	-0.448114	-0.378673	-0.650448	0.220233	0.0290531	0.715059	0.00631583	0.473148	0.34469	0.643386	0.24418	0.376265	0.14923
RIN2	0.53953	0.388134	0.341252	0.577822	0.683234	0.254207	-0.228379	-0.31257	0.0272294	-0.520598	0.074937	0.202775	0.321688	0.17934	0.163566	0.631685	0.454461	0.340981	0.940894	0.19061
SMARCC2	0.539223	0.520445	0.0483076	0.31017	0.112232	-0.337726	0.0432178	0.350967	0.333852	-0.0770671	0.0411793	0.0491956	0.861659	0.371384	0.674158	0.253468	0.861366	0.163705	0.16961	0.749116
DENND3	0.539212	0.813771	-0.17393	-0.425841	-0.426386	-0.148036	-0.370378	0.678181	-0.0394162	0.319155	0.192657	0.0515562	0.724023	0.537483	0.499389	0.817494	0.348191	0.0585107	0.882103	0.214347
PLEKHA4	0.539065	0.43888	0.685232	0.193912	-0.983833	-0.217948	0.372669	1.68688	-0.0261787	-0.146504	0.0581353	0.127227	0.0228026	0.622051	0.00119813	0.394708	0.658469	0.0415156	0.926776	0.607728
UCP3	0.538885	0.154475	2.58152	-0.361524	0.560216	0.955908	0.0639458	-0.923098			0.362512	0.799446	0.00160906	0.732905	0.321888	0.100401	0.915078	0.170236
MAP7D2	0.538466	0.662709	0.036187	0.403705	-0.073682	-1.0137	-0.11488	0.077038	0.763076	-0.55102	0.225158	0.141186	0.966004	0.698302	0.922469	0.211693	0.687319	0.790214	0.405346	0.555165
MYEOV	0.538128	0.158915	-0.306385	0.396209	-0.110134	0.267676	0.891159	0.357154	0.0229981	0.158952	0.268235	0.760581	0.246308	0.20651	0.572729	0.174426	0.221935	0.644612	0.889035	0.335882
TANGO6	0.537724	0.0827982	-1.02302	-1.21422	-0.0408529	-1.12651	-0.875543	-0.569801	-0.183728	0.0817984	0.272577	0.874106	0.0478617	0.0980752	0.950348	0.138063	0.156455	0.348599	0.495753	0.747445
NAAA	0.537555	0.613974	-0.155409	-0.329819	-0.220508	-0.820994	-0.0568279	-0.0192157	0.124119	-0.33789	0.444319	0.37985	0.751073	0.624164	0.595525	0.115959	0.854905	0.952681	0.841223	0.595583
CGN	0.537555	0.118358	-1.08232	0.0536197	-0.526597	0.0192211	-0.125275	-0.039952	-0.666513	0.397751	0.368184	0.846781	0.13185	0.948285	0.0271611	0.931109	0.457884	0.81544	0.378732	0.570705
PUM1	0.537331	0.202043	0.0822375	-0.177748	-0.38601	-0.532704	-0.106276	0.00554035	-0.0749532	-0.28436	0.012801	0.337531	0.740753	0.602353	0.118252	0.048275	0.572469	0.976732	0.786844	0.317825
ARID4B	0.537036	0.211281	0.270105	-0.0937174	0.401843	-0.466642	-0.36352	-0.144759	-0.251359	-0.128363	0.0858436	0.511748	0.527498	0.875881	0.18077	0.183143	0.221423	0.625322	0.45027	0.688389
BX470102.1	0.536958	0.361808	1.63367	1.17746	0.123148	0.124924	-0.666436	-0.986891	-0.0215744	0.194301	0.51316	0.661481	0.102845	0.341603	0.867893	0.873738	0.298068	0.153628	0.968918	0.714407
NRDE2	0.536744	0.738637	-0.218867	-0.225075	0.0773615	0.0285687	-0.355426	-1.37751	0.16129	0.0918488	0.112794	0.0309828	0.466827	0.57856	0.813296	0.935652	0.256775	0.00192738	0.672992	0.807737
KATNAL2	0.536667	-0.825519	-0.0108682	-1.1412	-0.54934	0.729957	0.866418	0.465363	-0.734078	0.265318	0.177257	0.0956591	0.982879	0.144459	0.424953	0.269094	0.191592	0.49746	0.348995	0.711776
DPP8	0.536357	-0.189436	-0.247861	-0.61921	0.287632	-0.400708	-0.130107	-0.428796	-0.0731944	-0.0947675	0.0711775	0.563026	0.430283	0.18129	0.332512	0.264477	0.674937	0.218993	0.786954	0.723444
RPS29	0.536274	0.289579	-0.0195047	0.246446	-0.407946	-0.762806	0.341622	0.122385	0.677205	-0.393136	0.238622	0.523475	0.966442	0.666416	0.372301	0.108513	0.433723	0.780252	0.461595	0.672594
AP005202.1	0.53607	1.46716	-0.999965	-1.57905	1.2096	-0.222026	0.517205	2.82996	-0.0393161	-0.197066	0.676753	0.206467	0.388513	0.329344	0.290838	0.872683	0.717035	0.0291107	0.928595	0.656704
GXYLT2	0.535862	0.181484	-1.46283	-0.236189	-0.23655	-1.5816	-0.790602	-0.516582	-0.790256	-0.448623	0.299363	0.732478	0.0590362	0.786477	0.752923	0.069123	0.392897	0.574989	0.300981	0.536151
PFKFB3	0.535438	-0.18436	-0.181467	-0.178759	0.154611	0.11927	-0.105119	2.03187	-0.0917124	-0.125499	0.0157136	0.403159	0.481446	0.595893	0.661922	0.755973	0.606307	1.00237e-10	0.674334	0.562933
ZC3H4	0.534725	0.478065	-0.262409	-0.550255	-0.0663936	-0.0920678	0.041662	0.340528	0.171444	0.0285955	0.0321333	0.0577475	0.277077	0.110678	0.769721	0.700522	0.852274	0.136094	0.408355	0.889158
SLC17A5	0.534629	0.51749	-0.328686	-0.291296	-0.208781	0.100741	0.0192836	0.166279	-0.106422	-0.120903	0.0201614	0.0246638	0.198478	0.384383	0.30135	0.614904	0.930517	0.462584	0.648253	0.599784
AC074212.1	0.534523	0.415436	0.924945	-2.353	0.270492	-0.500357	0.111435	-0.188801			0.155847	0.271237	0.137845	0.021626	0.606877	0.406908	0.785044	0.67453
ZC3H6	0.534088	0.724982	-0.444133	0.178119	0.712848	-0.0781163	-0.0563114	-1.02235			0.363843	0.212921	0.420328	0.786626	0.0879382	0.869688	0.876949	0.0334625
FAM126B	0.533931	0.349129	-0.307798	-1.50156	-0.314195	-0.109197	0.28509	-0.374977	-0.11729	-0.123015	0.0926295	0.274888	0.427189	0.0332543	0.342683	0.744033	0.394563	0.341542	0.704116	0.686823
ARHGAP22	0.53354	0.824055	0.0843731	0.306015	-0.434752	-0.0571288	-1.59268	-0.516582	0.174657	0.200596	0.538144	0.341517	0.751816	0.359859	0.405399	0.917381	0.145621	0.62075	0.683535	0.633228
GRK4	0.533229	0.16346	-1.21985	0.0549099	0.680218	0.390987	-0.350689	0.538073	0.17179	-0.15759	0.288403	0.751441	0.0360175	0.927354	0.312231	0.582232	0.589891	0.383223	0.644024	0.680091
KLHL21	0.533065	0.0913112	-0.363681	-0.571076	0.0661941	0.462804	-0.00051837	1.15036	-0.0870284	0.226628	0.0300831	0.705323	0.12739	0.0713421	0.844264	0.175708	0.998302	3.76776e-05	0.631897	0.205103
NDC80	0.532972	0.0861782	-0.839547	-1.21163	0.114025	0.0824897	-0.114082	-0.901202	0.512912	-0.10363	0.122333	0.809978	0.00896308	0.0121829	0.743906	0.823454	0.778269	0.0709382	0.202357	0.802915
MGA	0.532662	0.642873	0.29337	-1.26345	0.345463	0.260778	-0.136587	-0.0231116	0.244059	-0.702524	0.22139	0.135107	0.508063	0.0965399	0.357052	0.505675	0.755716	0.959048	0.446917	0.0644966
AL163051.1	0.532658	-0.654575	1.00502	0.699298	-0.609142	-0.861138	1.18856	0.36834	0.43444	-0.811946	0.390289	0.337534	0.098679	0.365076	0.343562	0.206523	0.0485067	0.564038	0.241833	0.0718567
RAPGEF2	0.532211	0.432548	0.076529	-0.244819	0.114784	-0.334525	0.0875661	0.47134	-0.259153	0.156199	0.20591	0.317598	0.828766	0.624856	0.80919	0.531332	0.819639	0.219706	0.54345	0.693485
SLC33A1	0.532101	0.228592	0.034108	-0.692673	-0.261633	0.392147	0.142892	-0.237636	0.119031	0.187279	0.156078	0.543881	0.912397	0.158965	0.581187	0.403448	0.700431	0.568354	0.734824	0.586488
PRRC2C	0.53205	0.535973	0.0482283	-0.560971	-0.1105	0.0174937	-0.399204	-0.0468534	-0.0622875	-0.223354	0.161846	0.159715	0.905642	0.313069	0.785083	0.965438	0.309906	0.903724	0.792046	0.352009
FMNL3	0.531408	0.225072	-0.579155	-1.48436	-0.318877	-0.921119	1.12011	1.39765	0.0399267	-0.357096	0.109541	0.509894	0.1953	0.0434874	0.456585	0.078222	0.225639	0.133804	0.886551	0.230412
DIAPH2	0.531023	0.218625	-0.110073	-0.14087	0.838771	-0.175462	0.144143	0.27334	-0.290901	0.00321906	0.181866	0.600137	0.826374	0.832467	0.120921	0.775641	0.68843	0.459021	0.66876	0.995988
TNFAIP8	0.530842	-0.574682	0.35126	0.724429	0.302517	0.649402	-0.207514	0.512056	0.0238072	0.00250544	0.111887	0.149838	0.392502	0.147447	0.584133	0.247513	0.536152	0.109999	0.962872	0.996035
PRPF38B	0.530647	0.451994	-0.0153853	-0.205407	0.216665	-0.293198	-0.368121	-0.251429	-0.16772	0.0112823	0.13144	0.20425	0.966051	0.674749	0.550428	0.464723	0.294655	0.481956	0.608192	0.97142
SLC25A45	0.530604	0.6389	0.667613	0.790585	0.204866	0.0282747	0.679681	0.66729	0.0637744	-0.211256	0.357183	0.261065	0.347249	0.366715	0.530076	0.936744	0.12419	0.146674	0.878117	0.618764
LAMC1	0.530449	0.275906	0.160589	0.404452	-0.0576918	0.21719	-0.00388339	0.392876	-0.0873099	0.25194	0.0339541	0.269243	0.5339	0.21365	0.902764	0.659178	0.988685	0.15411	0.720693	0.283632
ATXN7	0.530028	0.390948	0.0681055	-0.426123	0.24915	-0.499602	-0.342436	0.232364	0.593881	0.523203	0.281575	0.431782	0.895913	0.579299	0.6443	0.439058	0.525417	0.651258	0.137844	0.184506
ZNF181	0.52947	0.0377386	0.961116	1.13944	0.496397	0.312249	-0.454411	-0.450052	-0.15933	-0.292174	0.371006	0.952369	0.161688	0.174363	0.33801	0.566013	0.48262	0.495729	0.706376	0.491881
NEDD4L	0.529326	0.156441	0.0304733	0.0603578	-0.0569117	0.383361	-0.220939	0.582523	-0.204264	-0.241771	0.0735817	0.606517	0.86492	0.792127	0.779066	0.0614665	0.170225	0.000787608	0.222706	0.150167
TUG1	0.529135	0.739136	0.121173	0.438779	-0.264393	-0.167482	0.34451	0.634663	0.00544891	-0.511175	0.25013	0.104726	0.815559	0.493265	0.655879	0.775	0.365592	0.101829	0.989727	0.262909
AC008610.1	0.528587	0.750826	-0.200919	-1.04417	-1.68184	-1.6969	-0.324499	-0.659029	0.94124	0.651164	0.405003	0.233558	0.753004	0.239761	0.0026452	0.00393802	0.606563	0.321141	0.0432485	0.155576
MED26	0.528076	0.470964	0.324312	-0.375255	-0.333168	0.171474	-0.16515	0.0460617	0.0132522	-0.0198744	0.110841	0.154961	0.380181	0.496061	0.248205	0.540134	0.605941	0.886412	0.952447	0.927802
RNF213	0.527741	0.433761	-0.318026	-0.46424	-0.235134	-0.285121	-0.0765356	0.0103345	-0.0644962	0.0270878	0.116326	0.207468	0.282303	0.261893	0.287574	0.216786	0.689565	0.95751	0.701448	0.869128
PATJ	0.527371	0.597071	0.243337	-0.736074	0.0690062	-0.433114	0.241183	0.196749	0.460477	0.377903	0.52158	0.468448	0.70945	0.436268	0.781922	0.119879	0.282836	0.390899	0.361301	0.450393
SETBP1	0.527305	-0.0203985	-0.248644	-0.505448	-0.286692	0.25059	-0.0553702	0.185131			0.291058	0.968577	0.632481	0.470398	0.592325	0.63607	0.865106	0.574769
OTUD1	0.527297	-0.620009	-0.342741	0.977451	0.899101	-0.320594	-0.0557206	0.923756	0.0514613	-0.252838	0.379246	0.387832	0.724647	0.379851	0.27897	0.735177	0.878373	0.00986867	0.901242	0.553165
PIK3CB	0.527077	-0.960787	0.737125	0.652001	-0.473855	-0.237386	-0.934322	-0.334369	-0.0383553	-0.0497971	0.33167	0.142791	0.234229	0.40592	0.397579	0.665263	0.0250855	0.372395	0.931903	0.910834
ZNF514	0.525892	0.131718	0.172222	-0.357464	0.224184	-0.2275	-0.173953	0.0422976	-0.059881	0.129513	0.268412	0.795932	0.743944	0.640502	0.581368	0.615074	0.689378	0.923362	0.85341	0.675589
SLC16A6	0.525686	0.568905	-0.775016	-0.407498	-1.15781	0.533489	0.119383	-0.78565	-0.538851	0.180927	0.280351	0.246293	0.315882	0.666485	0.0307897	0.226259	0.827245	0.195858	0.421882	0.759118
AGO1	0.525582	-0.0132277	0.0327093	0.175849	-0.232431	-0.539909	0.0298856	-0.109283	0.14674	-0.0826518	0.348667	0.982574	0.942411	0.763356	0.536419	0.212372	0.945399	0.814997	0.764024	0.867951
FMNL2	0.525458	0.372526	0.15225	0.249174	-0.31194	-1.72424	-0.201429	0.288939	0.185985	-0.182816	0.221536	0.397574	0.770919	0.71265	0.661103	0.0441463	0.651072	0.503759	0.421747	0.442797
MZF1-AS1	0.52525	-1.02505	0.879742	0.809291	0.757414	0.125609	0.699327	-0.850996	-0.314429	-0.33509	0.439457	0.186118	0.214409	0.355444	0.203864	0.847639	0.172662	0.175321	0.526972	0.493742
NT5DC1	0.52525	-0.442357	-0.633012	-0.51004	0.0736929	0.100261	-0.291937	-0.98213	-0.0787351	0.0422939	0.489602	0.585577	0.414811	0.603682	0.86774	0.828695	0.60248	0.12823	0.851769	0.916554
CEBPA	0.525006	-0.533974	-0.256624	0.316138	0.0627507	-0.425927	-0.491893	-0.429006	0.0571354	0.691783	0.29524	0.357931	0.68173	0.676988	0.796133	0.132186	0.336018	0.413884	0.933136	0.293423
SOX4	0.52498	0.391009	-0.393671	-0.275455	0.0964394	-0.140149	-0.286427	0.476181	0.573312	-0.845094	0.132607	0.261966	0.229822	0.523136	0.742306	0.671286	0.318493	0.0799999	0.122991	0.0613724
LRP5L	0.52449	0.259231	-0.510215	-0.51004	-0.861172	-0.213331	0.714142	0.795906	0.865113	0.568124	0.420198	0.704602	0.547725	0.637704	0.22123	0.747924	0.371447	0.326875	0.0700107	0.228182
SELENOI	0.524236	-0.281207	-0.63671	-0.488208	-0.0653642	0.361733	-0.105916	-0.0985546	-0.261769	-0.263784	0.044404	0.328536	0.00691969	0.0947887	0.764661	0.103832	0.637798	0.672626	0.367036	0.356483
TFB1M	0.524088	0.285353	0.68028	-2.62896	0.209794	-0.029807	-0.447748	-0.345822	0.303747	0.0795293	0.0901565	0.360198	0.12924	0.00576878	0.504155	0.931384	0.304724	0.439495	0.359261	0.810598
ZNF667	0.52379	0.629919	0.84595	-0.361524	0.195904	0.492969	2.29736	0.614506	0.873578	-0.0236156	0.126956	0.0667913	0.300373	0.734209	0.526617	0.127671	0.00826413	0.484513	0.434902	0.983079
SH3YL1	0.523763	0.459306	0.323616	0.110363	0.062708	0.0726935	-0.297086	-0.0530537	-0.204363	0.216544	0.264384	0.328012	0.517524	0.868587	0.769722	0.742045	0.160194	0.798676	0.661266	0.616028
AL391988.1	0.522881	0.375035	0.20447	0.316138	0.435989	-0.587412	-0.557355	0.595987	0.605772	0.299347	0.519763	0.648686	0.760077	0.707955	0.606851	0.523422	0.413726	0.337153	0.294574	0.608737
OSBPL8	0.522768	0.778805	-0.0340774	-0.099121	0.927088	-0.754334	-0.498882	-0.420979	-0.218724	-0.42089	0.232549	0.0690048	0.933152	0.856662	0.0554552	0.225949	0.35142	0.446247	0.578483	0.297534
ZNF22	0.522652	-0.206889	0.580195	0.703239	0.246033	0.0843594	-0.341453	-0.329293	-0.30239	-0.491378	0.462663	0.781128	0.24688	0.258013	0.601549	0.870131	0.533376	0.559073	0.614731	0.420304
AL627309.7	0.521844	-0.957963	-0.114276	-0.949665	0.137332	0.19607	-0.0919656	0.321584	1.29048	1.55385	0.572962	0.335394	0.902607	0.438766	0.735942	0.6453	0.791889	0.34915	0.179452	0.10367
SLC24A3	0.521844	-0.267321	0.145524	0.202855	0.138653	0.585492	-0.092825	0.311881			0.533448	0.758957	0.612997	0.586507	0.723897	0.145057	0.768241	0.315502
EPHA10	0.521844	-0.957963	-0.729042	-0.361524	0.349458	-0.1324	1.3663	1.4706			0.540008	0.295555	0.433689	0.751818	0.39483	0.777025	0.0931983	0.0749326
AC091182.2	0.521844	-0.957963	-0.421399	-0.528033	0.240648	0.560658	0.339001	2.19875	-0.238298	-0.00671279	0.492078	0.24183	0.126294	0.16628	0.772924	0.508287	0.685893	0.00935116	0.51493	0.984477
CCDC69	0.521844	0.747796	0.918954	1.06153	-0.383322	0.149072	-1.47143	-0.392793	0.113041	0.217425	0.537785	0.379141	0.175112	0.201982	0.21964	0.613823	0.0816798	0.615069	0.705452	0.457354
GOLPH3L	0.52147	-0.0772052	0.129628	0.290623	0.508196	0.378875	0.101753	-0.102453	-0.0254841	-0.108365	0.0907444	0.816266	0.743308	0.565677	0.128337	0.295176	0.750204	0.767727	0.95291	0.801352
DIEXF	0.520856	0.653223	-0.0727789	0.233627	0.38143	-0.0503999	-0.591666	0.066723	0.257655	0.0847113	0.20954	0.12047	0.907209	0.764898	0.432726	0.927387	0.283222	0.896001	0.503017	0.825362
KCNQ5	0.520209	0.165793	-0.416409	-0.918096	1.07009	0.560658	-0.411796	-0.134261	-0.307991	-0.363118	0.261934	0.73465	0.435756	0.230425	0.239036	0.546752	0.630424	0.87508	0.224827	0.153621
ZNF43	0.51831	0.137555	0.907427	0.94799	-0.105278	-0.373717	0.356817	-0.55906	-1.10539	-0.84202	0.287569	0.785074	0.161132	0.238985	0.79766	0.404623	0.552098	0.408867	0.110154	0.203301
FRMD6	0.51814	-0.00212596	-0.519183	-0.233213	0.0909409	-0.616021	-0.456326	-0.11271	-0.174954	0.0364927	0.0527051	0.993954	0.081055	0.52821	0.85923	0.309999	0.206993	0.748583	0.619867	0.914121
ACSS1	0.51806	0.345851	-0.705239	0.409215	-0.838943	-1.69745	-0.491188	-0.215683	0.0384946	0.207949	0.234026	0.447424	0.328218	0.625016	0.214417	0.0260179	0.553318	0.794028	0.912377	0.537639
IER5L	0.518012	-0.0455638	-0.455556	-0.74965	-0.193996	0.689795	0.622122	1.05669	-0.575554	-0.10059	0.00714581	0.805226	0.217791	0.16285	0.661524	0.114699	0.151957	0.0163711	0.210654	0.804723
TIGD2	0.51709	0.955357	-0.215578	0.512341	1.13919	-0.0993669	0.395415	0.124423	-0.394171	-0.157422	0.441309	0.150222	0.756621	0.538633	0.0304725	0.867142	0.495625	0.83621	0.360789	0.70026
PTGFRN	0.51709	-0.733133	0.4993	0.133377	-0.270358	0.0410789	-0.30745	-0.143167	-0.233615	-0.194169	0.513508	0.390141	0.061879	0.702247	0.332571	0.882788	0.131426	0.477808	0.346136	0.42231
CEP72	0.516982	0.612544	0.0284082	0.217992	-0.101157	-0.495957	0.117472	0.0220772	0.174702	-0.171475	0.157476	0.0996325	0.922426	0.557957	0.764756	0.20485	0.619945	0.929734	0.407285	0.425201
ANKRD33B	0.51502	-0.222559	-0.862076	-0.271719	0.353149	-0.504157	0.52831	1.91762	0.111135	0.29253	0.264579	0.657937	0.258741	0.768626	0.513625	0.45266	0.515587	0.0130255	0.811066	0.512092
TANK	0.514354	-0.299445	-0.0113184	0.540689	0.23091	0.128188	0.555169	0.210941	-0.166454	-0.425383	0.176129	0.47859	0.980348	0.327188	0.455262	0.694135	0.111906	0.57373	0.607781	0.208531
CTSK	0.51411	-0.29473	0.417686	1.1456	0.00707065	0.341151	0.8935	0.0543954			0.229959	0.548631	0.616444	0.250317	0.991047	0.605385	0.122506	0.931996
RPL4P5	0.514037	0.0152639	0.585788	1.02123	-1.1282	-0.529808	0.365678	2.12457	-0.788179	-0.563642	0.515506	0.985345	0.486894	0.317239	0.201797	0.533228	0.695553	0.0189315	0.117488	0.23566
ATP11C	0.513894	0.382921	0.2196	-0.444282	0.546499	-0.0780116	-0.160281	-0.119122	-0.00857753	0.194974	0.294944	0.441727	0.710855	0.594527	0.532995	0.932225	0.803094	0.855881	0.987631	0.714262
MTMR4	0.513734	0.19029	-0.490749	-0.387097	0.182545	0.0578947	-0.388942	0.0326894	-0.0551389	-0.244625	0.1946	0.646632	0.185402	0.426905	0.593608	0.876161	0.321753	0.931374	0.872754	0.485653
GANC	0.513256	0.00464889	0.0122577	-0.572753	0.302629	-0.526018	0.244771	-0.608663	-0.14484	-0.50357	0.272882	0.992538	0.978842	0.388577	0.550869	0.368555	0.549782	0.215506	0.672848	0.167468
ADO	0.512504	-0.0819459	0.148988	0.157011	-1.03031	-0.0801559	1.02556	1.37288	0.171783	-0.488225	0.368589	0.895475	0.830162	0.859261	0.210558	0.917864	0.225865	0.107296	0.632244	0.216114
CEBPG	0.512352	0.761752	0.348504	-0.294216	0.679896	-0.0694977	-0.247508	0.456981	0.351663	0.344674	0.0503781	0.00460291	0.334541	0.578437	0.0205879	0.831238	0.490888	0.17846	0.281633	0.284271
TMEM68	0.51174	0.23526	0.030922	-0.0205515	0.366131	-0.118358	-0.288839	-0.15183	-0.0952856	-0.244149	0.26835	0.610141	0.955404	0.97761	0.510136	0.847937	0.540759	0.752226	0.838855	0.603657
BCLAF3	0.511585	0.117215	0.145429	-0.812935	-0.106064	-0.597864	0.139118	0.413529	0.192039	0.230614	0.340897	0.835731	0.827957	0.379333	0.849087	0.331676	0.822281	0.506145	0.63762	0.562601
UHMK1	0.511525	0.803999	-0.0943983	-0.0268848	0.490482	0.075015	0.403424	0.315649	0.0487166	-0.556461	0.159123	0.0264375	0.832976	0.963027	0.268593	0.877877	0.301686	0.442619	0.889287	0.150963
CEP76	0.511207	0.485615	0.404331	0.438779	0.544828	-0.337266	-0.0326747	-0.18481	-0.14944	-0.271889	0.177405	0.207347	0.310569	0.390147	0.0293785	0.246109	0.93225	0.654571	0.624281	0.377218
EPG5	0.510882	0.0962401	0.137381	-0.330002	0.510712	-0.546534	0.154429	-0.810886	-0.230896	0.0499609	0.0588837	0.725955	0.733102	0.568726	0.340641	0.376696	0.749839	0.159204	0.491962	0.874357
SGTB	0.510756	0.426797	-0.992603	0.313998	-0.391189	0.436882	-1.19935	-0.00451226	0.439952	0.387249	0.408774	0.499097	0.18151	0.699122	0.662216	0.618638	0.169633	0.995505	0.414079	0.467368
TLX2	0.509914	1.0473	0.907734	0.290623	-0.576372	-0.256362	0.671117	-0.637313	0.798401	0.672605	0.43752	0.109116	0.0205106	0.576384	0.45593	0.742226	0.350812	0.406564	0.359003	0.437736
AGAP1-IT1	0.509914	0.170414	-1.69696	-2.14598	1.58512	1.69402	0.460499	0.780045			0.574913	0.854102	0.0874881	0.0987829	0.0593833	0.0549252	0.386737	0.146027
ZNF90	0.509914	0.541895	-2.44365	-1.3292	0.171	0.519749	0.699619	-1.12098	-0.175234	-0.0912232	0.558138	0.532447	0.00488591	0.175529	0.776165	0.3875	0.387059	0.229442	0.724333	0.851921
INPP5E	0.509602	-0.000616012	-0.246048	-0.516128	0.343724	0.298975	-0.0217019	1.06528	0.0531582	0.105152	0.0231967	0.997824	0.420987	0.239608	0.275269	0.366544	0.944688	0.000773967	0.802761	0.615746
COL8A1	0.509567	0.105181	-0.140302	0.622985	0.240648	2.12543	-0.110744	0.163276	-0.120949	0.0215189	0.31456	0.840477	0.471691	0.0118811	0.80455	0.029009	0.903986	0.85887	0.472091	0.895454
PARS2	0.509333	-0.0746127	0.44517	0.428904	-0.241389	-1.04901	0.0977238	-0.728387	-0.041704	0.700862	0.287111	0.886009	0.467913	0.582005	0.584016	0.0611325	0.814619	0.158598	0.916833	0.0636462
MPP3	0.50889	0.720059	0.709331	-0.238492	-0.0050085	0.0454443	-0.0105777	1.05873	-0.0507499	0.268293	0.502712	0.338321	0.134615	0.73403	0.989479	0.909796	0.977216	0.00344897	0.838322	0.264536
AL135925.1	0.508438	0.885178	-0.834501	0.129347	0.492762	0.0955318	0.360446	-0.380465	-0.418864	-0.143702	0.314436	0.0726522	0.139699	0.840878	0.286981	0.85048	0.500026	0.516677	0.262476	0.676047
ZZZ3	0.507821	0.48852	-0.162604	-0.472487	1.27493	1.02803	-0.903372	0.161659	-0.119727	-0.789629	0.227556	0.243763	0.717446	0.45272	0.00167014	0.014292	0.0484833	0.675512	0.781863	0.110782
ARHGEF3	0.507421	-0.953294	-0.677531	0.204345	-0.308363	-2.29764	-0.447925	-0.54219	0.0867296	0.160015	0.547828	0.330581	0.395387	0.824941	0.695785	0.0218592	0.420198	0.362976	0.889939	0.795136
HS3ST3A1	0.507303	-0.431927	-0.329878	-0.230958	1.50068	0.560658	0.339001	1.76112	-0.190414	0.221311	0.314328	0.440489	0.0532408	0.270755	0.0712831	0.507406	0.685271	0.036068	0.476538	0.381015
CDK10	0.50712	-0.130675	0.946532	0.400971	-0.0791848	0.0974671	-0.109223	-0.078708	-0.147063	0.293676	0.0285924	0.578542	0.000364344	0.19542	0.699582	0.637298	0.580886	0.694995	0.501502	0.166488
BCL9L	0.506574	0.562727	-0.0188514	-0.444502	0.216948	-0.617932	-0.110061	-0.431587	0.364192	0.126228	0.276271	0.22563	0.971687	0.568132	0.521233	0.131603	0.720166	0.207018	0.187589	0.642814
SUZ12P1	0.506416	-0.41509	0.37954	0.358882	0.238149	-0.198173	-0.24389	0.429734	0.281869	0.0809089	0.145228	0.295976	0.362253	0.504297	0.334424	0.477928	0.615324	0.351401	0.423814	0.818052
ZBTB38	0.505981	0.292651	-0.230974	-0.16405	-0.355203	-0.240525	-0.366315	0.180571	0.220649	-0.086445	0.0872799	0.326861	0.390299	0.640509	0.323153	0.514545	0.135383	0.436871	0.317974	0.697661
AL591845.1	0.505822	0.198839	0.356656	0.0235514	0.62015	0.62274	-0.479534	-0.0638443	-0.627741	-0.255062	0.2512	0.667078	0.543336	0.975588	0.0614328	0.0793257	0.434226	0.915751	0.333392	0.677501
HIPK2	0.505792	0.523706	-0.118775	0.0895341	0.0351151	-0.480129	-0.0462094	0.123389	-0.167713	-0.19949	0.00886597	0.00716644	0.550041	0.718807	0.884801	0.0906345	0.820879	0.551317	0.405076	0.321721
MRNIP	0.505024	0.0983691	0.160971	-0.530694	-0.033003	-0.416423	0.241652	-0.570606	0.047343	0.385585	0.049961	0.70757	0.588546	0.245044	0.874099	0.0761772	0.442047	0.143075	0.879615	0.20414
TTC27	0.504693	0.397619	-0.546528	-0.325715	-0.140509	-0.866636	0.0413037	0.191384	-0.209668	-0.0766509	0.176813	0.296617	0.137347	0.487663	0.732522	0.0958962	0.912159	0.618822	0.48977	0.792424
DEPDC5	0.503539	0.203569	0.343596	0.326232	-0.0221325	-0.0904209	0.627113	-0.155	-0.0398206	0.270882	0.12576	0.553647	0.323162	0.469032	0.945367	0.80039	0.0271236	0.629395	0.915467	0.448262
ANKRD16	0.503309	0.376364	1.12692	-0.298532	-0.58292	-0.644107	0.274811	0.0869519	0.0843272	-0.230995	0.306786	0.449784	0.0424465	0.72864	0.164342	0.147642	0.37384	0.789037	0.714896	0.334639
U3	0.503245	0.17626	0.395538	-1.2215	-0.384371	-0.936021	-0.294193	-0.803049	-0.0376107	0.32964	0.494034	0.814062	0.5193	0.20094	0.645831	0.288517	0.722768	0.360901	0.930689	0.419215
AUTS2	0.50322	0.361053	-1.31544	0.557464	-0.132409	-0.256497	0.00710919	-0.00848753	0.0639588	1.38215	0.018881	0.0885052	0.0925741	0.511403	0.558495	0.297399	0.968405	0.963285	0.959854	0.251741
ZBTB43	0.502899	0.735079	0.107179	-0.158416	0.315524	0.171088	-0.0185402	0.454841	0.0704172	0.108198	0.161538	0.0412145	0.798033	0.78725	0.458471	0.706685	0.96027	0.216619	0.747041	0.61424
MYC	0.502746	0.284276	-0.207346	0.0955283	-0.0341134	0.443402	0.124634	0.910523	0.0218512	-0.0282812	0.0311285	0.213524	0.401299	0.753271	0.887581	0.0708658	0.634702	0.001274	0.91815	0.893893
MTF2	0.502401	-0.148046	-0.0424788	-0.541655	0.262881	-0.140312	-0.0796254	-0.315653	-0.0816226	-0.322128	0.15527	0.695852	0.91041	0.342697	0.403926	0.683626	0.782367	0.318449	0.829473	0.40634
PM20D2	0.501635	0.15025	1.48821	1.22344	0.35649	0.0404925	0.127953	-0.736475	-0.0220171	-0.357554	0.28109	0.750443	0.105096	0.27815	0.146474	0.873262	0.799773	0.222512	0.9275	0.163221
MGAT5	0.50142	-0.0915115	-0.146331	-0.65121	0.49116	-0.670375	-0.327291	-0.104505	-0.162166	-0.0890757	0.0380282	0.71646	0.554201	0.0836325	0.255061	0.203571	0.156496	0.64711	0.429326	0.653905
FTLP3	0.501225	0.06595	0.292347	1.09585	-0.368926	-0.843909	0.255575	0.905875	-0.383557	-0.306207	0.186043	0.866502	0.54192	0.0502458	0.611564	0.281719	0.571913	0.0416053	0.291331	0.379704
APP	0.500837	0.349026	0.0717225	0.302129	-0.00393211	0.0562006	0.0282096	0.252863	0.0879578	0.0222011	0.00361349	0.0352271	0.664534	0.146858	0.979841	0.719398	0.852774	0.106059	0.729659	0.930201
RASIP1	0.500553	0.426711	0.427891	-0.407498	0.0107353	0.427379	0.0610014	-0.294868	0.259403	0.0055912	0.353658	0.431382	0.597896	0.696251	0.978388	0.285257	0.754356	0.169791	0.365008	0.984442
BPNT1	0.500453	0.125266	-0.291598	-0.480698	-0.0612913	-0.108417	-0.0672218	-0.0528856	0.679184	0.487214	0.0693837	0.655113	0.318829	0.23845	0.804807	0.676721	0.754452	0.809938	0.107838	0.240374
GAREM1	0.500375	1.00031	-0.729042	-0.361524	-0.0487896	-0.73279	-0.100419	0.01687	-0.189092	0.314347	0.524222	0.194111	0.434307	0.752144	0.898628	0.11494	0.695872	0.948837	0.800046	0.661416
WDR24	0.500369	0.440886	0.253597	-0.946933	-0.0203002	0.36469	-0.0733853	-0.127549	-0.0445063	0.144003	0.0606856	0.100869	0.487708	0.134948	0.940913	0.192217	0.774904	0.636997	0.864201	0.567112
NAV2	0.500269	0.0127715	0.130179	-0.118889	-0.0668465	-0.207608	0.150048	0.187703	-0.0538168	-0.0633871	0.105743	0.968928	0.678151	0.78402	0.897596	0.714525	0.726213	0.675179	0.818479	0.784258
GTF2IRD2	0.500193	0.40608	0.781609	-1.32591	0.139632	0.171086	0.165109	0.310095	1.25447	0.578141	0.441827	0.535625	0.181915	0.142726	0.776588	0.743462	0.72156	0.512671	0.00782894	0.195975
TMPRSS13	0.499788	0.194093	-1.14768	1.27601	0.0934157	-0.0562477	-0.0211962	0.312457	0.498296	-0.443746	0.563711	0.827463	0.212284	0.1945	0.691203	0.819093	0.924004	0.165903	0.675494	0.720334
GABBR1	0.499788	-1.30904	0.137706	1.01958	0.191781	0.345235	-0.830503	-0.122966	0.418698	0.157751	0.512999	0.124786	0.81908	0.146554	0.726021	0.547019	0.166622	0.828448	0.334013	0.71727
AL590617.2	0.499786	1.47307	-0.59165	0.0962016	1.04399	0.0635475	0.612614	0.23178	0.0819023	0.234652	0.235208	0.000531388	0.332616	0.894322	0.00105278	0.845464	0.102712	0.568713	0.831661	0.528255
TBC1D4	0.499564	-0.0176335	-0.5838	-0.00751659	0.414836	-0.12599	-0.398583	-0.19754	-0.169566	-0.0263585	0.0464785	0.946185	0.147795	0.987322	0.313383	0.790714	0.173534	0.4996	0.509476	0.914828
RABGGTB	0.499541	0.338346	-0.105134	-1.34652	0.276769	-0.305936	-0.213649	-0.113081	-0.0872632	0.0662512	0.0485362	0.180707	0.65153	0.00129221	0.319243	0.332535	0.43725	0.68717	0.69484	0.759911
EMILIN2	0.499521	0.107916	0.0168786	-0.25008	0.141974	1.11472	0.339001	1.76112	0.798401	0.672605	0.0891206	0.721225	0.953284	0.534895	0.865341	0.178713	0.722647	0.0637154	0.301741	0.381759
VCPIP1	0.499039	0.369233	-0.00958593	0.540796	-0.428148	-0.632387	-1.59199	-0.366923			0.394928	0.539475	0.991043	0.600604	0.634541	0.509319	0.122745	0.699131
HAUS4	0.498156	-0.0405772	3.00086	2.76243	-0.15946	0.260586	0.527877	0.424802	-0.362863	0.456339	0.410668	0.949194	0.000325036	0.00400655	0.750437	0.60905	0.239038	0.365078	0.397238	0.227864
RNF32	0.497447	0.72137	-0.824566	0.0273199	-0.118914	0.179542	-0.167922	-0.56169	0.869181	-0.1227	0.469313	0.285297	0.330383	0.978416	0.813922	0.725812	0.685242	0.234941	0.406807	0.910652
ACVR2A	0.497447	-1.46074	-2.95382	0.221056	-1.656	-0.376493	-0.602317	-0.751289	-0.489251	-0.527303	0.436168	0.0556817	0.000781575	0.785003	0.0294621	0.579894	0.239502	0.166917	0.517902	0.484539
PWWP2A	0.497299	0.612989	0.077895	0.486815	-0.399424	-0.266286	-0.570807	-0.419752	-0.00109492	-0.0356358	0.144431	0.0781684	0.827946	0.266151	0.218518	0.419636	0.104994	0.239541	0.997378	0.913873
SLC4A1AP	0.496144	0.454394	0.24378	0.0571018	0.226405	-0.0957721	0.138243	-0.0879572	-0.253081	-0.16855	0.0895302	0.123422	0.369734	0.875611	0.333092	0.703263	0.598938	0.75641	0.287934	0.46364
TNK2	0.496041	0.166917	-0.276155	-0.574511	-0.266984	-0.395427	0.128071	0.516257	0.104765	0.441152	0.0236651	0.442971	0.160845	0.0375985	0.344423	0.203192	0.45205	0.00488481	0.674853	0.0785947
AC099778.1	0.495988	0.194933	0.930282	0.369905	2.35278	0.632577	-0.578607	-0.474312	-0.464207	-1.13173	0.39848	0.750839	0.116276	0.639744	0.00957938	0.50343	0.415767	0.50983	0.434214	0.0825259
MAN1A1	0.495873	0.470478	0.559319	0.248534	0.293086	0.361477	1.67749	1.87029	-0.330451	0.296827	0.290963	0.317573	0.451872	0.795745	0.557504	0.49956	0.037901	0.0228474	0.653753	0.659135
MZF1	0.495862	0.142026	1.53313	-0.308543	-0.213969	0.208758	-0.0552666	0.131395	0.122637	0.392711	0.0401551	0.561681	0.000217006	0.604815	0.343573	0.351592	0.850762	0.65977	0.641964	0.1319
SGK1	0.495572	0.147089	-0.0922498	0.367797	-0.652404	0.0870067	-1.24896	-0.0827923	-0.235866	-0.330154	0.0105756	0.4319	0.72244	0.246904	0.0541313	0.779147	0.0478878	0.882607	0.495778	0.342398
NBPF26	0.495438	-0.53347	0.363841	0.531186	-0.387329	-0.280013	0.339001	0.614506	-0.0713508	0.293197	0.33817	0.361877	0.448323	0.375714	0.583585	0.691026	0.711906	0.504624	0.897227	0.579414
PSMA1	0.495423	0.111949	-0.484744	-0.73122	0.213566	-0.303429	-0.0116472	0.15419	-0.239981	-0.717629	0.151164	0.753528	0.0787347	0.0643536	0.434257	0.331966	0.976765	0.706071	0.491497	0.062343
CKS2	0.495053	0.352621	-0.255814	-0.806108	-0.351026	-0.764891	-0.0208111	-0.119769	0.223635	0.281086	0.294642	0.449086	0.6329	0.315133	0.505507	0.23453	0.971984	0.848605	0.587096	0.487806
F11R	0.494531	0.60325	-0.729042	-0.361524	-0.220312	-0.291577	-0.166444	-0.0924682	0.558495	1.60882	0.446184	0.350136	0.419267	0.744141	0.442232	0.34419	0.532492	0.737167	0.597406	0.116876
FBXL17	0.494308	0.0195827	-0.375753	-0.0224261	0.225454	0.130707	-0.53228	5.43877e-05	0.0406429	0.0210895	0.214447	0.962891	0.248462	0.955796	0.402825	0.651834	0.110589	0.99986	0.900496	0.947555
MAPK6	0.494226	0.585287	-0.846305	-0.0064169	0.297104	0.241888	-1.16778	-0.974922	0.172296	-0.296944	0.358979	0.280611	0.19235	0.99328	0.642075	0.718122	0.0496695	0.0994081	0.74468	0.58759
GFOD1	0.494032	0.393127	0.0588945	0.312305	0.127239	0.255177	-0.119347	0.519125	0.165964	-0.030646	0.0831273	0.171569	0.820828	0.33948	0.482645	0.167934	0.513424	0.00710969	0.34218	0.859451
HIST1H2AJ	0.49401	-0.308392	0.036187	1.98867	-0.565114	-0.358388	-0.631868	-1.2193	-0.577034	-0.129413	0.384489	0.614988	0.967606	0.0567811	0.15318	0.363886	0.189359	0.0289107	0.250999	0.775053
PPP1R32	0.493302	1.47414	-0.29625	0.175946	-0.138429	0.297327	-0.621338	-2.7139			0.5586	0.0700587	0.712611	0.857734	0.739823	0.481134	0.347544	0.00207794
ADNP2	0.493213	0.384366	-0.19797	-0.330002	-0.00450534	0.145006	-0.397256	-0.649226	-0.143819	-0.892275	0.1404	0.264585	0.597979	0.522917	0.989817	0.69286	0.262662	0.102041	0.793042	0.151222
ELK4	0.492223	0.398258	0.289389	0.248355	0.511234	0.544989	0.0464303	0.4671	-0.120851	0.0466683	0.182683	0.285933	0.534013	0.681255	0.181759	0.167963	0.889282	0.160076	0.722797	0.886494
PATL1	0.491993	0.371778	-0.260526	-0.325393	-0.00076019	-0.085337	-0.155083	0.328203	0.25437	0.267396	0.118293	0.243714	0.56972	0.600068	0.998082	0.80388	0.704307	0.410967	0.308016	0.277942
GAS2L3	0.491882	0.64643	-0.109826	0.436469	-0.165898	0.0856149	0.272611	0.125644	0.446683	0.207021	0.021613	0.00344491	0.655302	0.146425	0.589763	0.786427	0.308848	0.658019	0.266565	0.604221
KCNJ14	0.491513	-0.0167109	0.0847187	-0.0468458	-1.00569	-0.0455613	0.462168	0.599798	0.226936	0.405689	0.210404	0.967832	0.871729	0.946149	0.0684972	0.929052	0.213087	0.117655	0.667232	0.429402
SNRNP40	0.491409	-0.15583	-0.202891	-0.06164	0.636136	0.960913	0.0385805	-0.528778	0.383938	-0.0107034	0.148734	0.681379	0.59395	0.901769	0.167063	0.0438592	0.896887	0.131748	0.367055	0.980292
TNIP3	0.491147	0.250233	-1.48284	0.59584	0.240648	1.63014	-0.335215	0.754379	0.689701	0.364785	0.30128	0.606728	0.135517	0.571529	0.837399	0.160965	0.747511	0.449723	0.159712	0.455023
KREMEN2	0.491075	0.102616	0.0233981	0.231517	-0.152419	0.0600143	-0.341314	-0.123346	0.922366	0.325499	0.169013	0.785554	0.967218	0.747777	0.618952	0.853395	0.557807	0.832644	0.113264	0.573056
LBR	0.490889	0.304775	0.411679	0.410892	-0.444862	-0.2075	0.0598944	0.0893418	0.131325	-0.135622	0.250137	0.491866	0.413203	0.525757	0.223678	0.570513	0.858286	0.798124	0.750783	0.747584
PDK1	0.490804	0.272486	0.496296	1.10425	1.31092	0.737792	0.626457	1.90649	-0.222803	-0.135453	0.376056	0.633893	0.364913	0.0882139	0.0160067	0.206165	0.244093	0.000437142	0.575929	0.724526
SPIN4	0.490804	1.35874	0.861443	1.64984	0.686166	0.260795	-0.164888	-0.412079	0.0615857	0.207698	0.441785	0.028247	0.272114	0.0750922	0.0394626	0.46259	0.687672	0.363257	0.871107	0.573808
GPSM1	0.490353	0.30334	-0.19744	-0.234318	-0.0202314	-0.153878	0.362238	-2.11453	0.301398	0.315462	0.0338127	0.184889	0.453468	0.501921	0.964445	0.758537	0.63426	0.0244126	0.155719	0.132856
ARHGAP10	0.489786	0.353556	0.0824961	0.295992	0.447219	0.2285	-0.0987543	-0.052008	-0.0601399	0.172293	0.0374132	0.135119	0.730849	0.330359	0.098545	0.42748	0.636313	0.80864	0.824195	0.509084
BTF3L4	0.489422	-0.334638	0.754253	-0.886666	0.0665423	-0.156318	-0.467193	0.163028	-0.399179	-0.935374	0.201896	0.440265	0.145629	0.288606	0.856965	0.705202	0.283763	0.686615	0.439729	0.103714
C11orf57	0.489358	0.770044	-0.438219	-0.824005	-0.149491	-0.265218	-0.0787707	-0.211443	-0.139273	-0.525096	0.28373	0.0840075	0.37564	0.265797	0.698341	0.512628	0.872003	0.688488	0.626914	0.0904656
CBARP	0.488948	0.0137076	0.212995	0.0773778	0.0388905	-0.403727	0.222148	1.65206	0.115438	0.11473	0.19316	0.97216	0.595134	0.88567	0.94476	0.532843	0.689607	0.00172097	0.746634	0.744196
PICALM	0.488646	0.126053	-0.13901	-0.0530236	0.39988	0.380327	-0.345273	0.534344	-0.0749154	-0.481503	0.0599895	0.63548	0.595105	0.875754	0.141946	0.175959	0.210639	0.0407145	0.820952	0.169973
STX11	0.487904	0.086297	-0.381689	1.2316	-0.85776	0.283765	1.39145	2.32023	-0.522257	0.00585842	0.355151	0.875212	0.640437	0.183468	0.367685	0.761125	0.084885	0.0046247	0.232529	0.98793
SAP130	0.487762	0.235271	-0.0544676	-0.692056	-0.0630832	-1.00941	-0.0675403	0.162452	-0.105377	-0.162108	0.254518	0.586089	0.893014	0.271704	0.881542	0.065053	0.860586	0.675771	0.826627	0.73492
DDR2	0.487627	0.107748	1.38727	0.610381	1.78905	0.560658	0.339001	0.614506	0.873578	-0.0236156	0.151632	0.764085	0.0383284	0.47819	0.0581875	0.562096	0.723189	0.522094	0.41455	0.982301
HAUS3	0.487615	0.918275	-0.316459	-0.626269	-0.292609	-0.4099	-0.0784405	0.133644	-0.295081	-0.250818	0.189562	0.0139127	0.39413	0.242366	0.502707	0.397684	0.858525	0.763508	0.482648	0.538712
PILRB	0.486131	0.0407133	-0.422022	0.00730528	0.369534	0.40591	-0.291306	0.394286	0.347752	0.244969	0.0786396	0.888219	0.225463	0.986229	0.246636	0.226172	0.311967	0.148088	0.205344	0.364535
FKRP	0.485631	0.082164	-0.283194	-0.286383	-0.0868091	0.273003	-0.193757	0.319509	0.00236983	0.214525	0.0802608	0.769102	0.267809	0.395729	0.760055	0.336928	0.515871	0.270104	0.991928	0.348071
MEG3	0.484935	-0.00711395	1.19512	1.9604	-0.85776	-0.53775	0.339001	0.614506	0.695918	1.52	0.0559007	0.978265	0.182	0.0652093	0.358774	0.568148	0.727084	0.528178	0.225638	0.00902803
EPOP	0.484923	0.205096	-0.175723	0.471677	-0.0571746	0.438034	1.39145	1.67337	0.148141	-0.0340914	0.0740757	0.457278	0.593381	0.224291	0.844062	0.126938	0.06966	0.0315403	0.467316	0.866594
LENG8	0.484772	0.149673	0.525605	-0.220512	0.211446	0.497279	0.0408082	0.583645	0.159096	0.383818	0.0302946	0.494681	0.0843875	0.610926	0.42448	0.0674653	0.884316	0.0399255	0.467074	0.0828175
ZC3H13	0.484683	0.846832	0.0268142	0.491855	0.433067	-0.852365	-0.562006	-0.621816	-0.278868	-0.408711	0.282102	0.056702	0.960865	0.453077	0.478844	0.272346	0.337748	0.317155	0.492624	0.319262
PMEPA1	0.484079	0.416183	-0.337013	-0.312546	-0.325559	0.354406	0.0748565	0.14129	0.110115	0.262297	0.00915787	0.0238041	0.0699062	0.188488	0.10764	0.0682053	0.580706	0.303477	0.59813	0.210514
BRSK1	0.483917	-0.306893	0.316269	1.12168	-0.00660484	-2.70794	0.289925	1.742	0.265579	-0.0590887	0.360901	0.599636	0.57396	0.0836406	0.992608	0.00440716	0.761205	0.0614426	0.580424	0.903659
AC073896.4	0.483567	0.121183	0.602282	1.0809	-0.454391	-0.23806	-0.863824	-0.148033	0.590512	0.150218	0.129965	0.7126	0.16505	0.0375989	0.236854	0.537492	0.0164335	0.636394	0.0997379	0.673131
PPP1R13B	0.483558	0.647038	0.597991	0.284303	-0.248572	-0.317481	0.176619	0.135649	0.278266	-0.346927	0.266975	0.142699	0.195663	0.645888	0.387412	0.293813	0.439569	0.567726	0.353226	0.283142
GGT6	0.483541	1.4779	1.13678	1.98867	-0.54902	-0.32801	-0.101371	-0.122307			0.638857	0.142951	0.287522	0.118056	0.0275293	0.174381	0.715891	0.674065
GALNT3	0.483541	0.21709	1.32208	1.67607	0.742624	0.675129	-0.418728	0.253574	0.143309	0.36569	0.655133	0.843669	0.0933094	0.0716194	0.0983058	0.157262	0.137757	0.339742	0.888615	0.715175
P2RX6	0.483541	-0.473553	0.51161	1.14354	-0.963274	-0.643264	0.310886	-0.215683	-0.11936	-0.319164	0.626445	0.647088	0.429982	0.13514	0.342171	0.529191	0.757331	0.834189	0.859877	0.641004
DYSF	0.483541	0.760228	-1.55467	-0.353367	-1.86378	0.119583	-0.0275194	0.198534	0.270879	0.443049	0.641028	0.464923	0.119349	0.759727	0.0341601	0.869446	0.916527	0.455084	0.446406	0.203046
PLA2G2A	0.483541	2.07408	-0.729042	1.22344	-0.989363	0.628922	-0.0839697	-0.275697			0.711337	0.0966307	0.59424	0.43152	0.0306927	0.107908	0.732531	0.277411
PRPF4B	0.483392	0.113623	-0.543402	0.135662	0.155036	0.125839	-0.586468	0.394268	-0.274218	-0.40981	0.0688215	0.676159	0.184468	0.774651	0.468029	0.570381	0.0625484	0.150489	0.489994	0.30934
DUSP5	0.483255	-0.357462	-0.293519	0.240591	0.201924	0.118116	0.113779	0.546523	0.0156844	-0.0668618	0.267412	0.471529	0.647198	0.755331	0.565888	0.761668	0.755631	0.133073	0.952716	0.799727
SCML1	0.482777	0.22528	0.0790028	0.817183	1.03	0.672838	0.323839	-0.105966	-0.10679	-0.354333	0.308343	0.639699	0.881837	0.179544	0.182368	0.417476	0.689032	0.902005	0.65709	0.160751
PTGER4	0.482708	0.268407	-0.331413	-0.348364	-0.00109189	1.00457	0.7682	0.0597715	-0.173327	-0.226941	0.0934181	0.362672	0.324002	0.443503	0.998481	0.0622608	0.220246	0.929675	0.639623	0.537609
CNFN	0.482562	0.834074	-0.590286	-1.37189	-0.125414	-0.263792	0.157422	-0.120361	0.769939	1.02245	0.327547	0.0891921	0.226181	0.067381	0.522646	0.202821	0.435813	0.573976	0.12694	0.0407415
APOOL	0.482076	-0.0307445	-0.170414	0.0493163	0.0802248	0.286298	0.285208	0.466173	-0.322602	-0.102824	0.402121	0.959801	0.796626	0.952629	0.890985	0.648265	0.619624	0.427996	0.652949	0.879602
ANK1	0.482065	0.0543557	0.258685	0.835155	-0.2262	-0.420918	0.289925	-0.215683	1.21446	0.638741	0.190749	0.887751	0.4249	0.0351386	0.755189	0.583454	0.774023	0.834799	0.00584178	0.127964
KLHL42	0.482013	-0.0273088	-0.305907	-0.184607	0.195823	-0.563327	0.288275	0.126609	-0.145167	0.138103	0.0370516	0.907734	0.29975	0.629196	0.447916	0.0756384	0.232017	0.61783	0.532133	0.531253
TDRP	0.481933	-0.339033	0.036187	0.403705	1.97287	-0.175948	0.339001	1.41509			0.284271	0.507414	0.973748	0.764579	0.027974	0.857376	0.756184	0.192197
DPYD	0.481745	-0.510057	-0.145193	0.459741	-1.26885	-0.288135	-0.147814	0.733693	-0.610025	-0.127527	0.319892	0.36373	0.78041	0.458501	0.112662	0.704333	0.702613	0.0476259	0.227538	0.778924
MYBL1	0.481459	0.180969	0.0630623	0.12944	0.343453	1.00644	0.536174	-0.529249	-0.319777	0.420874	0.0400523	0.43968	0.899152	0.84056	0.665431	0.204426	0.364202	0.43497	0.454994	0.271661
SCFD2	0.481367	0.567856	0.49571	0.397847	-0.511489	-0.594147	-0.0527089	-0.443938	-0.0116091	-0.39628	0.235924	0.156825	0.230182	0.458116	0.311931	0.280635	0.908732	0.390843	0.977646	0.365477
SERINC2	0.481233	0.966711	-0.0820403	0.915085	-0.160681	-0.284531	-0.10451	0.137132	0.0491269	0.118052	0.61404	0.303183	0.901623	0.218563	0.679584	0.506681	0.599337	0.491823	0.824637	0.589591
NFYA	0.48108	0.495527	0.463055	-0.311411	0.436718	0.280472	-0.66811	-0.234797	0.171075	0.269357	0.293498	0.277794	0.441544	0.714597	0.440685	0.646772	0.238563	0.666762	0.668884	0.490503
STX1A	0.480051	0.46711	0.177912	0.148574	0.368812	-0.574883	0.217674	1.50422	0.0846412	0.279899	0.224387	0.235491	0.432514	0.605421	0.39698	0.288867	0.517346	3.18316e-05	0.703252	0.206168
ZMYND8	0.479711	0.49981	-0.267799	-0.379805	-0.0658084	-0.172199	-0.330045	-0.741055	0.0899273	-0.0206905	0.10517	0.0938911	0.449839	0.434532	0.81825	0.559785	0.237831	0.020346	0.640911	0.914152
EBLN2	0.479261	0.501247	-0.260585	-2.353	0.256616	0.128339	-0.269724	-1.81094	-0.655187	-0.220131	0.454272	0.431015	0.745023	0.0551606	0.724255	0.866639	0.705542	0.0352577	0.387817	0.757801
HMGCS1	0.479221	0.416073	-0.100527	0.292431	-0.978775	0.260569	-0.331884	-0.747093	-0.101654	-0.920666	0.247265	0.320032	0.805474	0.562779	0.0151214	0.460621	0.530865	0.217246	0.782267	0.0363982
ZNF436	0.47887	0.45321	-0.133769	0.730306	0.154767	-0.178608	-0.387744	-0.783775	-0.674349	-0.327635	0.479612	0.49832	0.866283	0.438754	0.810131	0.796112	0.444787	0.169784	0.269858	0.563413
LIPT2	0.478747	0.779366	0.194572	0.772027	0.413044	0.0409864	-0.0849112	-0.275236	0.352602	1.24477	0.495482	0.264119	0.78253	0.366324	0.303811	0.926385	0.876194	0.634235	0.539671	0.0265293
KIAA1614-AS1	0.478747	0.463015	-0.090772	-0.388387	0.581597	0.507802	0.159056	0.0861742	0.978844	0.6925	0.469853	0.488808	0.889002	0.648369	0.250452	0.341297	0.719006	0.853237	0.14497	0.303802
RSG1	0.478747	1.09932	0.63373	0.235498	-1.19118	-0.956646	-0.404478	-0.785574	0.0402487	0.351952	0.528592	0.143929	0.383505	0.802219	0.129396	0.214801	0.436243	0.17741	0.950976	0.574607
CEP152	0.478613	0.05174	0.645082	-1.24056	-0.0842131	-0.756901	0.291673	-0.164318	0.170635	-0.0549505	0.0895736	0.86051	0.0874591	0.0700965	0.756023	0.0301387	0.411233	0.679831	0.524933	0.838436
PIK3R4	0.478003	0.755208	0.123578	0.138418	0.169461	0.0317952	0.26896	-0.846116	-0.334328	-0.774734	0.241178	0.060372	0.733688	0.773146	0.628195	0.931418	0.367379	0.0355801	0.316114	0.0367474
ARHGEF40	0.477937	-0.0540103	0.138701	-0.674246	-0.311878	-1.69124	0.278021	-0.600846	0.154803	0.156746	0.0375117	0.818725	0.506386	0.0383462	0.582326	0.0149558	0.472939	0.205529	0.468025	0.455839
FAM83H	0.47615	0.475303	0.397345	0.661372	-0.235241	0.164167	0.135447	0.428064	0.0927602	0.215941	0.00953491	0.00999541	0.522575	0.386876	0.133981	0.286013	0.314066	0.00339485	0.764561	0.479488
MAP4K4	0.476109	0.405908	-0.254227	-0.067754	0.235247	-0.331715	0.0138587	0.105935	-0.207771	-0.463949	0.0446938	0.0869765	0.246631	0.80488	0.535007	0.452632	0.950229	0.641173	0.327866	0.0417579
HIPK3	0.476081	1.13576	-0.0285301	0.598068	0.213587	0.097338	-0.305724	0.336372	-0.226384	-0.350838	0.449263	0.0673777	0.965921	0.457169	0.583204	0.820938	0.608303	0.559441	0.641523	0.472595
DSTYK	0.475963	0.487613	-0.404969	-0.301488	-0.293073	-0.43074	0.144086	-0.81856	-0.0785851	0.194606	0.0677622	0.0627363	0.314964	0.568036	0.360454	0.21497	0.720946	0.103149	0.780008	0.470009
PREPL	0.475875	0.488912	-0.550344	-0.41947	0.637004	0.709792	-0.0730972	0.0556433	-0.164931	-0.19359	0.289988	0.280412	0.230698	0.493743	0.185815	0.158511	0.876027	0.908113	0.627513	0.56651
ZNF736	0.475774	0.631152	-0.0238353	-0.407498	0.744331	0.55389	0.351819	0.829167	0.798401	1.87021	0.426803	0.282107	0.980923	0.746797	0.274823	0.441841	0.697906	0.35759	0.552201	0.165798
INPP5B	0.475472	0.429346	0.0106481	0.103393	0.0194192	0.0817885	0.154266	-0.041586	0.28657	0.215945	0.303216	0.362314	0.974755	0.811589	0.945403	0.784983	0.569057	0.885541	0.3876	0.508885
HDAC4	0.475344	0.41304	-0.124223	0.358978	-0.200863	0.131157	-0.436342	-0.116566	-0.30217	-0.123403	0.23018	0.29819	0.755294	0.457215	0.596408	0.738913	0.164873	0.703227	0.288667	0.645163
ZNF365	0.47522	-0.138318	0.689719	1.41596	0.141974	0.201408	-0.439818	-0.00607577	-0.151621	-0.248145	0.261146	0.762201	0.265918	0.0508427	0.857388	0.804726	0.327016	0.988774	0.785891	0.656052
L2HGDH	0.474939	0.574563	-0.110416	0.113462	0.16496	-0.0224713	0.245814	-0.30877	0.0961354	0.022096	0.377274	0.287244	0.825018	0.859447	0.674508	0.957058	0.473057	0.436664	0.820213	0.958078
ZMYM4	0.474878	0.0773679	0.0837843	0.279647	-0.149235	-0.92332	-0.179263	0.134846	0.0179964	-0.310319	0.317649	0.881404	0.873822	0.675086	0.736501	0.0948163	0.662255	0.740854	0.955465	0.356772
NMD3	0.474772	0.11486	-0.128646	0.727139	0.166425	-0.00883851	0.0254195	0.291815	-0.256281	-0.106533	0.217871	0.772637	0.722511	0.0844931	0.6161	0.98052	0.923626	0.27864	0.486527	0.763861
PSMC6	0.474519	0.00249724	-0.935799	-1.99023	-0.388961	-0.131461	-0.488889	-0.325586	0.176391	0.0275252	0.269981	0.995628	0.0570623	0.0120724	0.428053	0.797246	0.290909	0.488784	0.592187	0.933399
OTUD3	0.474373	0.57801	0.0867576	-0.767816	0.120661	0.222212	-0.28033	0.186026	0.128365	0.0417707	0.224462	0.139794	0.798038	0.158935	0.73962	0.556384	0.232428	0.410902	0.647983	0.880731
BEST1	0.474314	0.456799	1.5114	-0.689199	0.200731	-0.248171	0.570275	-0.285063	0.602592	0.466039	0.350042	0.366675	0.0276328	0.484461	0.692035	0.661204	0.234599	0.609061	0.226614	0.344482
ZDHHC8P1	0.473913	0.440991	0.036187	0.403705	-0.504266	-1.0137	1.6464	-0.637313	0.798401	0.672605	0.285583	0.320129	0.964294	0.68396	0.492451	0.190321	0.0229529	0.413162	0.255301	0.33477
USP40	0.473498	0.588756	-0.634874	0.414012	0.490078	0.451129	-0.157761	0.228904	-0.1546	-0.110401	0.0250358	0.00631974	0.130838	0.368299	0.0758599	0.121864	0.346434	0.17151	0.447377	0.578261
RAB40B	0.473408	0.214254	0.10526	0.258357	-0.109129	-0.0733945	0.123301	0.57403	0.328709	0.127643	0.172637	0.542534	0.7493	0.538763	0.593578	0.726832	0.576543	0.0130065	0.131542	0.548073
MSC	0.473345	0.206124	0.223692	-0.263673	-1.39094	-0.00144304	0.432827	0.827097	0.0983518	0.753752	0.0407318	0.363375	0.433832	0.510993	0.207335	0.998902	0.510263	0.205697	0.699791	0.00519467
MTATP6P1	0.473072	0.0451255	-0.583618	-2.61754	0.382772	0.325575	0.00580453	0.347872	0.90463	0.799807	0.384079	0.936018	0.232724	0.0163153	0.497379	0.598862	0.990177	0.459638	0.136626	0.182472
AGTPBP1	0.472855	0.727263	0.0364415	0.313058	0.3647	-0.0123448	0.152495	0.780686	0.74658	-1.24673	0.360442	0.156634	0.951478	0.673737	0.531853	0.984273	0.766445	0.120291	0.410507	0.229197
RFK	0.472216	0.101156	-0.295864	-0.239192	0.717157	0.631309	-0.297793	-0.0676533	0.09451	-0.0512861	0.0651717	0.697024	0.279715	0.506479	0.0520742	0.0966361	0.211004	0.774608	0.652942	0.807023
LRRC73	0.471634	-0.0447486	0.775335	-1.42647	-1.46393	0.77999	0.475783	-1.00734	0.253427	0.0434697	0.272402	0.923021	0.195449	0.131379	0.0446266	0.198267	0.511042	0.218481	0.496326	0.907403
AC087500.1	0.471548	-0.213436	-0.747777	-1.78609	-1.46187	-0.0469543	0.0509539	0.711774			0.48407	0.767366	0.222608	0.0574131	0.0988263	0.95453	0.946134	0.337039
CLYBL	0.47153	0.0636617	0.84595	-0.361524	-0.337809	-0.00201597	0.491126	0.747699			0.436612	0.918951	0.369262	0.769051	0.498353	0.996889	0.612373	0.442102
RUNX3	0.471509	0.26059	0.509827	-1.53134	-0.261483	0.18149	-0.200268	0.668932	2.00241	0.814553	0.24997	0.535991	0.603216	0.276798	0.275755	0.440371	0.383841	0.00542937	0.0943342	0.501872
KIAA1211L	0.47148	0.689143	-0.729042	-0.361524	-0.167275	-0.140227	0.036032	-0.139193			0.348643	0.168369	0.413694	0.741137	0.580928	0.675786	0.867169	0.543738
ZNF800	0.471429	0.533608	0.202676	-0.0342183	0.801618	-0.0478109	-0.375043	0.184942	-0.192115	0.00409107	0.172448	0.122231	0.48372	0.930646	0.0328824	0.913462	0.191903	0.496898	0.496886	0.987897
FAM69B	0.471359	0.237206	0.041522	-0.407498	-0.342535	-0.468952	0.339001	1.39765	-0.00813317	-0.13393	0.147099	0.480887	0.963182	0.720561	0.326416	0.236101	0.717444	0.135381	0.992205	0.872253
PSG1	0.470734	0.190869	-0.775016	-0.407498	1.3391	1.61697	1.14108	0.614506			0.366975	0.727961	0.364427	0.697196	0.0561748	0.0249284	0.182556	0.477147
AGER	0.470622	-0.0671908	0.985684	2.1428	0.207257	0.166289	0.514536	-0.469044	0.14926	0.254087	0.333388	0.896615	0.158705	0.00915593	0.667671	0.748688	0.346255	0.441532	0.807122	0.66744
TMCO6	0.470592	0.493277	0.468048	-0.332913	0.628929	0.585937	-0.473194	-0.0798028	0.0622854	0.307514	0.235252	0.217302	0.336664	0.633866	0.0932875	0.145514	0.199232	0.821767	0.83971	0.301087
AL121944.1	0.470353	1.53397	1.42409	2.44583	0.79407	0.563664	0.407167	0.503269	1.02684	0.518171	0.612045	0.0866908	0.125555	0.0249813	0.123854	0.306318	0.563623	0.48246	0.0367124	0.281415
AC083967.1	0.470353	0.0595788	-0.339451	0.509465	0.240648	0.560658	0.339001	0.614506			0.631706	0.952085	0.513677	0.393104	0.821924	0.605342	0.752333	0.568236
ANXA3	0.470353	0.993492	-1.36661	-2.57409	-0.0459794	0.205677	0.0976361	0.269603	0.044426	0.199094	0.618731	0.283213	0.11381	0.0363636	0.861086	0.441182	0.691692	0.284576	0.915373	0.622435
TSPAN5	0.469982	0.114211	-0.218389	0.219722	0.0827332	-0.422309	0.111631	0.135238	1.54122	3.12884	0.024999	0.580509	0.271088	0.362591	0.834927	0.37022	0.664689	0.613868	0.169122	0.00578826
ZNF566	0.469976	0.409164	0.0168741	-0.702612	0.586957	0.0156252	0.248805	-1.29823	-0.17974	-0.119653	0.109247	0.168557	0.966891	0.245398	0.0241641	0.956002	0.551846	0.0165495	0.66264	0.765103
ETV2	0.469698	0.736368	0.0823824	1.06729	-0.914915	-0.137428	0.918422	0.322073	-0.183694	0.0735728	0.372088	0.157539	0.851986	0.0365923	0.0139133	0.685121	0.0133009	0.419552	0.670013	0.855313
ZMYM6	0.469451	0.320317	-1.16612	0.409792	0.420471	0.430408	-0.125128	0.446239	-0.00212296	-0.159131	0.334005	0.525069	0.0813032	0.575097	0.39836	0.414418	0.795939	0.340318	0.996436	0.742091
ZNF701	0.469263	0.527365	-0.255746	-0.487792	-0.30192	-0.491525	-0.249747	-0.435931	0.328524	-0.200158	0.191915	0.140096	0.584166	0.454079	0.342336	0.176647	0.466641	0.247096	0.427894	0.645471
SH2B2	0.469248	-0.494642	0.222308	-0.41595	-0.208678	-0.41865	0.836056	0.851691	0.685726	0.290299	0.2411	0.293277	0.467984	0.369202	0.367169	0.104984	0.0350992	0.0376736	0.0366753	0.361787
PLEKHA8	0.468959	-0.0266542	0.0241867	-0.201754	-0.00802746	-0.156106	-0.135153	-0.543708	0.493779	-0.0821167	0.269559	0.95356	0.961319	0.770228	0.983558	0.710802	0.755488	0.274888	0.0785462	0.770808
TRPV4	0.468673	0.176915	0.0163523	-0.716724	0.942259	-0.143983	-0.370756	-0.0967369	-1.64236	-0.190697	0.575316	0.835379	0.986544	0.57042	0.150513	0.844551	0.700781	0.920021	0.0936067	0.829088
APCDD1L	0.468306	-0.723912	0.0924761	-0.40886	0.240648	0.560658	0.367767	1.17676	-0.062743	0.19071	0.624159	0.479184	0.632416	0.107805	0.826864	0.615506	0.688844	0.192439	0.799445	0.423975
ICAM1	0.468305	-0.100002	-0.31162	-1.26764	-0.98659	0.0894935	-0.424814	1.04766	-0.350077	0.181971	0.224787	0.808754	0.579357	0.121581	0.00074775	0.704306	0.460357	0.0446858	0.294845	0.546111
ALDH1A3	0.468112	0.35531	-0.223381	0.491765	0.105683	0.0131767	-0.393933	0.910558	0.163002	-0.121382	0.217543	0.35336	0.42491	0.143001	0.618333	0.950887	0.0904186	0.000264698	0.795003	0.849862
MAPRE2	0.467971	-0.217036	-0.369103	-0.380796	2.14768	1.38217	0.0483542	0.373751	-0.00324817	-0.321628	0.297759	0.654651	0.284572	0.417046	0.0151359	0.126713	0.910957	0.387804	0.989221	0.204333
SBK1	0.467626	1.21071	0.852725	1.98867	-0.734128	-0.583199	-0.211039	0.00775436	0.60125	1.66551	0.5413	0.099525	0.442187	0.127159	0.110696	0.184477	0.637286	0.986265	0.548225	0.091036
TVP23C	0.467626	-0.288704	0.0772024	0.477338	0.651271	0.969674	1.55238	1.58315	-0.839322	0.184209	0.561048	0.737434	0.905777	0.545026	0.521264	0.345098	0.107311	0.105455	0.125448	0.696311
ATP5EP2	0.467372	0.504777	-0.413792	0.483989	0.308442	-0.258712	0.0486699	0.125532	0.469954	0.407469	0.528066	0.49498	0.558055	0.551804	0.695432	0.765697	0.938395	0.847451	0.307364	0.368476
FST	0.467305	0.16345	0.243265	0.651823	-0.679871	-2.77276	0.714921	1.94885	0.822563	0.111198	0.135118	0.608953	0.336727	0.0398954	0.393954	0.00549975	0.257328	0.00165179	0.138152	0.843862
ANXA1	0.467039	-0.542042	-0.47028	-1.77443	0.23983	0.0873482	0.023679	0.757502	1.03532	0.0736331	0.206038	0.207749	0.167467	0.00748036	0.532973	0.83486	0.928483	0.00604254	0.0172425	0.865141
KANSL3	0.46686	0.36517	-0.233976	-0.5303	0.253023	-0.491877	0.0775834	-0.0215477	-0.147257	-0.206111	0.101718	0.206488	0.471781	0.263392	0.298312	0.0829017	0.785659	0.943398	0.592439	0.452248
PPOX	0.466782	-0.0533958	0.219467	0.0893001	0.298504	-0.0534006	0.263547	0.295587	-0.0640845	-0.0224424	0.162184	0.881642	0.476749	0.829047	0.246106	0.848842	0.360995	0.32426	0.795822	0.925964
SPIRE2	0.466137	0.172001	0.437197	0.563083	-0.0795124	0.293883	0.196821	0.41826	0.113648	0.0536536	0.108178	0.565054	0.25688	0.244397	0.7176	0.188604	0.358863	0.059802	0.743818	0.875267
DHRS7	0.465261	0.380026	0.059004	0.329747	0.314216	-0.377137	-0.229224	-0.20563	-0.0521915	0.107762	0.167388	0.266087	0.839361	0.368156	0.392118	0.376511	0.218879	0.275655	0.832987	0.654149
DDX3X	0.465062	0.0416267	0.035359	-0.546879	0.0308278	0.38671	-0.221096	-0.231917	-0.0248923	-0.223416	0.0907792	0.881686	0.906404	0.234741	0.915486	0.195487	0.471155	0.473066	0.925791	0.413763
NEK9	0.464729	0.226972	-0.343479	-0.121109	0.610778	-0.0837586	0.0345723	-0.189788	-0.240126	-0.298449	0.0702272	0.376893	0.214281	0.728833	0.0996638	0.842055	0.892359	0.496024	0.38298	0.276967
ARHGEF10	0.464578	-0.115744	0.244065	-1.49448	0.280027	-0.153627	-0.305724	0.8142	0.293999	-0.0320468	0.120195	0.720891	0.611521	0.084554	0.626819	0.809742	0.663173	0.211499	0.367851	0.922625
SMURF2	0.464472	0.188003	-0.200889	-0.378405	0.0196862	0.440768	-0.0438906	0.947746	-0.0629198	-0.0724726	0.0879643	0.492106	0.634581	0.516206	0.967417	0.356121	0.935327	0.0616198	0.857088	0.833118
NAMPT	0.464362	0.297545	-0.593806	0.481659	0.468357	0.229712	-0.252723	-0.110444	-0.535579	-1.07377	0.295799	0.513386	0.331357	0.479458	0.325945	0.658362	0.595922	0.820614	0.0706015	0.00242682
MIR3682	0.463889	0.536681	-0.244098	-0.233282	-0.162406	0.773341	0.381563	-0.474194	0.201496	0.208981	0.472559	0.406487	0.631568	0.726424	0.826188	0.285921	0.519641	0.466805	0.618941	0.600817
C14orf159	0.463403	0.530583	-0.0989583	-0.754511	0.00944451	0.273154	1.83991	1.67801	-0.159759	-0.125157	0.116759	0.0733075	0.760465	0.144749	0.978162	0.429965	0.0154311	0.0292468	0.539264	0.622813
AGGF1	0.463023	0.845531	-0.442308	-0.50245	0.607517	-0.0335117	-0.336399	-1.23388	-0.194611	-0.213333	0.297094	0.0531652	0.342795	0.423992	0.199288	0.950082	0.461054	0.0306177	0.597873	0.556031
LAMTOR3	0.462548	0.0244661	0.567068	0.951962	0.68406	0.17379	0.00288007	-0.0826392	-0.24538	-0.0209174	0.0862956	0.930397	0.148756	0.0464671	0.0391915	0.635346	0.993291	0.820264	0.436029	0.943865
ZFP36	0.462029	0.130337	-0.113507	-0.0952472	-0.122652	0.847031	-0.200646	1.47023	0.483968	0.597026	0.105625	0.655282	0.733814	0.828528	0.640914	0.00209388	0.395643	3.91416e-07	0.0648334	0.0236959
MIR503HG	0.461852	0.824804	0.852725	1.98867	0.365461	-0.101386	0.231848	-0.15727	-0.380649	0.0387513	0.0153669	8.17058e-05	0.333441	0.0573961	0.42758	0.842906	0.564062	0.724486	0.398597	0.924804
AC046143.1	0.461703	-0.348568	0.869274	0.754634	-1.7902	0.182128	0.397548	1.00229	-0.0672838	-0.628648	0.471055	0.610372	0.119447	0.285381	0.028291	0.792179	0.427831	0.0440704	0.909732	0.316149
TRAPPC8	0.461579	-0.767407	-0.568738	-0.27666	1.05287	0.370404	0.259804	-0.459308	0.356772	-0.259214	0.422714	0.265567	0.38083	0.736699	0.151737	0.635891	0.675141	0.509398	0.392866	0.561131
ALDH1L2	0.461131	0.598479	0.172894	-0.373087	1.71243	0.156795	-0.0887762	0.848368	0.879811	0.0782588	0.314893	0.190466	0.759893	0.638547	0.00215924	0.801993	0.896777	0.195952	0.346105	0.935173
ZDHHC9	0.460845	0.412484	-0.148957	0.140678	-0.057789	-0.212871	-0.0478862	-0.0871497	-0.24653	0.0779301	0.0642925	0.0981489	0.703966	0.774398	0.852593	0.531722	0.838144	0.721758	0.440386	0.794184
ROCK2	0.460832	0.325582	0.424365	-0.1231	0.141022	-0.334226	-0.308519	-0.195083	0.188331	-0.0900091	0.109375	0.262006	0.133499	0.74966	0.595238	0.251409	0.258511	0.480454	0.479676	0.737429
PLAUR	0.460738	-0.286317	-0.135164	-0.161574	-0.155385	0.557467	-0.27468	1.39926	0.0444372	0.16384	0.00724406	0.0908063	0.381512	0.401022	0.396419	0.00388998	0.109031	4.05813e-09	0.772877	0.291096
TAB2	0.460653	0.442647	0.305421	-1.42647	-0.160311	0.0624499	-0.272722	0.857622	0.375154	-0.205741	0.321531	0.349791	0.605199	0.114355	0.711775	0.890011	0.571611	0.0536008	0.331174	0.613512
MICU3	0.459922	0.341573	0.232923	-0.295924	0.240648	0.560658	0.339001	0.614506	0.798401	0.672605	0.407859	0.538805	0.662418	0.685686	0.77794	0.517887	0.692641	0.475335	0.449696	0.523044
SLC25A37	0.459862	0.0934154	0.182401	-0.0501853	-0.164553	-0.0589376	0.0258314	0.10954	0.280397	0.226695	0.00255541	0.504408	0.261151	0.805921	0.338444	0.731284	0.882918	0.539959	0.0738302	0.139813
ABTB1	0.459774	-0.29517	0.223985	0.504583	-0.0147365	-0.275182	0.164	0.467609	0.850987	0.0885884	0.297907	0.544972	0.493528	0.217342	0.969727	0.523531	0.58415	0.125314	0.150291	0.886433
ZRANB2	0.459459	-0.648023	-0.790994	-1.56788	-0.403382	0.0676109	-0.982709	-0.0429802	0.34539	-1.31344	0.40532	0.300416	0.152379	0.0662328	0.506392	0.911246	0.104588	0.935671	0.519095	0.0592987
SUDS3	0.459316	0.0227125	-0.252332	-0.252157	-0.0640778	0.215541	-0.183822	0.510844	0.460134	-0.491744	0.506472	0.974789	0.734007	0.789377	0.91163	0.717614	0.733259	0.316288	0.423738	0.444319
RAB3B	0.458903	0.178987	0.271233	-0.336713	2.14768	1.38217	0.339001	0.614506	-0.41544	-0.170865	0.0299208	0.395679	0.434012	0.511098	0.00865656	0.096691	0.680016	0.456524	0.350985	0.680192
AC115223.1	0.458901	0.159509	-2.84812	1.01615	0.686105	1.30728	0.881818	0.834702	0.0584608	1.64916	0.641502	0.872495	0.0290991	0.370234	0.538667	0.259176	0.380799	0.419183	0.944303	0.0364076
KMT5A	0.458821	0.419325	0.307701	0.423849	0.133164	-0.0478755	-0.265106	-0.0300486	0.145749	0.0370263	0.0496131	0.0742596	0.179789	0.143661	0.553709	0.841692	0.178736	0.877078	0.454883	0.847786
PHLDA2	0.458392	-0.378289	-0.16807	0.359536	-0.311923	0.480482	0.0269851	0.871897	0.0122831	0.152321	0.0455217	0.107949	0.384037	0.133383	0.145799	0.0270491	0.896003	0.000232086	0.937335	0.335577
LRRC40	0.458343	0.256237	-0.443149	0.12888	0.174703	-0.200969	-0.443336	-0.351536	-0.280849	-0.54563	0.316125	0.582042	0.413645	0.841909	0.687725	0.676685	0.366544	0.485352	0.521462	0.229474
ABCD3	0.458077	0.410911	0.0133775	0.876483	0.501683	0.332695	-0.224779	0.0520472	-0.0630148	-0.0153939	0.222117	0.284401	0.966793	0.02177	0.0846724	0.270009	0.442653	0.858116	0.807721	0.9516
SNX25	0.458033	0.868698	0.122768	-0.359356	0.482273	0.633873	0.977539	1.01271	-0.120071	0.182688	0.248981	0.0266151	0.764051	0.543673	0.334344	0.227575	0.107251	0.102646	0.762011	0.626931
EXT2	0.457954	0.313201	-0.0483451	-0.37977	0.0550069	-0.186973	-0.239049	0.0264664	0.0943162	-0.0696442	0.0754217	0.226604	0.843809	0.283921	0.761692	0.333092	0.232768	0.89346	0.68544	0.765855
ZNF385A	0.457083	0.288122	0.792714	0.0970394	-0.11189	0.088593	0.267288	0.167109	-0.646783	-0.392341	0.403605	0.606851	0.266848	0.918237	0.815015	0.863309	0.192661	0.421014	0.39743	0.595972
INTS2	0.456846	1.09444	-0.655861	0.0213266	-0.271527	0.041887	0.689932	-0.190185	0.134377	0.145082	0.402554	0.0397139	0.158597	0.968405	0.56272	0.932578	0.141898	0.725891	0.690295	0.662139
AURKC	0.456605	0.695257	-1.428	-1.69896	-0.0696506	-0.106885	-0.302373	-0.0566881			0.532344	0.337453	0.123002	0.166965	0.907015	0.869376	0.776358	0.957493
ZNF182	0.456485	0.142245	0.902945	-1.99806	0.931986	1.05287	0.484287	-0.101592	0.324779	0.0209639	0.372584	0.792188	0.28509	0.125609	0.262718	0.217337	0.57829	0.911744	0.413602	0.958435
PANX1	0.456432	0.106926	-0.203518	0.210603	0.0168588	0.623022	0.318672	0.535159	-0.343439	-0.739111	0.324373	0.824417	0.663977	0.716348	0.973971	0.236119	0.45473	0.219452	0.549963	0.226566
PIK3CD	0.456188	-0.239296	-0.292176	0.114987	0.00451686	0.215601	-0.330238	0.480683	-0.000619206	0.0807741	0.0569927	0.336505	0.309258	0.742247	0.994872	0.759866	0.3248	0.12355	0.99839	0.786514
AL162578.1	0.455854	0.892471	-1.48061	-2.57186	-0.559282	-1.34895	0.854192	0.452777	0.580573	-0.318814	0.571789	0.23295	0.167188	0.0849189	0.448504	0.113032	0.34768	0.633531	0.403542	0.674478
EPB41L1	0.455849	-0.152562	-0.148191	0.397135	-0.34494	-0.240433	-0.360621	-0.177864	0.0445435	-0.115793	0.355236	0.77373	0.661174	0.331719	0.0821051	0.230777	0.0373376	0.290782	0.900273	0.746344
ITSN2	0.455734	0.630769	-0.266404	-0.0988629	-0.0898675	-0.402304	-0.0299717	0.24551	-0.408475	-0.43431	0.129341	0.0392485	0.312764	0.770432	0.709551	0.140297	0.909029	0.354521	0.131925	0.106109
PRPF40A	0.455666	0.326792	0.0911489	-0.293537	0.100267	-0.428272	-0.452274	-0.194821	-0.0898348	-0.282889	0.165138	0.324367	0.798334	0.559727	0.746796	0.212491	0.161224	0.54025	0.780779	0.389801
BRD4	0.455488	1.11182	0.131351	0.33316	-0.410881	-0.837388	-0.130339	0.0987468	0.19784	0.174363	0.168047	0.00163213	0.681417	0.402242	0.204843	0.0178409	0.661323	0.74019	0.503489	0.553156
ZNF789	0.455184	-0.0568091	0.179289	-1.05856	0.122541	-0.674635	-0.556981	-0.680145	-0.0218154	-0.271893	0.274501	0.899381	0.713258	0.179445	0.767928	0.191703	0.215611	0.161283	0.953552	0.480108
CCNY	0.455043	0.548047	0.0596617	0.00155431	-0.322161	0.0957478	-0.125427	0.404482	0.0779855	0.07081	0.246714	0.163474	0.892137	0.997886	0.51597	0.850887	0.615274	0.105089	0.840205	0.852261
NPW	0.455001	-0.26069	0.434354	-0.579645	-0.134732	0.772788	0.107528	-0.940159	-0.353918	0.567745	0.310726	0.5947	0.534535	0.544929	0.74084	0.0567372	0.842858	0.137954	0.621328	0.365331
GIGYF1	0.454933	0.758126	0.0522751	-0.444575	-0.00662452	0.0913131	0.229206	0.362965	0.14395	0.699863	0.0796004	0.00481425	0.862051	0.320362	0.980763	0.75333	0.388712	0.185775	0.612807	0.0157066
F3	0.454921	-1.1954	-0.0955441	0.701968	0.646119	0.900562	0.0630047	1.85862	0.0846223	-0.00418908	0.554871	0.172323	0.642345	0.00781808	0.0187941	0.00176288	0.755909	6.67282e-10	0.725246	0.986067
TFAM	0.454822	0.190423	0.102463	-0.314284	0.30229	-0.13979	-0.331829	-0.820941	-0.213258	-0.599545	0.127859	0.530896	0.800773	0.59374	0.29033	0.650041	0.340742	0.0485026	0.540295	0.110158
AC009283.1	0.454608	-2.182	0.902541	-1.04074	-0.0652071	-0.836056	-0.612767	-0.33592	-0.386642	-0.408425	0.459219	0.00686393	0.239886	0.328428	0.901455	0.176949	0.387117	0.633547	0.486232	0.459005
C2CD3	0.454467	0.147214	-0.255274	-0.678399	0.240933	0.00347559	0.032471	0.0725342	0.076716	0.206825	0.106441	0.609771	0.419032	0.152925	0.323179	0.989163	0.90954	0.806811	0.712838	0.314283
N4BP2L2	0.454077	0.472606	-0.411109	-1.33234	0.475954	-0.64182	0.449332	0.0818858	0.00755583	-0.27189	0.0859332	0.0736283	0.326589	0.0634184	0.16847	0.141	0.171172	0.818273	0.985575	0.525959
DISP2	0.45375	0.508335	0.525048	-0.56102	1.78905	1.28918	-0.143992	0.0958232	0.455025	0.282096	0.315818	0.264343	0.418233	0.527124	0.0341407	0.131111	0.670321	0.778067	0.0781585	0.261215
COPS2	0.453542	-1.29286	-0.202232	-2.06616	-1.33707	-0.914378	-1.00813	-0.156842	1.07872	1.29497	0.599381	0.19739	0.793158	0.0965667	0.135938	0.3132	0.329226	0.873682	0.0838442	0.0356845
PSMA3-AS1	0.452417	0.510353	0.0186982	-0.38593	-0.131146	-0.506092	-0.639348	-0.0843373	0.0718405	-0.479186	0.134499	0.09072	0.959109	0.467344	0.649788	0.122709	0.041104	0.767081	0.816888	0.157575
SPTY2D1-AS1	0.452324	0.301399	-0.861792	-0.311411	0.670367	0.433346	0.388089	0.282658	-0.365594	-1.28103	0.636544	0.755885	0.273707	0.746076	0.398977	0.612523	0.660943	0.754995	0.56895	0.0760466
MITF	0.45157	0.548999	0.188193	0.450669	0.124715	0.364641	-0.11865	-0.509724	0.112704	-0.278011	0.312748	0.212266	0.658448	0.39267	0.811106	0.490685	0.701834	0.154439	0.770074	0.488764
HELZ	0.451553	0.667215	-0.102071	0.00494526	-0.0594604	-0.26875	-0.231781	0.175978	0.261578	0.0607015	0.174257	0.046183	0.73148	0.989759	0.849294	0.438468	0.416663	0.527686	0.404266	0.845946
AHI1	0.451431	0.0499073	-0.288275	-0.529198	0.550699	0.125147	-0.27561	-1.01145	-0.679321	-0.445019	0.126212	0.870948	0.480037	0.362926	0.105373	0.728303	0.521014	0.0575891	0.024193	0.104425
PJA2	0.451111	0.774931	-0.56079	0.25513	0.0885347	-0.512696	-0.454864	-0.356741	0.204837	0.0723168	0.356344	0.116778	0.29815	0.6789	0.882769	0.453946	0.395208	0.51504	0.565978	0.839919
TOX2	0.451085	0.466817	-0.157157	-0.263413	0.476065	-0.133639	0.310886	-0.215683	-0.0550002	-0.114243	0.519378	0.507757	0.585244	0.504689	0.44891	0.841554	0.724576	0.8113	0.807479	0.610642
MAPKBP1	0.450713	0.368763	-0.556382	-0.820259	0.341168	0.137466	0.468017	0.233355	0.261194	0.0830399	0.119878	0.207677	0.121436	0.116872	0.387079	0.746472	0.134513	0.483865	0.403282	0.789957
RPL13AP20	0.450468	0.28173	-0.276559	0.564956	0.198135	-0.2796	0.61672	0.162475	0.373209	-0.0179077	0.298289	0.52685	0.517921	0.249753	0.526925	0.4399	0.199902	0.754219	0.260983	0.957289
BRWD1	0.450421	0.405775	0.170528	-0.112012	-0.0734208	-0.0919085	-0.257299	-0.00719208	-0.0285073	0.12121	0.104043	0.150528	0.539713	0.772363	0.688622	0.628937	0.363697	0.979667	0.901512	0.587443
ASB3	0.450206	-0.822425	-2.32497	0.479444	-0.202011	-0.0368286	1.55936	0.666844	-0.540574	-0.335981	0.575709	0.360069	0.00880559	0.554347	0.767257	0.957752	0.0936303	0.491439	0.313234	0.514022
ZNF682	0.450205	0.644389	-0.350169	0.0273199	0.470569	-0.234292	1.14108	0.614506	1.5698	0.672605	0.479157	0.312445	0.661956	0.977909	0.369013	0.692432	0.213631	0.507896	0.179643	0.557447
AC098591.2	0.450106	0.21814	-1.62092	-0.145477	2.71291	3.53052	-1.48581	0.283837	-0.278978	-0.518814	0.533532	0.767236	0.0468139	0.865839	0.0064621	0.000602268	0.0620148	0.657603	0.656119	0.415945
PTP4A3	0.450093	1.13746	1.06105	-0.78868	-0.836429	-0.159962	0.865487	1.11117	0.104006	0.812937	0.397793	0.02651	0.268235	0.545448	0.25348	0.819047	0.396835	0.279016	0.902665	0.325007
GTF3C4	0.449761	-0.0731522	1.54402	0.204468	1.27564	1.48756	0.36659	0.0393851	-0.336177	-0.468401	0.42735	0.902796	0.0686331	0.854345	0.117618	0.0717972	0.634391	0.960818	0.319181	0.173057
PDSS1	0.449514	0.0360561	-0.152162	-0.316848	0.0679175	-0.0430866	-0.416153	-0.493631	0.0307855	-0.385311	0.0748793	0.889169	0.608456	0.447449	0.7993	0.882896	0.0684839	0.0436553	0.926542	0.275754
EVA1C	0.449442	-0.623327	-0.455864	-0.113414	-0.470846	0.681806	-0.118819	0.399683	-0.191925	-0.752252	0.116317	0.069575	0.134814	0.761248	0.194314	0.0437973	0.60068	0.0779731	0.620131	0.0795728
WIPF2	0.449392	0.299857	0.658367	0.0403096	-0.0405446	0.0277215	-0.312014	0.382351	0.15125	0.160296	0.0953232	0.274199	0.0443667	0.928693	0.881863	0.923411	0.212875	0.110805	0.588093	0.560646
PSG9	0.449153	0.0635412	1.61118	2.72563	-0.170503	1.11142	0.289925	-0.215683			0.536541	0.932499	0.107137	0.0201161	0.69175	0.00807966	0.767664	0.830083
FOXG1	0.448396	-0.129763	-0.775016	-0.407498	0.966736	-0.188937	0.685248	-0.215683			0.0698755	0.614625	0.403536	0.720355	0.265896	0.83749	0.437388	0.813806
ADIRF-AS1	0.448368	-0.333312	0.447972	-0.807175	0.107952	0.0440265	-0.109353	0.0143504	0.387635	0.542304	0.444904	0.60336	0.402673	0.333079	0.805707	0.923433	0.841479	0.979543	0.373026	0.203784
CLDN23	0.448235	-0.199239	-0.729042	1.22344	-0.287146	-0.403249	-0.146413	0.507872	-1.7913	-0.143902	0.581178	0.814615	0.449916	0.266256	0.259628	0.144329	0.725791	0.201685	0.0183598	0.813175
KRTCAP3	0.448235	0.882269	2.41934	1.9604	-0.0826951	0.905178	0.0868069	-0.120849	2.01573	1.7187	0.546602	0.231385	0.00365161	0.0458875	0.903112	0.173895	0.658272	0.559408	0.0169005	0.0378853
TMPRSS2	0.448235	0.518304	1.14914	2.39986	-0.277347	-0.368197	-0.141639	-0.129137	-0.384256	-0.0353221	0.519855	0.457319	0.137084	0.00874707	0.155884	0.0781396	0.474015	0.527366	0.611179	0.961378
CCNA1	0.448235	-1.01173	-1.54384	-1.17632	-1.10137	0.504648	0.231287	0.953773	0.205423	-0.111609	0.613704	0.29845	0.135261	0.355903	0.253528	0.576258	0.680059	0.0791441	0.801035	0.892865
ZNF217	0.447993	0.736534	-0.701296	0.327788	-0.375103	0.232345	0.322336	-0.00942774	0.286234	-0.508114	0.279029	0.077267	0.362038	0.708508	0.518381	0.680301	0.577141	0.988026	0.457573	0.236996
MAN2C1	0.447765	0.30574	0.12831	-0.268422	-0.194715	0.371259	0.242716	0.129511	0.0266166	0.0296797	0.17401	0.358622	0.714697	0.593977	0.572856	0.28089	0.490986	0.728857	0.939236	0.931183
AC005229.4	0.447678	0.732569	-0.724997	-0.451286	-0.454117	-0.200407	-0.0997087	-1.16826	0.0773916	0.0868712	0.471914	0.229436	0.222217	0.549192	0.406204	0.72582	0.820811	0.0410586	0.862754	0.842322
ACAP3	0.447426	-0.083537	0.288766	0.285753	-0.104169	0.345777	-0.0954903	0.150004	-0.00931719	0.0928839	0.0508026	0.722389	0.233726	0.354371	0.668027	0.160193	0.613987	0.430742	0.972914	0.728651
AKAP1	0.447307	0.253109	0.0607771	-0.000754584	-0.473832	-0.173696	-0.553311	-0.235634	0.271039	0.0446864	0.129072	0.393429	0.855451	0.998638	0.105226	0.5383	0.0338729	0.346167	0.29804	0.862027
KIF3A	0.447208	0.197244	0.0594248	0.0548004	0.0811049	0.0479594	0.372009	0.221542	0.848207	0.0441008	0.219293	0.59856	0.87282	0.911486	0.840604	0.912153	0.416519	0.649785	0.168017	0.945801
EPHB3	0.447154	0.773248	0.809027	0.509672	-0.421104	-0.199813	-0.0631376	-0.551289	-0.914102	-0.21797	0.615011	0.37874	0.242223	0.574499	0.0846116	0.405164	0.789653	0.0387044	0.30307	0.789064
RPL7AP6	0.446841	-0.250745	-1.11281	-0.577893	0.489242	0.257765	0.667283	0.309235	-0.769981	-1.14588	0.320282	0.620147	0.0521182	0.405939	0.370201	0.663483	0.195651	0.574082	0.0698137	0.0129825
UTP14C	0.446631	-0.116014	-0.370382	0.518178	-0.470759	-1.00781	-0.136808	0.477019	-0.35669	-0.320195	0.240306	0.777899	0.465765	0.369673	0.3008	0.071924	0.778742	0.308076	0.557114	0.589191
SENP6	0.446502	0.225098	-0.208367	-0.082481	0.286824	-0.307315	-0.438502	-0.508978	-0.132658	-0.22896	0.143038	0.476669	0.573305	0.86388	0.28132	0.312576	0.205608	0.170547	0.600091	0.368109
ZNF321P	0.446214	0.607846	0.521826	-1.24041	0.357351	0.492323	-0.24555	-0.284649	-0.185518	-0.246323	0.19603	0.0798992	0.218866	0.0824807	0.282031	0.15507	0.425072	0.385759	0.682359	0.587024
FAM149B1	0.445861	0.0557785	0.263594	0.572554	0.0970019	-0.467035	0.0505307	-0.319379	0.00397949	-0.631499	0.246467	0.890615	0.622442	0.386258	0.773729	0.232302	0.890145	0.436623	0.989272	0.0633467
CAND1	0.445599	0.198642	0.604208	0.681349	0.781378	0.48278	-0.193864	-0.548447	-0.0184694	-0.0831799	0.235341	0.611375	0.248937	0.299048	0.0677367	0.301639	0.62048	0.215959	0.962392	0.830565
CASP9	0.445472	0.370368	0.256521	-0.0569877	0.290463	0.214511	0.0827416	-0.27457	-0.372762	-0.113367	0.372712	0.470765	0.583556	0.930173	0.477516	0.619832	0.809023	0.476333	0.26068	0.713128
AP000692.2	0.445356	1.31798	0.198995	1.15037	-0.258236	-0.611393	-0.664809	-0.297795	0.664225	0.0887967	0.440419	0.0180271	0.761962	0.123234	0.602792	0.279527	0.357093	0.675739	0.0950332	0.825883
UBA3	0.445247	-0.354621	0.213385	-0.217117	0.322485	0.242226	-0.0046345	-0.0544427	-0.136244	-0.309686	0.162976	0.315131	0.540873	0.66496	0.320823	0.48462	0.988592	0.87395	0.620782	0.273501
CHIC2	0.445236	0.0931366	-0.424821	0.366601	0.49729	0.169892	0.482915	0.299908	-0.10183	-0.0383887	0.100576	0.738958	0.202316	0.330724	0.254747	0.722175	0.0632559	0.268768	0.698537	0.881053
TCN2	0.445074	0.401625	-0.775016	1.17746	0.0724045	0.223289	0.158732	0.351455	1.00678	0.585165	0.464127	0.515933	0.380581	0.24246	0.904052	0.72145	0.628138	0.294365	0.121983	0.368422
WDR26	0.444649	-0.118023	-0.182646	0.30375	0.284732	0.125757	-0.385077	0.0617525	0.314723	-0.211212	0.134386	0.711186	0.633694	0.510235	0.373054	0.716514	0.168378	0.817611	0.459636	0.633486
ANKIB1	0.444554	0.598282	-0.326691	-0.11393	0.0922654	-0.366141	0.117585	0.0470721	-0.169035	-0.451459	0.257659	0.12489	0.365799	0.805514	0.814473	0.418446	0.724896	0.893779	0.587089	0.168503
PPFIA1	0.444252	0.248878	-0.0966916	-0.204522	0.154628	0.158992	0.0694893	0.233207	0.137824	0.00834194	0.0290758	0.216233	0.625436	0.437621	0.383959	0.379047	0.690736	0.19309	0.411111	0.959858
CDON	0.444236	0.249553	-0.0671118	0.556199	-0.0635957	-1.34286	1.06994	-0.988707	0.273506	0.0345153	0.313671	0.577295	0.9222	0.500807	0.929773	0.108584	0.0767512	0.184969	0.501254	0.932738
PRRC1	0.443666	0.265984	-0.408468	-0.20356	-0.361028	-0.328029	-0.0394247	-0.113846	-0.0449414	-0.194088	0.0540975	0.249593	0.107556	0.526754	0.198706	0.264633	0.882026	0.687731	0.886522	0.541917
DLEU2	0.443475	-1.13636	-0.625253	-1.08419	0.0492886	-0.503219	-0.490909	-0.635269	-0.340872	-0.952032	0.386592	0.0698995	0.311718	0.196648	0.926502	0.394256	0.376428	0.273897	0.536847	0.123883
MINDY3	0.443432	-0.124091	-0.205302	0.139066	-0.0102935	0.210011	0.128932	-0.237174	0.0607339	-0.290318	0.250904	0.77409	0.61395	0.78347	0.980418	0.630918	0.715116	0.548035	0.885233	0.50644
AC092069.1	0.443267	-0.0627548	-0.492744	-0.177135	-0.167484	0.342089	-0.0675773	0.308932	0.821904	0.280749	0.233129	0.866728	0.188284	0.696638	0.682353	0.400778	0.857567	0.413238	0.0237753	0.409353
PIDD1	0.443206	0.154468	0.157737	-0.391047	-0.0454904	0.00686139	0.174107	-0.299959	0.0975651	0.107167	0.0815729	0.552649	0.443182	0.190744	0.835315	0.975592	0.518919	0.332832	0.707341	0.675401
POLR2J3	0.44262	-0.167865	1.74796	1.31345	-0.0063557	-0.147012	-0.114332	0.368463	0.266348	0.414749	0.38583	0.770238	0.0342662	0.201097	0.984129	0.675403	0.730062	0.257178	0.515125	0.297626
ITGB1	0.442059	0.553114	-0.210303	-0.121853	0.376254	0.031364	-0.349673	-0.228178	-0.170106	-0.231562	0.219894	0.127456	0.560745	0.787584	0.455576	0.952482	0.296585	0.495123	0.680412	0.574568
C19orf73	0.441925	0.538784	0.314361	0.164112	0.188855	-0.616381	0.0713106	-0.969952	0.418775	0.0456665	0.584101	0.508811	0.595024	0.833882	0.697692	0.326438	0.900333	0.170433	0.279967	0.907158
MGAT4A	0.441794	1.38476	0.036187	1.98867	0.426661	0.0488698	0.0243121	0.198447			0.628413	0.121042	0.971984	0.0963313	0.260755	0.908475	0.953475	0.641633
PTMA	0.441671	0.198163	-0.00618814	-0.328112	-0.242527	-0.249218	-0.217863	-0.170714	-0.203941	-0.127974	0.131349	0.492747	0.983266	0.377475	0.393227	0.382945	0.434366	0.540888	0.258007	0.470611
WAPL	0.441637	0.3221	0.088827	0.11255	0.270305	-0.494337	-0.475599	0.159883	-0.126299	-0.390339	0.274079	0.434619	0.864969	0.868923	0.437063	0.236524	0.277203	0.694817	0.712824	0.273417
SSFA2	0.44145	0.525455	0.157293	-0.252075	0.0176489	-0.0869292	-0.628767	0.258892	-0.165583	-0.114872	0.189441	0.11959	0.580932	0.533634	0.94367	0.746713	0.0161857	0.2601	0.696942	0.783581
AC003075.1	0.440254	-0.199302	-0.953665	0.416314	0.234092	0.226871	0.602678	-0.650372	-0.202133	0.202233	0.338166	0.693372	0.080133	0.46428	0.569932	0.610619	0.116924	0.188683	0.665143	0.641324
RHOBTB1	0.440156	0.382807	-0.366195	-1.45226	-0.0809129	0.674126	-1.34542	-0.433238	0.0930312	-0.337259	0.577291	0.631567	0.608084	0.157587	0.921338	0.396044	0.0294389	0.424826	0.827237	0.455013
AC073621.1	0.439385	-0.0668633	-0.00312306	-0.0949312	-0.0865753	0.363294	-0.0468543	-0.155512	0.10712	1.14641	0.147101	0.83163	0.990614	0.78495	0.762445	0.206848	0.842664	0.524492	0.840231	0.0316158
AC009065.4	0.439211	0.672228	-0.684966	0.964	-0.730881	-0.483354	0.954864	0.458241	0.172694	0.365976	0.324209	0.130011	0.218076	0.107525	0.164359	0.366627	0.012667	0.257664	0.729171	0.450506
PIK3C2A	0.439207	0.452794	-0.0320729	-0.0803991	-0.277549	0.0303326	-0.458293	-0.692909	-0.170201	-0.254121	0.253544	0.24989	0.911098	0.834225	0.426275	0.931063	0.330431	0.177278	0.67626	0.533355
KRT14	0.439176	-0.293001	0.167156	-0.513885	-0.119445	0.179492	-0.277808	-0.0130499	0.125707	0.451156	0.592078	0.752936	0.75883	0.537673	0.636786	0.479345	0.342888	0.964143	0.811755	0.372222
CMTR2	0.438469	0.732997	0.258003	-0.86896	0.212071	-0.242434	-0.778097	0.0324648	-0.399635	-0.197171	0.476882	0.227265	0.674213	0.323818	0.715694	0.708159	0.0721049	0.932111	0.399206	0.661035
EIF4A2	0.438388	0.0478678	-0.28891	-1.39004	0.0449751	-0.603239	-0.284959	-0.342171	0.159608	-0.952109	0.558537	0.950528	0.708199	0.258302	0.941648	0.399802	0.60048	0.557887	0.847951	0.325576
PTHLH	0.437736	-0.00154083	-0.419522	-1.09039	1.0523	0.857293	-0.747658	1.40584	0.291604	0.0702006	0.433052	0.997947	0.40811	0.166129	0.220899	0.332188	0.166499	0.00154188	0.515117	0.875993
ADSSL1	0.437638	0.604465	-0.493335	-0.936314	-0.514514	-0.318109	-0.55157	-0.468433	0.773569	0.397751	0.474638	0.320271	0.311803	0.175093	0.333789	0.567669	0.232849	0.322231	0.267491	0.56816
RB1CC1	0.437624	-0.326646	-0.517519	-0.130434	0.409429	-1.0292	0.536512	0.848514	0.075399	0.198017	0.384362	0.553671	0.370471	0.856244	0.519753	0.177322	0.372276	0.162215	0.875242	0.672618
RSPH3	0.437542	0.181763	-0.271587	0.0584905	-0.0563713	0.368428	-0.158367	-0.320575	-0.232686	-0.4077	0.228486	0.631393	0.49058	0.905629	0.847054	0.212738	0.586313	0.312844	0.580079	0.337326
TJP1	0.437271	0.229103	-0.320042	0.473892	0.30451	-0.154346	-0.241654	0.663404	-0.0503228	-0.478098	0.336702	0.630942	0.564612	0.456633	0.487942	0.760026	0.429087	0.0277062	0.8586	0.120275
MTDH	0.437113	0.328381	-0.036763	0.0459368	0.0323526	-0.211335	-0.369292	-0.240979	-0.0504607	-0.27463	0.14048	0.26577	0.897998	0.896997	0.924828	0.551327	0.213194	0.414708	0.858583	0.341301
IL1R1	0.436569	-0.0933992	-0.46254	-1.90541	0.625803	1.51722	-0.342221	-0.249581	-0.00735497	-0.373028	0.247664	0.817814	0.321767	0.0201419	0.379487	0.0330074	0.277624	0.442619	0.989704	0.532865
ANKS1B	0.436478	-0.130828	-2.13198	-0.179502	0.357327	0.21794	1.71414	0.584905	0.0353889	0.0218684	0.29726	0.766855	0.0158	0.850876	0.597855	0.757958	0.0407092	0.499462	0.942069	0.963456
RBM24	0.436467	0.1431	0.215784	0.537617	0.576269	0.436882	0.339001	0.614506	0.836356	0.399477	0.0505665	0.524982	0.628951	0.327662	0.367874	0.511846	0.685868	0.465204	0.454237	0.72219
DSC2	0.436354	0.705911	0.411937	-1.53134	0.334005	0.310112	-0.148325	0.129271	0.560057	0.0509627	0.562972	0.346578	0.599984	0.175989	0.166246	0.219255	0.458908	0.517935	0.711887	0.973714
PKIB	0.436354	-2.04377	-0.796363	-0.768041	2.00501	2.46609	-0.178418	-0.276276	-0.138789	-0.280059	0.55495	0.0220267	0.292645	0.427458	0.0266512	0.00806719	0.429695	0.24953	0.541013	0.227302
DAPK2	0.436354	-0.0923103	-0.211505	-0.423687	-0.280658	-0.226881	-0.0224867	0.312282	0.0850632	0.272726	0.563619	0.906103	0.704648	0.577864	0.624996	0.715542	0.919708	0.16766	0.889209	0.647998
AP001258.1	0.436354	0.867902	0.163992	-1.15206	-0.351751	-1.1229	0.252641	0.148067	-0.449556	-1.46863	0.568598	0.251827	0.812434	0.247522	0.404706	0.0404274	0.71166	0.833083	0.436874	0.0301728
KDELC2	0.435448	0.12609	0.40895	0.63471	0.699212	1.12597	-0.280011	-0.111874	-0.116257	0.28184	0.115421	0.660548	0.184065	0.0999149	0.0961574	0.0107383	0.430775	0.757005	0.865654	0.668565
TOR1AIP2	0.434706	0.226797	-0.373608	-0.588048	-0.538822	-0.190979	-0.661015	-0.188163	-0.00834397	0.0984503	0.117664	0.426344	0.28755	0.241301	0.123204	0.579379	0.0491947	0.547286	0.980423	0.765895
PPP1R10	0.4344	0.0632865	0.0582581	0.0179702	-0.245336	-0.180974	-0.323547	-0.364223	0.0159207	0.0550466	0.0841388	0.802918	0.851626	0.965319	0.333261	0.48744	0.19608	0.164284	0.921502	0.729799
SPTLC2	0.434187	0.432741	-0.325226	-0.139401	0.311085	0.381254	0.0814903	0.500162	-0.312082	-0.142362	0.186536	0.188058	0.339552	0.751197	0.351286	0.290064	0.740365	0.0464512	0.324747	0.635005
PTMAP5	0.434176	0.0916623	-0.0157329	0.0825921	-0.0912448	-0.306703	-0.344413	-0.323485	-0.629046	-0.384642	0.196506	0.789378	0.969495	0.878034	0.753722	0.337893	0.1881	0.232344	0.0209662	0.116536
HUWE1	0.434158	0.301079	-0.0649352	0.1397	0.0427376	-0.41297	-0.0524919	0.12243	0.271555	0.0243972	0.0547822	0.181057	0.820271	0.699732	0.845791	0.0923702	0.833343	0.62886	0.355224	0.933529
DNAJB9	0.433682	0.0540947	0.179532	0.361517	0.0503436	-0.258705	0.278321	0.724237	0.186364	0.343921	0.298835	0.904402	0.655619	0.474887	0.910135	0.620802	0.582993	0.150091	0.64758	0.386127
PABPC1L	0.433573	0.202899	-0.405769	-1.14524	0.435245	0.201474	0.204294	-0.490372	-0.239764	0.281957	0.0354754	0.325574	0.215937	0.034096	0.0725566	0.43085	0.498483	0.176987	0.517703	0.411596
PCMTD1	0.433413	0.0975243	-0.0803666	1.24664	1.04208	0.503032	-0.0108372	-1.89331	-0.257776	-0.450867	0.403853	0.858811	0.909132	0.10547	0.151745	0.521614	0.986586	0.0233708	0.632193	0.410873
C1orf115	0.433344	0.507343	1.19512	-0.361524	0.436994	-0.259983	0.760712	0.649372	0.462128	-0.458024	0.516266	0.447651	0.176123	0.756205	0.226626	0.540138	0.287331	0.374442	0.445958	0.473802
SEMA3C	0.432741	-0.177244	-0.231637	-0.653317	-0.538003	-0.834328	-0.680865	-0.0845042	-0.481023	-0.415495	0.0570571	0.456434	0.357142	0.0839912	0.234792	0.0959427	0.0302705	0.764378	0.28922	0.347713
DYNC1LI2	0.432655	0.239782	-0.168828	-0.176838	-0.142611	-0.472876	-0.198339	0.115929	-0.0836891	-0.366751	0.123908	0.396317	0.569863	0.648784	0.607162	0.118163	0.439389	0.649245	0.674298	0.0845477
HIST1H2AC	0.432318	0.747269	0.420986	1.6963	-0.697022	0.0073135	-0.201768	-0.402468	-0.38157	-0.735872	0.207826	0.0311847	0.481135	0.0114346	0.021028	0.979301	0.340225	0.080817	0.310961	0.0699457
MLH3	0.432078	0.465687	0.704644	0.00824161	-0.684396	-0.751633	0.159797	0.47491	0.449972	0.450383	0.272836	0.237286	0.250893	0.992095	0.194404	0.176529	0.754044	0.353637	0.20154	0.19458
PRKX	0.432043	0.16227	-0.933576	-1.49732	0.0679258	-0.171134	0.131297	0.0970909	0.113544	-0.00733679	0.191232	0.638372	0.0782123	0.0595093	0.836736	0.636848	0.526702	0.64877	0.680813	0.978637
ZNF81	0.431955	-0.761411	-0.653859	0.303763	1.24394	0.538306	-0.313066	-0.0129692	-0.355469	0.0318801	0.440153	0.249417	0.413141	0.745359	0.104853	0.509174	0.715337	0.987929	0.341862	0.925917
CROCC	0.431928	0.357826	0.657118	0.363236	0.838524	0.471828	0.318541	-0.0522852	-0.37383	-0.245634	0.330852	0.433734	0.0946738	0.481345	0.0677644	0.343754	0.465204	0.912169	0.522262	0.660589
AC004951.1	0.431756	0.992913	0.411666	-1.45226	0.204832	-0.504307	0.286534	-0.368184	0.501986	0.197485	0.403751	0.0474788	0.530498	0.149375	0.643048	0.330084	0.464241	0.418472	0.259599	0.660662
CFAP97	0.431586	0.85528	0.0524409	0.130035	0.169457	0.348166	-0.24409	-0.268249	-0.441323	-0.640185	0.331685	0.0508866	0.898276	0.805832	0.719022	0.472722	0.592084	0.578505	0.36169	0.199589
AL161421.1	0.431243	-0.23778	0.00802746	0.732103	-0.825909	-0.229088	0.108817	0.0947006	0.348059	0.298118	0.473142	0.718973	0.99096	0.381303	0.260405	0.739455	0.762476	0.801924	0.373216	0.437498
STAG3L5P-PVRIG2P-PILRB	0.43117	0.931157	0.359865	-1.51466	0.610147	0.441218	0.754107	1.04353	0.101391	0.0157531	0.49169	0.131333	0.538813	0.118943	0.314067	0.492389	0.233669	0.103737	0.779624	0.964956
EP400NL	0.430901	0.336603	0.291656	0.768815	-0.286091	-0.00118443	-0.256272	-0.302118	0.22873	0.282185	0.201806	0.321353	0.481546	0.124254	0.412072	0.997334	0.542658	0.498906	0.396602	0.28869
AL590326.2	0.430702	0.140757	0.427162	0.555835	-0.626515	-0.720515	0.963125	0.419073	-0.0907434	0.297488	0.261745	0.730284	0.367343	0.348154	0.287156	0.249673	0.0629719	0.45187	0.836423	0.472365
DIP2C	0.4304	0.266495	0.116366	-0.258009	0.0184123	-0.197507	-0.490819	0.97015	0.214352	-0.139749	0.4652	0.655851	0.841192	0.746909	0.97446	0.748962	0.563712	0.225303	0.498849	0.666733
NIPSNAP3A	0.430083	-0.0347942	0.234143	0.309156	0.110918	0.268517	-0.138782	0.0372788	-0.411247	-0.119758	0.136507	0.908604	0.483937	0.475086	0.688712	0.354212	0.535041	0.868903	0.186968	0.676627
ACAD8	0.429929	0.890769	0.0950976	-0.149502	0.505019	0.0967685	0.0605773	-0.304699	-0.193845	-0.159512	0.183838	0.00656928	0.811018	0.784564	0.0358754	0.701549	0.826475	0.329347	0.371396	0.450374
FAM208B	0.429615	0.331114	0.0939531	-0.228332	0.208382	-0.313512	-0.402277	0.0402116	-0.107402	-0.145667	0.162222	0.284444	0.779818	0.627756	0.501077	0.370567	0.134703	0.876144	0.800472	0.729887
FAM71E1	0.429488	0.561411	0.427891	-0.407498	-0.0943989	-0.260834	-0.358665	0.0692107	1.42446	2.12505	0.592303	0.487586	0.658084	0.743335	0.716994	0.359028	0.583136	0.913734	0.0854081	0.0114738
AC019069.1	0.429361	-0.160056	-0.651021	0.167767	-1.21404	0.0091505	-0.457509	-0.45127	-0.109544	-0.444412	0.27427	0.70662	0.0861038	0.690122	0.0022443	0.977566	0.196447	0.22519	0.710854	0.155579
NRG1	0.429272	0.118602	-0.102371	0.0239171	-0.52729	0.221141	1.51544	0.614506	-0.0159864	-0.0536859	0.0863377	0.630955	0.749062	0.953246	0.660749	0.852627	0.24696	0.648378	0.910641	0.705632
PCNX4	0.428589	0.00174059	-0.139284	-0.38118	0.872018	0.682473	-0.205551	0.215676	-0.107058	-0.159205	0.253182	0.996489	0.768993	0.560191	0.137991	0.268252	0.639999	0.615029	0.789501	0.689926
RPL32P3	0.428434	-0.0442411	-0.00971257	-0.515639	0.0144034	0.0954159	0.429895	-0.0421874	-0.459492	-0.242328	0.189203	0.898213	0.979506	0.35932	0.958131	0.739787	0.124852	0.890373	0.172219	0.436627
CSGALNACT2	0.428327	0.460834	-0.223287	-0.424121	0.745554	0.000557255	0.434539	0.487556	-0.032003	-0.582215	0.293352	0.253808	0.557922	0.428094	0.127522	0.999195	0.448586	0.406741	0.939881	0.209602
CALD1	0.428198	0.356185	-0.00783781	0.422721	0.0883451	-0.108508	-0.191746	0.0342268	-0.0273972	-0.0196557	0.0988736	0.168972	0.973818	0.156121	0.744554	0.697118	0.548437	0.914979	0.90892	0.934224
NSD1	0.428024	0.27469	0.126725	0.105632	0.172499	-9.83651e-05	0.0597957	-0.231221	-0.00714987	-0.0725548	0.0584211	0.226872	0.553413	0.702743	0.339649	0.999577	0.754332	0.262878	0.968837	0.69059
CACNA1C	0.427944	-0.0508128	-0.255814	-0.320681	0.860064	1.38217	1.14108	0.614506			0.168512	0.877561	0.566172	0.595101	0.346471	0.139847	0.216091	0.510222
ZNF837	0.427603	-0.189627	0.46425	0.23831	0.133117	0.146739	-0.281448	0.591196	0.468178	0.455162	0.27075	0.662221	0.332107	0.707076	0.6096	0.588618	0.652312	0.324038	0.308627	0.313569
PRICKLE2	0.427157	0.291065	0.641271	-0.563732	-0.508948	1.37583	-0.0164735	1.4706			0.449048	0.613476	0.396419	0.588415	0.599354	0.142482	0.985472	0.0911938
DCAF12	0.426737	0.135648	-0.325625	-0.785837	0.366325	0.468142	-0.239856	0.125805	-0.246525	-0.086424	0.168084	0.670524	0.462929	0.23925	0.358977	0.259957	0.330502	0.603951	0.422292	0.768898
RRP7A	0.426431	0.563646	-0.141921	0.231813	0.298487	0.170316	-0.115601	0.556074	0.0879711	0.12239	0.262306	0.137059	0.613792	0.504535	0.354041	0.624489	0.730562	0.088239	0.771719	0.680977
HMMR	0.426266	0.422478	-1.14421	-3.83315	0.603629	-1.35266	1.69428	1.05889			0.605399	0.612491	0.1682	0.00768193	0.448476	0.171018	0.0756679	0.28367
EPB41L5	0.426208	0.193455	0.409927	0.137567	-0.0108537	-0.156122	-0.119295	0.853662	-0.0941762	-0.744035	0.209902	0.57567	0.316811	0.802448	0.961641	0.522117	0.64775	0.00130614	0.838558	0.151177
TTLL5	0.4262	0.175898	-0.175888	-0.213791	-0.0918515	-0.458239	-0.201603	-0.181006	-0.0171162	0.0715059	0.0987344	0.501558	0.614386	0.652153	0.722898	0.131385	0.362574	0.429318	0.952862	0.800715
TMEM183A	0.425977	0.65699	-0.594195	-0.870119	0.491261	-0.0329246	-0.0861606	-0.720426	-0.395531	-0.669867	0.264385	0.0830445	0.245354	0.2272	0.107823	0.922256	0.769291	0.0466669	0.359442	0.139963
AL391069.2	0.425953	0.712693	0.0271041	1.12858	0.019645	-0.380603	0.596239	-0.131233	0.592976	0.241957	0.487254	0.232498	0.969711	0.173743	0.973804	0.564726	0.20275	0.806291	0.266315	0.650376
DLG4	0.42563	0.349876	0.385317	0.0932126	0.0866463	-0.810064	0.365678	-0.534028	0.674822	0.428652	0.208256	0.312823	0.45711	0.893845	0.873795	0.214926	0.639618	0.523934	0.147264	0.353083
THUMPD1	0.425556	0.325364	0.107113	-0.510946	0.503005	0.370567	-0.279163	-0.0631456	-0.106108	-0.405066	0.223967	0.360638	0.787303	0.388548	0.192646	0.379684	0.397301	0.848898	0.734079	0.216355
AGO2	0.425418	0.0700327	-0.0205919	-0.0248279	0.154399	-0.0291305	-0.0288109	0.623215	0.0869066	0.141433	0.0319815	0.719076	0.916168	0.920921	0.532716	0.912572	0.88052	0.00254746	0.607401	0.398205
AL133453.1	0.425379	0.243597	-0.105252	0.412373	-0.433432	0.215843	-0.707678	1.41467	0.88318	0.660844	0.40039	0.637436	0.870617	0.598518	0.507786	0.740143	0.208765	0.00284741	0.0572493	0.149552
TECR	0.425141	0.793936	0.367102	0.961625	0.0968278	0.360819	-0.150835	-0.0150727	0.156244	0.23097	0.06597	0.00123373	0.139956	0.00244361	0.610338	0.0660139	0.453908	0.940514	0.411705	0.222353
VLDLR	0.424937	1.10353	-0.189696	1.02394	0.41689	-0.139997	0.294252	0.246447	1.21195	0.500672	0.442304	0.0420708	0.799897	0.240082	0.360221	0.78532	0.4324	0.532963	0.0734517	0.454255
DNM1	0.424937	0.127621	-0.331272	-0.604745	0.039468	0.117161	-0.0429087	-0.110019	-0.00184256	0.399705	0.430544	0.822998	0.200878	0.105591	0.934296	0.817117	0.848004	0.639387	0.99462	0.133176
SOCS1	0.424799	0.160911	0.531102	0.934963	-0.518886	0.063455	0.00195886	0.195732	-0.0936899	-0.169461	0.516655	0.808951	0.410122	0.230555	0.28829	0.89744	0.996089	0.630746	0.813311	0.667751
BARD1	0.424723	0.558827	-0.54184	0.26821	0.0942851	-0.461342	-0.630336	-0.301974	0.361362	-0.158983	0.379561	0.245258	0.40269	0.720301	0.847302	0.416527	0.108922	0.431509	0.384229	0.71385
ACSL1	0.424662	-0.0243169	0.572563	0.313532	0.635151	0.325226	-0.185907	0.167985	-0.212095	-0.196361	0.223065	0.947856	0.145264	0.544612	0.0225722	0.261006	0.426509	0.468082	0.677179	0.694411
BCL6	0.424453	-0.0924234	0.146652	-0.130168	-0.303333	-1.01679	0.0243158	-0.225082	0.045885	0.244555	0.0254729	0.630041	0.550246	0.702093	0.147711	0.000334684	0.893915	0.254668	0.892896	0.458932
WAC	0.424214	0.242318	-0.0571592	-0.54375	0.278778	-0.623491	-0.385165	0.0368276	0.134984	-0.17397	0.113557	0.368163	0.858011	0.251235	0.320749	0.0620521	0.0924727	0.867251	0.703582	0.631013
ATP6V1E2	0.424102	0.532365	-0.129204	-0.939931	1.14866	0.630567	0.91505	0.142341	-0.152305	0.121751	0.471204	0.369052	0.802942	0.212391	0.0125287	0.188514	0.0542059	0.785413	0.73905	0.778675
PITPNM1	0.424068	0.50797	0.365305	0.653232	-0.34734	0.226454	-0.0428689	0.127062	0.434665	0.211045	0.169267	0.10097	0.272064	0.113467	0.231422	0.423711	0.874096	0.644327	0.0768157	0.375127
NUCKS1	0.424045	0.318186	-0.357599	-0.228724	0.0443511	-0.286279	-0.295358	-0.361187	-0.310504	-0.639139	0.267495	0.407151	0.35037	0.635199	0.901431	0.442088	0.390589	0.305044	0.254218	0.0307306
ZNF790-AS1	0.423489	1.18124	0.833149	-1.12314	-0.176239	-0.342773	-1.87272	0.360465	0.665592	0.156179	0.509544	0.0569461	0.35056	0.370143	0.534163	0.260252	0.0602727	0.679178	0.401367	0.845624
PXDC1	0.423196	0.0621329	-0.250502	0.557483	-0.270735	0.623556	0.212387	1.22595	-0.206234	0.082643	0.0419805	0.758466	0.293858	0.0549914	0.300681	0.017085	0.329561	4.10452e-06	0.199602	0.589215
KANK1	0.423128	0.107064	0.0676947	-0.586469	0.595981	-0.103664	0.116336	-0.414479	-0.273035	0.231605	0.0758851	0.654288	0.857698	0.31366	0.0588274	0.771066	0.61649	0.112767	0.264497	0.308074
CAMSAP2	0.423027	-1.00092	0.37872	0.157321	0.915443	-0.296614	-2.00731	1.153	1.02888	0.498952	0.425337	0.119054	0.587944	0.859854	0.146043	0.670316	0.0151579	0.0782523	0.0756287	0.389369
AC012467.2	0.422908	0.0528587	-0.515331	0.171365	-0.390603	-1.10241	-0.932489	-0.11094	0.712297	0.241123	0.515979	0.939149	0.472715	0.841946	0.57219	0.148894	0.229149	0.879544	0.175538	0.647997
SPATA24	0.422806	0.215409	-0.903336	0.607346	-0.621629	-0.767821	0.140426	0.789412	-0.399897	0.134717	0.341217	0.625663	0.0722755	0.229573	0.113462	0.0844747	0.78854	0.121649	0.300143	0.695807
AC009237.14	0.422292	0.129869	0.220251	0.812555	0.150325	-0.161862	0.596754	0.114113	0.118918	0.381834	0.280405	0.754503	0.603399	0.108855	0.687164	0.701345	0.0977638	0.772031	0.761483	0.312722
EVI5	0.422246	0.228921	0.363936	0.254945	0.182432	0.337233	-0.195498	0.080358	-0.62252	-0.346423	0.577787	0.763744	0.555041	0.752401	0.83116	0.693022	0.821216	0.925961	0.094345	0.30866
CTDSPL	0.421462	0.270739	0.00646152	-0.162163	-0.190102	-0.201649	-0.291962	-0.15478	0.0736575	-0.152062	0.0472538	0.198224	0.974225	0.53528	0.302358	0.280982	0.10702	0.387029	0.667317	0.384226
NR6A1	0.421285	0.0912932	-0.0836978	0.732103	-0.0401522	-1.34514	-0.0747078	0.549327	0.0010247	-0.473139	0.35323	0.846573	0.886705	0.292191	0.909821	0.00813763	0.851395	0.153899	0.997718	0.219621
SDC4	0.421229	0.1053	-0.0434053	0.380312	-0.133301	0.647316	0.190517	0.691463	0.112161	0.0597258	0.051034	0.615818	0.841907	0.161103	0.559941	0.00720477	0.356127	0.00218194	0.565548	0.758121
ZNF480	0.420772	0.0161373	-0.404218	-0.737323	0.51858	0.671153	0.391816	-0.201173	-0.490148	-0.525518	0.354183	0.972967	0.445291	0.310713	0.307266	0.193743	0.464786	0.729565	0.159606	0.130132
PRR3	0.42037	0.274105	-0.0818423	-2.81104	-0.110544	-0.431785	-0.326464	-0.427441	-0.209555	-0.828727	0.218458	0.43199	0.838739	0.000931533	0.715777	0.219591	0.544055	0.441533	0.653429	0.111625
STOX1	0.420281	0.0227125	0.70683	0.894642	0.173119	0.331622	0.948229	0.603632			0.507844	0.972353	0.312612	0.297634	0.642283	0.404176	0.16708	0.391472
HIST2H2BE	0.420259	0.401701	0.0311507	1.63103	0.253072	1.57298	-0.22558	-0.448152	-0.45363	-0.330923	0.572925	0.595902	0.971597	0.103423	0.788048	0.0923268	0.423455	0.15071	0.666471	0.748692
HSPB1P1	0.420114	-0.0899072	-0.1524	1.002	0.374906	-0.440734	0.299076	-0.13496	-0.497047	0.578343	0.359871	0.852004	0.752357	0.0655441	0.540302	0.508454	0.513398	0.78594	0.439724	0.329405
CENPBD1	0.420049	0.185047	-0.116032	0.818084	0.0490843	0.0750918	0.139369	-0.0778791	0.368192	-0.469426	0.108881	0.485217	0.753966	0.0543054	0.81399	0.729712	0.517364	0.736927	0.142285	0.0915688
KNTC1	0.41971	0.224013	0.154338	-0.373087	0.621839	0.36161	0.00120153	0.102505	-0.22858	0.179296	0.298096	0.589119	0.752982	0.588355	0.179655	0.470614	0.997385	0.786349	0.605412	0.663581
E2F6	0.419268	0.563338	-0.437148	-0.614067	0.470479	0.265759	-0.626021	-0.217588	0.00145514	-0.306401	0.3404	0.192201	0.277438	0.280224	0.195458	0.489263	0.18046	0.629283	0.995513	0.258123
NFATC1	0.419219	-0.411599	-0.0238353	-0.407498	0.240648	0.560658	-1.44769	0.549743	0.798401	0.672605	0.466024	0.514547	0.979592	0.729829	0.803193	0.567406	0.0854715	0.451486	0.228335	0.306676
SMAD7	0.4192	-0.274467	-0.377177	-0.174759	0.081407	0.0149392	0.114632	0.715676	0.153108	0.0588295	0.104754	0.319882	0.11532	0.555169	0.839987	0.973002	0.659467	0.00824788	0.454006	0.770604
PPP3R1	0.418888	0.597894	0.434061	0.816343	0.479359	0.0104955	-0.29257	0.053685	0.149979	-0.372751	0.460297	0.299653	0.353169	0.151538	0.341778	0.985406	0.497289	0.899286	0.719783	0.406186
RAB3D	0.418763	0.476607	0.865994	2.17088	-0.34252	-0.351305	0.0940624	0.0106641	0.0188775	-0.479056	0.288009	0.230245	0.240676	0.00999353	0.139205	0.145936	0.673878	0.963412	0.956395	0.201446
TCF4	0.418505	0.512039	0.398599	0.305441	-0.57063	-0.431003	0.310886	-0.215683	0.288129	0.0257805	0.15175	0.0817199	0.38541	0.611014	0.378128	0.527589	0.7584	0.834932	0.427929	0.943806
EFHD1	0.418116	0.273731	0.768801	0.104919	-0.159277	-0.0617192	-0.235476	-0.548458	0.199791	0.601875	0.516709	0.676988	0.214466	0.899565	0.34222	0.711374	0.298527	0.0318893	0.718928	0.254475
ZBTB44	0.41777	0.0610368	-0.37305	0.351899	0.0186323	-0.0671201	0.0835608	0.233383	0.15223	-0.371958	0.336265	0.894182	0.545413	0.633592	0.956931	0.856228	0.837922	0.575517	0.65727	0.312093
UBASH3B	0.417647	0.253291	0.396732	-0.171275	0.104137	0.179541	-0.33038	-0.332315	-0.234534	-0.592149	0.2943	0.530161	0.400114	0.800076	0.803879	0.671415	0.391268	0.413339	0.37168	0.0407079
ADM2	0.417496	1.44018	-0.17718	-0.149502	1.09078	-0.131964	1.8878	1.47498	-0.906908	0.0890729	0.24314	0.000107531	0.707813	0.810994	0.00295277	0.748847	4.50535e-05	0.00136488	0.170657	0.881403
PPP2R5E	0.417419	0.455058	0.113192	0.0352021	0.538118	0.0725054	-0.381524	-0.334055	-0.367331	-0.254934	0.217532	0.178953	0.758941	0.9429	0.163966	0.863085	0.185172	0.261242	0.513132	0.638746
ZNF395	0.417329	0.383265	-0.487709	-0.719755	-0.205062	-0.49752	0.287684	0.229972	-0.135383	-0.243242	0.0864837	0.115273	0.282496	0.261005	0.392002	0.0662953	0.306899	0.435283	0.566387	0.30893
MAP4K5	0.416817	0.280418	-0.110705	-0.0572841	0.988023	0.194672	-0.365747	0.32486	-0.132399	-0.411133	0.350903	0.545807	0.825641	0.930995	0.0683821	0.745997	0.347604	0.372845	0.732915	0.31091
SLC25A10	0.416754	0.15164	0.246314	-0.0562369	-0.52818	-0.199144	-0.102741	-0.286637	0.0835563	0.198111	0.128422	0.588481	0.365231	0.878517	0.0255353	0.377999	0.667485	0.261419	0.813666	0.570644
CNIH3	0.416593	0.986849	0.641153	2.1691	0.0598254	0.384498	0.414896	0.980118	-0.0758131	-0.0430268	0.469842	0.0818627	0.358215	0.00792139	0.892858	0.40438	0.497142	0.108949	0.789151	0.876844
RSRP1	0.416017	0.147608	-0.0663125	-0.820412	-0.149136	-0.409306	0.579941	0.762694	-0.0416734	0.0478632	0.289373	0.713818	0.905013	0.347357	0.677573	0.297347	0.135352	0.0558071	0.864945	0.841426
CLDN4	0.415166	0.619165	0.345913	0.327788	-0.0753691	-0.0324219	-0.0600087	1.37175	0.216049	0.116746	0.418214	0.22603	0.567605	0.673105	0.680026	0.860365	0.714248	7.33419e-09	0.557038	0.750351
ALMS1	0.414048	0.436967	-0.273975	-0.587753	-0.159794	-0.27013	-0.173296	-0.751333	-0.00899022	0.236646	0.191037	0.167227	0.325167	0.147547	0.553453	0.341827	0.514352	0.0218476	0.978638	0.463948
UBE2J1	0.414044	-0.323701	0.741381	1.67384	0.215593	-0.171688	-0.922034	-0.0965069	-0.0490137	-0.496091	0.503177	0.637643	0.330537	0.0563998	0.695285	0.770449	0.207087	0.887939	0.906794	0.267046
ANKRA2	0.41398	0.890751	-0.160377	0.102368	0.0730776	-0.423922	0.197489	0.0751105	-0.0285257	-0.318838	0.417394	0.076302	0.73578	0.865158	0.848453	0.353562	0.689973	0.885708	0.922723	0.298001
DHX40	0.413668	0.81077	-0.18659	0.407693	0.151904	-0.338702	-0.18448	-0.179723	-0.377019	-0.432641	0.183016	0.00956858	0.535718	0.260586	0.533703	0.237085	0.667692	0.687555	0.266882	0.201725
CKS1BP1	0.41355	-0.834186	0.036187	0.403705	0.240648	0.560658	-0.310949	0.747699			0.509103	0.250617	0.971039	0.741159	0.807011	0.575058	0.748301	0.431725
PSD4	0.4135	0.48218	-0.880659	-0.629111	-0.0612335	0.268992	-0.00961432	0.277722	-0.421953	-0.387797	0.507068	0.439797	0.069773	0.304304	0.734726	0.143365	0.953812	0.103589	0.347664	0.374806
SLC20A1	0.413242	-0.285318	0.0286529	-0.00611535	-0.279446	-0.0488908	0.0990136	0.890502	0.0386378	-0.223197	0.0412421	0.176154	0.884937	0.980819	0.285405	0.853729	0.706892	0.00129178	0.898529	0.468104
PRRX1	0.4128	0.438588	-0.200851	0.199737	0.240648	0.560658	0.339001	0.614506	0.608973	0.243268	0.251448	0.228635	0.435079	0.530372	0.782877	0.527414	0.699295	0.485373	0.328228	0.700186
ZMIZ1	0.412666	0.00870641	-0.220219	-0.314105	0.0755254	-0.174052	0.0931065	-0.0843444	-0.0886353	0.00146747	0.0181121	0.959216	0.183268	0.145079	0.665503	0.351838	0.545799	0.595046	0.688158	0.994591
TRAF3IP2-AS1	0.412081	0.104966	-0.849482	-1.46348	-0.488067	0.302437	-0.384945	-1.67265	-0.531408	-0.0491378	0.554911	0.883947	0.273961	0.171528	0.413095	0.575894	0.610131	0.0568968	0.341223	0.924566
GRIPAP1	0.412048	0.369529	0.854672	-0.0653843	-0.333663	-0.485732	0.126064	-0.0251996	-0.104998	-0.187655	0.0440966	0.0713656	0.0166045	0.896216	0.151033	0.0572235	0.688717	0.94054	0.697582	0.487507
CHAC1	0.411366	1.91779	0.428717	0.531665	2.23997	0.213142	3.01734	1.87642	-0.180128	0.044858	0.298576	1.86408e-05	0.437018	0.436487	4.29712e-05	0.703307	6.20378e-06	0.00280531	0.615085	0.894991
INTS3	0.411251	0.213571	0.0651231	-0.359594	0.0264577	-0.154111	-0.0763879	0.00276893	-0.101312	-0.0174554	0.121157	0.427731	0.867077	0.529561	0.929736	0.636339	0.762438	0.991477	0.670935	0.939864
FUT11	0.41095	-0.0549733	-0.186862	-0.654275	-0.43216	0.170984	-0.322486	1.21129	-0.00848679	-0.0350695	0.135191	0.846829	0.562965	0.180797	0.246733	0.64562	0.475314	0.00313341	0.977503	0.905664
ACSL5	0.410926	0.015002	0.036187	0.403705	-0.576372	-0.256362	-0.581093	-0.0258663	-0.0501279	-0.522266	0.691234	0.988678	0.975299	0.778095	0.610087	0.82245	0.150242	0.944626	0.877561	0.143069
APBB2	0.410908	0.588134	0.415972	0.0126658	0.696259	-0.270858	-0.0819246	-0.158429	0.225383	0.265904	0.390987	0.209709	0.306374	0.981949	0.0633728	0.541837	0.808096	0.659261	0.47679	0.393992
FBXO11	0.410575	0.0473443	0.392272	0.820391	0.0612354	-0.0947723	-0.237808	0.213547	0.279136	0.140405	0.336073	0.916593	0.33075	0.0931706	0.858851	0.796254	0.456268	0.490139	0.484336	0.724036
DYRK1B	0.410281	0.734694	0.269144	0.303763	-0.296346	-0.183559	0.554591	0.830868	0.373224	0.382449	0.193682	0.0209321	0.683657	0.713996	0.35301	0.597078	0.257223	0.0949147	0.486157	0.467757
ETS1	0.409819	0.0140619	-0.420209	1.36431	-0.0348724	-0.278028	-0.399288	1.01955	0.217428	-0.156302	0.0963604	0.955797	0.382627	0.00683356	0.938564	0.578324	0.342985	0.00703881	0.434513	0.583525
TENM2	0.409747	0.368	0.0355435	-0.170026	-0.508948	0.539582	-0.310949	-0.0354437	-0.630971	-0.192634	0.255194	0.313622	0.928776	0.754411	0.683369	0.661785	0.804332	0.977457	0.29721	0.730595
ZBTB21	0.40965	0.35784	0.497662	1.41209	0.956926	0.344339	0.104131	0.920866	-0.220288	-0.32902	0.276088	0.349136	0.386914	0.0310006	0.0519429	0.529308	0.85552	0.0935204	0.665045	0.520003
CHST7	0.409358	0.476054	0.247143	-0.221353	-0.35882	0.638898	0.26567	-0.051082	-0.482633	-0.637407	0.449568	0.379732	0.482302	0.663244	0.400511	0.128272	0.576867	0.921267	0.25047	0.137518
APAF1	0.409056	0.452595	-0.789551	-0.0526096	0.725194	0.395829	0.264769	0.61974	0.106688	-0.0663956	0.281063	0.232422	0.108772	0.925948	0.139758	0.461063	0.455575	0.0851385	0.686527	0.802299
PAK1	0.408906	0.0933013	-0.138798	-0.188182	0.545189	0.14835	-0.193095	-0.340343	-0.171368	-0.267859	0.240534	0.799561	0.537607	0.531649	0.0202896	0.546696	0.320884	0.104569	0.351486	0.152856
S100PBP	0.408837	0.426008	0.0578347	0.0371771	0.541252	-0.584928	-0.0491174	-0.536476	-0.198753	-0.231988	0.276385	0.254546	0.900152	0.951355	0.176039	0.233192	0.872788	0.138855	0.500974	0.427471
SLC4A11	0.408325	0.0808866	0.449169	-0.939931	-0.229527	-0.209606	0.0871723	0.441267	0.134967	0.184634	0.141293	0.778632	0.382702	0.237356	0.200125	0.247959	0.777838	0.157768	0.653153	0.529649
RPS13P2	0.407954	-0.151646	-1.05833	-1.35038	0.666195	-0.24604	-0.0782812	-0.028164	0.116459	-0.844359	0.362103	0.756137	0.00467452	0.0152189	0.120255	0.639077	0.886362	0.960264	0.678618	0.0148972
FBXL2	0.407886	0.634521	-0.214038	-0.0642631	0.271471	0.395117	1.25839	1.60322	-0.447066	-0.395795	0.409607	0.192907	0.685714	0.924917	0.671938	0.561049	0.108632	0.0435475	0.326653	0.369782
VPS41	0.407865	0.33601	-0.603153	-0.191625	0.244745	-0.25761	0.633076	0.565372	0.0178505	0.193091	0.2276	0.330746	0.178039	0.725139	0.481217	0.521041	0.0827094	0.1373	0.963488	0.609646
LEMD1	0.407837	0.150515	-0.33966	-0.78868	-0.492527	-0.341628	0.109637	-0.0677388			0.613038	0.855132	0.735558	0.539206	0.0434061	0.156176	0.684277	0.813515
VPS13A	0.40774	0.544127	0.0845644	0.633721	0.786462	0.460256	-1.08655	-0.954047	0.0180343	-0.263851	0.426584	0.278327	0.871941	0.315816	0.148354	0.428698	0.028808	0.0569008	0.964947	0.532427
ERAP1	0.407417	0.503179	-0.501987	-1.06524	0.061192	0.253322	0.275035	-1.00863	0.0174929	0.103973	0.09804	0.0439524	0.188487	0.0715414	0.798513	0.307986	0.499916	0.0531558	0.942084	0.65773
ILF3-AS1	0.407233	0.228891	0.388717	0.380337	0.164357	-0.252674	-0.0812158	-0.416107	-0.037252	0.0149642	0.179937	0.456403	0.144233	0.257366	0.439254	0.25611	0.702898	0.0699104	0.826331	0.928883
ATXN3	0.406081	0.641775	-0.170706	-0.452591	0.244102	-0.134402	0.217172	0.286401	0.33188	0.286971	0.175753	0.0335741	0.565428	0.290852	0.350433	0.647389	0.34894	0.23296	0.243725	0.30579
FANK1	0.405569	-0.834944	-1.07732	-0.327751	-0.0471201	-0.674442	-0.146413	0.366483	0.0780837	0.210983	0.573954	0.29526	0.220604	0.754921	0.952083	0.415459	0.731713	0.374701	0.888549	0.697856
TMEM104	0.405423	-0.0483793	-0.0304519	-0.136713	-0.403502	-0.0414817	0.227174	0.147615	0.196923	0.263918	0.097558	0.850363	0.88541	0.629466	0.0559131	0.838554	0.374039	0.583722	0.346458	0.202186
LMTK2	0.404909	0.202671	0.336642	-0.190793	-0.0718225	-0.195546	-0.142569	0.396201	-0.211378	-0.0932761	0.150984	0.481295	0.27491	0.666472	0.791639	0.511678	0.540774	0.0858443	0.319188	0.644956
TMTC4	0.404871	0.265067	0.218108	-0.986895	-0.170678	-0.595819	0.830201	-1.33138	0.15777	0.151647	0.382494	0.56718	0.755006	0.3199	0.621622	0.152278	0.245868	0.116774	0.66696	0.674009
TLE1	0.404322	0.115412	-0.0636493	0.142084	0.0564697	-0.284059	-0.109451	0.116484	-0.122402	-0.0766494	0.0444392	0.566102	0.786555	0.634499	0.75224	0.146713	0.477398	0.451295	0.631612	0.757971
SEC23IP	0.403785	0.252059	0.69457	0.158494	0.472462	-0.199144	-0.361658	-0.453449	-0.134587	-0.526857	0.479476	0.665547	0.243604	0.840627	0.298908	0.702939	0.476362	0.394527	0.738975	0.224103
RUNX2	0.403081	0.696297	-0.00338997	-0.21638	-0.853463	0.698835	0.251479	-0.155919	0.253266	-0.397839	0.301241	0.0781438	0.991828	0.640429	0.162938	0.205481	0.584007	0.756454	0.525683	0.356782
PPP1R15B	0.402722	0.610904	-0.149733	0.115528	0.368932	0.0512937	-0.1719	-0.0442724	0.295198	0.102804	0.16654	0.0370209	0.684471	0.80424	0.209992	0.875188	0.472907	0.855539	0.398421	0.767898
TRAPPC10	0.402446	-0.0823633	0.175433	0.0377549	-0.385555	-0.556282	0.296237	-0.571149	0.10905	-0.0340536	0.305203	0.843459	0.63112	0.938381	0.262972	0.145447	0.367854	0.161554	0.640451	0.883675
SHROOM2	0.402325	-0.418145	0.0562815	-0.0527102	0.946661	0.230802	0.339001	0.614506	0.213366	-0.713459	0.497089	0.528746	0.92429	0.946785	0.311092	0.812867	0.758385	0.577993	0.639468	0.173431
AL162377.1	0.402263	0.113451	-1.26225	-0.297989	0.942662	-1.18457	0.562072	0.75368	-0.856258	-0.606697	0.520044	0.859137	0.055082	0.695397	0.110213	0.106595	0.146669	0.0587802	0.163172	0.29873
DHFR	0.40165	0.295889	0.0297387	0.379724	0.0256699	-0.119044	0.216409	0.240561	-0.0842795	-0.243496	0.0713289	0.185327	0.906131	0.227065	0.896996	0.564603	0.414649	0.382592	0.649596	0.20235
PCLO	0.401404	-0.626183	-0.729042	-0.361524	-0.420819	0.0623633	0.671117	0.163276	-0.194328	-0.75871	0.284079	0.159966	0.364503	0.713631	0.337024	0.885472	0.361758	0.830163	0.777861	0.295583
HBEGF	0.401399	-0.183987	-0.23586	0.29821	1.78956	2.17095	0.140496	1.85531	0.0137005	-0.290757	0.107099	0.473383	0.442493	0.417864	0.0136109	0.00296496	0.741928	2.47277e-05	0.931049	0.0849373
RPL10P16	0.401291	-0.278835	0.236185	0.202775	-0.488511	0.0611572	0.426397	0.0839271	-0.395792	-0.453549	0.195351	0.399639	0.598031	0.730623	0.227993	0.871228	0.324561	0.859014	0.138273	0.0907504
SDE2	0.400972	0.28024	-0.321208	-0.127463	-0.15341	0.27755	0.583167	0.891106	0.0761402	0.257895	0.185249	0.360011	0.317501	0.756611	0.633364	0.402611	0.0433431	0.0032458	0.849517	0.507488
ETS2	0.400923	0.0736313	-0.323644	-0.371336	0.183344	0.0557001	-0.136073	0.419911	-0.00286778	-0.027167	0.0232683	0.670133	0.156509	0.228097	0.498508	0.848084	0.569389	0.0757206	0.988136	0.887107
CLDN3	0.400874	-0.435217	1.83743	2.44583	-0.48912	0.00805255	-0.192202	0.251104	0.08388	-0.90132	0.612441	0.6063	0.0602303	0.033271	0.0167118	0.966189	0.329924	0.202708	0.908617	0.259473
STT3A	0.400731	0.886785	0.364557	0.299272	-0.0470648	-0.760875	-0.202745	0.37114	-0.0832747	0.0137923	0.264805	0.0136217	0.346998	0.553477	0.912914	0.149658	0.676313	0.424809	0.792129	0.964306
IQANK1	0.400689	0.820033	-0.727303	-1.17632	-0.073808	-0.267011	-0.112747	-0.257433	1.36505	0.36569	0.4957	0.150771	0.343023	0.235066	0.716444	0.226597	0.490048	0.133972	0.22421	0.751682
RAB27B	0.400113	0.784013	-1.32922	-0.579645	-0.288122	-0.130912	0.235112	-0.291729			0.411899	0.094848	0.110491	0.558184	0.689034	0.860124	0.670634	0.631122
CAB39L	0.399391	0.519753	-0.467492	-0.13615	-0.0386072	0.656043	-0.496493	-0.916602	-0.131313	-0.730003	0.422177	0.295297	0.410858	0.847574	0.950076	0.273616	0.103552	0.0115568	0.827753	0.254778
SLC39A11	0.398365	0.321743	0.218971	0.43425	-0.230278	-0.381628	0.165827	0.211044	-0.0464172	-0.129287	0.374871	0.471417	0.690333	0.531319	0.41062	0.217881	0.590901	0.509056	0.879864	0.672995
ZCCHC8	0.398122	0.954467	0.04469	-0.410549	0.365781	-0.190896	0.556553	0.248631	-0.157164	-0.0187635	0.157502	0.00110009	0.890098	0.38852	0.123826	0.471125	0.051805	0.40848	0.577709	0.944916
FLVCR2	0.39812	1.11558	1.04132	0.0273199	0.537105	0.381128	-0.191645	-0.991291	0.0863898	0.476078	0.587518	0.11734	0.177299	0.978566	0.327813	0.520063	0.599786	0.0353701	0.85378	0.289163
GAS5	0.398095	0.0621614	-0.349101	-1.67142	-0.141661	0.181915	-0.509132	-0.269514	0.526188	-0.1822	0.44009	0.904836	0.529752	0.0985287	0.722316	0.646362	0.33538	0.612385	0.356775	0.763495
TTF2	0.397601	0.59931	0.0738827	0.148243	0.0155386	-0.367232	-0.161085	-1.48043	0.0425325	-0.204348	0.346397	0.151769	0.836052	0.748805	0.97055	0.439659	0.658966	0.00451046	0.905305	0.573756
AMN1	0.397117	-1.21107	0.613999	1.16986	0.951851	1.03052	0.752637	1.15821	0.636771	0.0799008	0.618524	0.181991	0.402337	0.178409	0.20301	0.18185	0.340293	0.144257	0.362615	0.910934
ASB13	0.396684	0.185164	0.0328593	-0.644852	-0.328043	-0.377109	0.0324882	-0.140237	0.174844	-0.28784	0.246212	0.593802	0.935206	0.303411	0.32298	0.279581	0.895768	0.594769	0.448765	0.238058
TBX1	0.396527	0.00219048	-1.08424	-0.716724	0.043044	-0.256362	1.92294	1.39765	0.798401	1.7831	0.390386	0.996344	0.32583	0.598308	0.967974	0.817667	0.0792551	0.212361	0.394969	0.0640511
TCF7L1	0.396235	0.23059	0.417116	0.672916	-0.261092	-0.183869	-0.564798	-2.25842	-1.06021	-0.527375	0.230469	0.490839	0.168274	0.0743986	0.139197	0.29664	0.342268	0.00266354	0.10671	0.378829
C19orf48	0.396156	0.400358	0.227104	0.0948381	0.238387	0.434827	-0.0366061	0.19874	0.0658179	0.180466	0.0144674	0.0138424	0.142085	0.619595	0.153487	0.0130011	0.817649	0.218924	0.829521	0.553356
MFAP2	0.396025	-0.552232	-0.361724	-1.90612	-0.508948	0.632577	1.14108	0.614506			0.352844	0.270295	0.458925	0.0212005	0.552674	0.456173	0.191591	0.486368
CENPE	0.396002	-0.21582	-0.929495	-0.327284	0.231073	0.419953	-0.505859	-0.743548	-0.132998	-0.934454	0.628399	0.805815	0.304872	0.76444	0.829527	0.689878	0.595192	0.456954	0.840111	0.214019
AC006504.8	0.395926	0.317399	-0.932851	-0.348418	0.429314	-0.653463	2.65978	2.57219	-0.139221	0.238114	0.546993	0.640948	0.122604	0.630526	0.579028	0.453385	0.00821944	0.0115662	0.718723	0.511724
MAP1B	0.395903	0.624351	-0.109192	0.0687762	1.39602	0.372403	0.277044	0.416531	0.261799	-0.152195	0.120858	0.0169706	0.644657	0.815281	0.0526788	0.636522	0.338812	0.16122	0.332183	0.575222
FLRT2	0.39576	-0.0729762	0.334097	1.20143	0.240648	1.38217	0.339001	0.614506	0.155777	0.578293	0.361185	0.878441	0.577702	0.0845118	0.792684	0.135728	0.712551	0.505616	0.81206	0.361954
RALGDS	0.395628	0.18845	-0.281457	-0.26344	-0.364005	0.181878	0.00769633	0.458413	-0.0467844	-0.308208	0.0826086	0.410836	0.394273	0.554513	0.235765	0.542753	0.970606	0.0336774	0.827464	0.171239
FAM83G	0.394859	0.263367	0.182002	0.0142954	0.303298	0.505284	0.0428866	1.07544	0.201406	0.226755	0.0726736	0.228586	0.43424	0.962152	0.308093	0.103189	0.876811	0.000262995	0.498648	0.439666
DCAKD	0.394303	-0.364161	-0.707592	-0.249593	-0.117016	0.716368	0.0919794	-0.513781	0.498991	0.104261	0.511571	0.573988	0.268192	0.750586	0.863287	0.27318	0.869719	0.421254	0.158511	0.768295
SSPN	0.393814	0.234091	-0.542791	0.0703369	-0.253281	0.334314	-0.177121	-0.504479			0.438995	0.657154	0.41128	0.929392	0.614899	0.515639	0.606487	0.195298
ZMYND11	0.39358	0.655789	0.444672	0.216566	0.300201	-0.166601	-0.269989	-0.244796	-0.147994	-0.0398434	0.163155	0.022918	0.182643	0.624	0.282502	0.585688	0.182737	0.235254	0.649561	0.89969
C8G	0.393514	-0.264428	1.78673	-0.407498	0.866965	2.20866	-0.168114	0.749079			0.56822	0.718309	0.0550683	0.742472	0.299853	0.00791879	0.820657	0.295955
KIAA0753	0.39351	-0.066549	-0.150006	0.388164	0.128863	-0.857829	0.209774	-0.597191	-0.117637	0.127952	0.130829	0.806096	0.679827	0.373439	0.721859	0.0651978	0.540703	0.156406	0.717027	0.679911
BCL10	0.393357	0.232792	-0.443129	-0.531614	0.255151	0.136387	-0.448615	0.410918	0.469869	0.0191366	0.185235	0.439541	0.23988	0.305062	0.548849	0.763077	0.154168	0.156679	0.119293	0.949201
DMTN	0.393275	1.15212	-0.121034	-2.31999	0.235081	0.078668	-0.305588	-0.321637	-1.99935	-2.12316	0.465074	0.0261987	0.850072	0.0206312	0.476619	0.825972	0.211683	0.210991	0.0113345	0.00780763
JUND	0.393183	0.421432	0.211646	0.351999	-0.169805	0.452451	0.15675	0.934338	0.250255	0.150687	0.0702459	0.0538291	0.382627	0.245081	0.442303	0.0449574	0.466634	0.000157873	0.184926	0.415188
NIPAL3	0.393146	0.783545	-0.159729	0.197853	-0.148138	0.123112	-0.104389	-0.159983	-0.00807904	0.129424	0.529809	0.194446	0.549443	0.549338	0.572596	0.640577	0.603213	0.440858	0.970014	0.537389
NOL4L	0.392982	-0.553496	-0.445531	0.431097	-0.0345894	-0.398208	0.188313	-0.0400634	0.143509	-0.0370527	0.249702	0.18198	0.136573	0.20026	0.892165	0.185058	0.479644	0.889375	0.535675	0.872984
ABI3BP	0.392525	0.13701	0.306453	-0.356242	1.10429	1.63014	1.14108	1.39765	-0.248276	-0.0413423	0.312781	0.735235	0.596239	0.673783	0.32432	0.152553	0.315991	0.221783	0.494746	0.904362
UHRF1BP1	0.39235	1.88014	-0.671908	-0.961999	0.949192	0.683001	0.572505	0.52945	0.52119	0.0969334	0.594066	0.00576671	0.392616	0.355736	0.0951947	0.259683	0.391559	0.444451	0.290531	0.846328
DGCR5	0.392272	-0.564823	0.501492	0.869666	-0.302735	-0.677646	0.626528	-0.319875			0.677764	0.566315	0.455227	0.28342	0.487932	0.187061	0.417861	0.701191
ZNF430	0.392097	0.552503	-0.456787	-0.140442	0.266553	-0.0655645	-0.179263	-0.0907612	0.112665	0.0709776	0.336217	0.174792	0.253714	0.781496	0.496138	0.879304	0.561257	0.775846	0.715891	0.816241
PTN	0.392017	-0.0602243	-0.221636	0.436569	-1.33371	-0.28518	1.27299	-0.0354437	-0.00331596	-0.330456	0.146747	0.832528	0.283222	0.0832715	0.148461	0.749219	0.159436	0.970097	0.989886	0.229429
LYRM2	0.391203	0.215614	-0.468452	-0.96527	0.330769	-0.0271364	0.140321	-0.194979	-0.280044	-0.289325	0.325951	0.596291	0.330641	0.194805	0.332511	0.938726	0.787437	0.734863	0.332192	0.308417
CPPED1	0.391064	-0.0261164	0.133693	1.64984	-0.58221	-0.363125	-0.953071	-0.181625	-0.0531978	-0.200988	0.619415	0.974291	0.872326	0.0831582	0.533249	0.700315	0.0130036	0.579668	0.829999	0.422678
TBC1D22B	0.390683	0.0587948	0.268872	-0.312595	0.296359	0.0502772	0.194459	0.351216	-0.0240432	-0.122759	0.0989434	0.806405	0.422664	0.52903	0.242776	0.856062	0.38603	0.129057	0.921506	0.615356
LSG1	0.390605	0.268778	-0.129861	-0.445256	0.157782	-0.0640181	-0.191189	-0.195016	0.0893899	0.0468357	0.106727	0.26883	0.539133	0.125378	0.538907	0.816455	0.331341	0.331409	0.668956	0.821142
AC069544.1	0.390527	-1.19336	-0.064888	-0.588943	0.255077	-1.02091	-0.617525	-0.517316	0.366633	-0.0651199	0.607009	0.171329	0.931242	0.560314	0.76835	0.283623	0.288622	0.384299	0.453841	0.897594
PSME4	0.390407	-0.229212	-0.426109	-1.6209	-0.0855838	-0.441943	0.437123	-0.0491266	0.0956348	-0.523933	0.607534	0.774722	0.496704	0.120679	0.861936	0.424467	0.465645	0.941516	0.890621	0.486814
TMEM37	0.390303	1.38476	0.172619	-1.02579	-0.825568	-0.520937	-0.336365	-0.416111	-0.784811	-1.71537	0.664671	0.11292	0.762758	0.240957	0.153019	0.380819	0.650116	0.585299	0.357282	0.0685823
CDC40	0.390252	-0.011443	-0.686833	-0.173396	0.228675	-0.166079	-0.775539	-0.462758	0.0253361	-0.331273	0.404669	0.982	0.304876	0.832772	0.582827	0.713484	0.152083	0.383769	0.944882	0.386463
CPNE7	0.390179	0.218076	-0.104891	0.09956	1.77	1.72066	1.78245	2.76236	0.381277	0.763282	0.0904221	0.340974	0.765456	0.823385	0.0387723	0.0575704	0.0513971	0.00266757	0.224646	0.0167218
RPP21	0.389789	-0.922737	-1.14553	1.10643	-1.14184	0.566761	0.211034	-0.52846	-0.788082	0.142682	0.544575	0.205189	0.170355	0.211143	0.089056	0.320041	0.745691	0.457153	0.333164	0.845136
COL13A1	0.389614	-0.241318	-0.41495	-0.013704	-0.358081	-0.553197	-0.315522	0.32374	0.354353	0.310621	0.53172	0.717347	0.151176	0.968859	0.606216	0.445291	0.705298	0.691267	0.196204	0.24883
RNMT	0.38921	0.194333	0.286217	0.0666047	0.0288293	0.311245	0.101157	0.357609	-0.14856	-0.329204	0.284284	0.599349	0.572556	0.923975	0.927074	0.319767	0.818065	0.420881	0.719473	0.434115
DIP2B	0.389019	0.609289	-0.380468	0.491674	-0.285148	0.881795	0.0296452	0.492011	-0.00884246	0.067334	0.433285	0.214748	0.582906	0.543768	0.657694	0.128077	0.9489	0.280758	0.976041	0.815528
PTENP1	0.388692	-0.824943	-2.35286	1.03881	-1.69413	-1.02602	0.414797	0.364977	2.56024	4.34178	0.586507	0.314436	0.0139727	0.213012	0.0532414	0.229381	0.611602	0.662456	0.0145279	0.000120768
FCHO1	0.388545	-0.265593	-0.216589	2.22026	-0.830624	-0.245181	0.671117	0.163276	0.212875	0.609495	0.348699	0.567354	0.822967	0.0378085	0.251857	0.73185	0.484232	0.869772	0.845992	0.567327
TSPYL5	0.388507	1.20188	-0.775016	-0.407498	0.579394	0.448273	0.339001	0.614506	-1.1244	-0.485226	0.581682	0.0825996	0.3687	0.699789	0.245338	0.408779	0.696465	0.481093	0.428686	0.72829
TXNDC16	0.388507	1.20188	-0.731366	-1.14392	0.137191	-0.301907	-0.64688	-1.32907	0.669628	-1.22144	0.625424	0.121784	0.280783	0.215161	0.833665	0.667489	0.283507	0.0511819	0.384428	0.175094
AC132008.2	0.388317	0.186174	0.407815	-0.834465	0.302369	0.423136	-0.00393228	-0.202904	-0.414465	-0.190715	0.26873	0.603947	0.349973	0.218931	0.429264	0.289312	0.990252	0.562701	0.423551	0.695221
TRMT10B	0.388247	0.5129	0.606717	0.322255	0.359969	-0.606896	0.164962	-0.468104	-0.174618	-0.695514	0.190308	0.086383	0.195168	0.603714	0.333108	0.211122	0.553284	0.15355	0.61983	0.0759372
AC010491.1	0.387935	0.817049	-0.718342	-1.80959	0.343453	0.209118	-0.878291	-1.76599			0.479432	0.129078	0.390434	0.115445	0.655915	0.792783	0.25035	0.0384945
MAP2	0.387631	0.221637	0.22797	0.0273199	0.026602	0.565448	0.0321433	0.0240598			0.529758	0.724973	0.751699	0.976358	0.961507	0.313586	0.910061	0.935628
IRF5	0.387631	0.136903	-1.92516	-1.55764	0.249261	-0.515578	0.353084	0.441411	0.059551	0.0729134	0.522298	0.825009	0.021219	0.126343	0.60029	0.343165	0.150993	0.0838805	0.863362	0.829793
WHAMM	0.387548	-0.244215	0.641314	1.61228	-0.0160307	-0.350066	0.450938	0.540594	-0.518384	-0.659632	0.53303	0.720536	0.454935	0.110107	0.980827	0.628934	0.529318	0.4592	0.364194	0.248602
DSEL	0.386978	0.287322	-0.286823	-0.180911	-0.508948	0.880547	0.310886	-0.215683	0.219131	-0.0860038	0.251348	0.403934	0.448627	0.711973	0.647443	0.416961	0.77593	0.847105	0.430268	0.759146
ATRX	0.386736	-0.246511	-0.054022	-1.06301	0.33168	-0.221288	-0.681104	-0.0125686	-0.524927	-0.631951	0.373678	0.605486	0.923874	0.22558	0.400368	0.616761	0.101447	0.97335	0.269244	0.18618
TP53BP2	0.386564	-0.11821	-0.0100446	0.125198	-0.180968	-0.0389601	-0.0360309	0.504175	0.250617	0.0434478	0.0458026	0.544216	0.970132	0.716171	0.429096	0.868045	0.854722	0.0140713	0.271799	0.847222
ADCY6	0.386444	-0.0984456	-0.067204	0.356092	-0.525929	0.0394646	0.0910154	0.0456752	0.238075	-0.0877435	0.115324	0.701731	0.820247	0.329316	0.0375782	0.869653	0.65707	0.829295	0.311887	0.711064
FYN	0.385899	0.951573	0.358878	0.53851	0.634454	-0.113633	-1.09161	0.723913	-0.0742814	-0.0569846	0.251612	0.00508837	0.0989203	0.0491191	0.0572155	0.769136	0.167739	0.310533	0.73279	0.789453
LGALS9	0.385783	-0.0384737	0.0401458	-0.224625	-0.701326	-1.47425	-0.295662	0.319088	0.0246644	-0.234047	0.532298	0.952877	0.961954	0.83597	0.122633	0.0108959	0.218652	0.169957	0.967261	0.700996
ZSWIM8	0.38575	0.384209	0.362518	0.298289	-0.29271	-0.136868	-0.157804	-0.0144269	0.216126	0.193858	0.0791612	0.0825218	0.168115	0.375693	0.271456	0.612807	0.549609	0.957187	0.297589	0.343259
ZNF141	0.385325	1.12972	1.99771	0.403705	-1.23792	-0.445272	1.25514	0.768062	0.855227	-0.0982224	0.61633	0.119872	0.0673975	0.772965	0.16262	0.592851	0.159913	0.404964	0.383282	0.922687
PLCL2	0.385036	-1.38582	-0.353745	-0.345785	0.240648	0.560658	0.339001	0.614506	0.276372	-0.576037	0.536929	0.0635972	0.493798	0.61164	0.784789	0.531124	0.701876	0.489289	0.600393	0.308074
NEURL4	0.384551	0.264065	-0.190553	-0.668346	-0.283671	-0.0060783	0.79506	0.734047	0.0316883	0.0403409	0.130879	0.305333	0.530692	0.148065	0.389236	0.985901	0.0395578	0.0674399	0.894307	0.863366
STK17B	0.384082	0.204977	-0.270191	0.01361	-0.471324	0.314767	-0.199343	0.228896	0.18481	0.117701	0.133757	0.4303	0.231418	0.961021	0.102362	0.239289	0.41847	0.344426	0.408797	0.59308
SF3A1	0.383945	0.312057	-0.43226	-0.218004	-0.0977117	0.02609	-0.17973	-0.045116	0.224759	0.062437	0.192924	0.291631	0.122	0.536905	0.780719	0.942526	0.527825	0.876611	0.459048	0.836448
NCR3LG1	0.383817	0.312561	0.0545792	0.520582	0.51027	0.133729	0.203854	1.62498	0.304437	0.087386	0.532427	0.614659	0.947261	0.605409	0.676731	0.915436	0.876324	0.194431	0.503934	0.848854
HSP90AA1	0.383395	-0.262204	-0.116188	-0.602838	-0.383178	-0.607274	-0.130237	0.123622	-0.120424	-0.305516	0.0529171	0.183039	0.555221	0.0214984	0.060655	0.00509188	0.508498	0.530268	0.726007	0.379871
CTGF	0.383315	0.153332	-0.165518	1.1513	0.525803	0.562331	-0.250111	0.0117342	-0.00158949	-0.0494671	0.227223	0.626756	0.602968	0.00524897	0.249045	0.219076	0.60726	0.980713	0.996754	0.898916
SOAT1	0.383223	-0.0661615	-0.216168	-0.426104	-0.349543	-0.53055	-0.281902	0.167675	0.386311	0.0148215	0.190561	0.832481	0.57912	0.436329	0.509191	0.343691	0.541345	0.708284	0.240578	0.964181
MECP2	0.383072	0.303362	0.131032	0.0478303	-0.0090695	0.0953354	0.0518624	0.0278139	0.225837	-0.105703	0.0742822	0.157179	0.668086	0.906313	0.966488	0.669969	0.824525	0.909499	0.340394	0.658125
FAM76B	0.382893	0.116397	0.0516851	-0.346547	-0.00719117	0.00385324	0.0989584	0.927796	0.377538	0.54516	0.489281	0.839582	0.933774	0.675013	0.98907	0.994447	0.839531	0.0497676	0.333469	0.15552
DIRAS1	0.382814	0.059876	1.1371	1.43109	0.0343651	-1.10699	1.14108	2.5622	-0.295548	1.09213	0.136463	0.82043	0.114724	0.0984288	0.949615	0.0990333	0.256385	0.0107446	0.748882	0.202787
ZIC5	0.382514	0.151404	-0.0967512	0.234591	-0.0179221	0.20726	1.14108	1.39765			0.507877	0.804351	0.884437	0.775625	0.975947	0.745457	0.261564	0.171868
OSBPL3	0.382469	0.144878	0.0241438	-0.201124	-0.0939109	-0.167526	-0.0971663	0.292732	-0.306393	-0.149526	0.244439	0.67103	0.960828	0.7654	0.779714	0.654033	0.647143	0.170471	0.343539	0.628114
DHX36	0.3824	0.527983	0.0940399	-0.0549851	0.542944	-0.0137937	-0.201524	-0.403105	-0.118327	-0.47372	0.205774	0.0817081	0.75807	0.892828	0.0825738	0.967739	0.433666	0.146666	0.65395	0.0963443
SRRM1	0.381678	0.268954	0.190986	-0.320381	-0.197879	-0.36846	-0.25741	0.0163656	-0.0175931	-0.134515	0.139569	0.298351	0.462714	0.363532	0.413584	0.143269	0.30824	0.947799	0.930176	0.505941
LRRC45	0.381669	0.172308	0.334751	-0.548579	-0.328737	-0.182661	-0.05318	-0.155685	0.242629	0.108316	0.149334	0.523225	0.168527	0.132976	0.135601	0.40535	0.813898	0.511561	0.342568	0.668083
CRIPT	0.381535	0.631556	-0.525831	-0.5554	0.440438	0.141033	0.0319413	0.0713092	-0.376554	-0.467098	0.630702	0.421228	0.444825	0.545699	0.456456	0.824487	0.955911	0.905464	0.585259	0.501381
FP565260.1	0.381488	0.171092	-1.20188	-0.606595	0.110469	1.02617	0.142604	0.30939	-0.0236153	-0.0740134	0.239573	0.606556	0.0012828	0.144113	0.914019	0.317414	0.695014	0.407153	0.901219	0.694982
BRPF3	0.381452	0.139435	0.20721	-0.12517	0.238224	0.112997	-0.13259	0.0572201	0.0712469	0.0734348	0.157532	0.613217	0.517775	0.779412	0.298929	0.642522	0.579233	0.813197	0.865998	0.859655
EEF2K	0.381139	0.386155	0.0830741	0.0345471	-0.760886	-0.561121	0.257229	0.278291	-0.11395	-0.0225719	0.227396	0.227039	0.790431	0.93402	0.0525184	0.180607	0.305696	0.284404	0.619817	0.919112
GFPT1	0.380779	0.376992	-0.320557	-0.287854	-0.0932193	-0.00345689	0.298794	0.134029	0.312726	0.225671	0.580013	0.587944	0.616538	0.73021	0.896527	0.996283	0.636524	0.839513	0.461481	0.591863
WASHC4	0.380779	0.871404	-0.409861	-0.13615	0.4628	-0.591434	0.0391667	0.0706149	-0.425008	-0.23879	0.541685	0.152718	0.477325	0.851613	0.417426	0.372819	0.951797	0.914782	0.320258	0.554421
TMEM86B	0.380691	0.180534	0.606309	0.513944	-0.274574	0.134656	-0.244903	0.383834	0.144684	0.22598	0.209067	0.565359	0.224207	0.419065	0.533735	0.761624	0.548034	0.321453	0.648191	0.465044
LTB4R	0.380651	0.0955278	0.725135	-0.473978	0.261525	0.382221	0.346263	0.13237	-0.0866436	0.139819	0.247726	0.779727	0.0778058	0.454021	0.352895	0.187987	0.108035	0.551368	0.84213	0.737411
ABCB9	0.380504	-0.078863	1.21496	1.25721	-0.0267803	-0.151431	-0.294774	0.0473476	0.441058	0.130313	0.250842	0.822317	0.0752369	0.132036	0.939174	0.693852	0.369806	0.88298	0.143267	0.660649
VHL	0.380415	0.492832	0.182114	-0.0124567	0.525217	-0.272122	-0.484793	-0.969285	-0.0589361	-0.251642	0.213626	0.109208	0.637772	0.980887	0.387152	0.695297	0.365496	0.125139	0.815872	0.332328
ZBTB34	0.380205	0.00652724	-0.658139	-0.72651	-0.683672	0.65409	0.146403	0.609407	-0.377423	0.0214815	0.536771	0.991908	0.354502	0.429495	0.394817	0.381314	0.823847	0.35118	0.443271	0.962276
IQSEC1	0.380162	0.335168	0.104846	-0.00545476	-0.136457	-0.396566	0.400131	0.530007	0.252581	0.366228	0.0648512	0.103154	0.609905	0.983827	0.543894	0.114346	0.100111	0.036031	0.362512	0.182288
SMC2	0.380125	0.592977	-0.335988	-0.388771	0.0302735	0.177935	-0.198704	-0.284258	0.134437	-0.176442	0.313678	0.114217	0.476148	0.546182	0.948218	0.702277	0.643651	0.535226	0.747136	0.679811
EIF3A	0.380039	0.318665	-0.0244462	-0.0488479	0.086075	-0.167023	-0.370115	-0.0523726	0.0432345	-0.117361	0.246881	0.333827	0.938232	0.902588	0.799562	0.63559	0.251098	0.868928	0.868982	0.655832
CCDC150	0.379819	0.132247	0.182791	-1.8412	0.10125	-1.44134	0.0458095	-1.16666	-0.32666	0.100567	0.446727	0.792358	0.693179	0.0279316	0.795176	0.0105247	0.929072	0.0610746	0.5234	0.831406
ANKRD12	0.379697	-0.106517	-0.102294	-1.01256	0.334836	-0.249206	-0.145984	1.03115	-0.415581	-0.126243	0.282682	0.77776	0.816945	0.155199	0.359531	0.548912	0.738251	0.0118543	0.489745	0.821615
EIF2AK4	0.379468	0.434224	0.182922	0.219674	0.137374	-0.273779	-0.0885065	-0.171952	-0.0362163	-0.104126	0.0753415	0.0436402	0.406843	0.436946	0.59085	0.343048	0.692479	0.467802	0.857506	0.605221
MIR1254-1	0.379274	1.10264	-0.7406	-1.69896	0.573832	-1.00498	-0.490038	-0.534072	0.387792	-0.677606	0.586378	0.0980499	0.317998	0.111178	0.379858	0.205188	0.485593	0.459361	0.410885	0.198582
CLIP2	0.379262	0.332253	0.18785	-0.00735869	0.0147206	-0.298273	0.150132	0.408649	0.146213	-0.0689501	0.331839	0.406671	0.48069	0.983575	0.96399	0.423105	0.734773	0.361503	0.626416	0.819176
AC026740.1	0.379199	0.311238	-0.0319124	-1.22997	-0.632451	-0.576894	0.284313	6.77912e-05	0.579039	0.778998	0.415415	0.511317	0.943801	0.0844144	0.194135	0.253321	0.318928	0.999826	0.270464	0.129513
CEP78	0.379176	0.264607	-0.747164	-0.561863	-0.382617	-0.876941	0.418182	-0.0247745	-0.0623916	0.10812	0.366825	0.540754	0.101671	0.345872	0.482934	0.140861	0.365223	0.961392	0.841235	0.718055
NFE2L2	0.378944	0.116676	0.258516	0.101814	0.590753	0.280155	-0.385252	0.425418	-0.171359	-0.317634	0.196607	0.695449	0.458549	0.826348	0.0381088	0.329965	0.179187	0.120684	0.617598	0.360645
MLLT10	0.378937	0.405766	0.131525	0.200813	0.102801	0.099726	-0.0864654	0.10784	-0.136091	-0.0513645	0.119348	0.0992505	0.636444	0.576731	0.693481	0.714218	0.612189	0.530238	0.51624	0.800516
AC234582.1	0.378817	-0.257197	-2.63253	-0.297989	-0.593759	-0.534324	-0.884466	0.367922	0.287906	0.0624252	0.322965	0.554826	0.00208528	0.718847	0.469713	0.528493	0.202592	0.559688	0.609555	0.912503
UBAC1	0.378546	0.332815	-0.00101047	0.253755	-0.238175	-0.169125	-0.000538216	-0.324575	-0.122784	-0.0331189	0.0152715	0.0315968	0.99482	0.195521	0.144242	0.302101	0.996951	0.0337966	0.457184	0.837845
MIER1	0.378522	0.48967	0.0618431	0.368566	0.100966	0.052063	-0.239208	0.00190905	-0.0985807	-0.103664	0.393284	0.267832	0.890304	0.508417	0.815346	0.907913	0.470129	0.995405	0.791488	0.777325
COQ9	0.378452	0.123893	-0.207418	-0.348685	0.0752124	-0.00943861	0.0724622	-0.0750685	-0.0182662	0.132207	0.185262	0.670335	0.469171	0.380648	0.735524	0.967632	0.739116	0.742911	0.93813	0.564063
GOLGA4	0.37844	0.17285	-0.0445938	-0.830577	0.291459	-0.814702	-0.56943	-0.0489492	-0.0601892	-0.0328506	0.446723	0.747658	0.920676	0.247753	0.559377	0.193607	0.265859	0.91921	0.895055	0.941399
ASCC3	0.37822	0.409069	0.129488	0.0590065	0.108862	-0.460963	-0.620487	-0.858462	-0.0503593	-0.241642	0.292106	0.252615	0.738951	0.909575	0.702223	0.166454	0.0863965	0.0344965	0.89923	0.550825
RMI2	0.378112	0.341766	0.185865	-0.777278	0.63857	-0.0950483	-0.127654	-0.100542	0.276248	0.248885	0.283354	0.34577	0.700746	0.296983	0.0897809	0.82603	0.534229	0.632708	0.430139	0.470573
KIAA0355	0.377687	0.611995	0.240561	-0.0508173	0.213261	-0.226198	0.238832	0.511191	-0.308984	-0.29026	0.262906	0.0644607	0.416833	0.901268	0.417681	0.44554	0.461537	0.123296	0.207624	0.225348
CEP295NL	0.377625	0.650961	-0.950127	0.429955	-0.185608	0.555993	-0.621338	-0.954209	0.534512	0.349659	0.550534	0.292411	0.176603	0.576069	0.790949	0.424432	0.339938	0.168237	0.259064	0.454311
AL121603.2	0.377612	0.0830354	-1.21181	-0.214377	1.51808	1.38831	0.455079	0.950843	0.61863	0.319065	0.562447	0.901117	0.125658	0.815687	0.0834063	0.125616	0.38316	0.0673816	0.196287	0.506232
GABARAP	0.377352	0.489097	-1.94942	-1.95847	-1.81088	-0.634495	0.871232	-0.940532			0.606817	0.506003	0.0402498	0.113968	0.0766211	0.510386	0.336022	0.365805
USP42	0.377116	0.502482	0.144382	-0.14296	0.00293602	0.0724827	-0.121263	0.405995	0.0714341	0.00824677	0.169983	0.0695748	0.627149	0.725943	0.990935	0.783921	0.666565	0.145387	0.789544	0.975236
ST7-AS1	0.37672	0.0885825	-0.902129	0.711156	0.141974	0.443553	-0.367518	0.433007	0.772731	1.15713	0.732171	0.936952	0.373526	0.529841	0.897601	0.689986	0.552476	0.447649	0.376422	0.169906
RPLP0P2	0.37672	0.0885825	-0.231198	-1.43096	-0.831994	-0.796465	0.469145	0.881059	0.202051	-0.328442	0.722344	0.93454	0.757482	0.202825	0.359655	0.38996	0.643575	0.383992	0.535233	0.344984
UNKL	0.376691	-0.0184053	-0.401361	-0.369856	-0.0565768	-0.342872	-0.0946646	0.0316475	-0.21486	0.363865	0.14586	0.944971	0.217866	0.393074	0.823442	0.218719	0.705981	0.901543	0.273797	0.059035
AC019205.2	0.376401	0.770957	0.371186	0.235498	-0.139327	-1.17719	1.12787	-0.134261	0.69738	0.528756	0.44029	0.103977	0.566711	0.775045	0.758304	0.0405327	0.147348	0.871394	0.428469	0.547661
EXOC4	0.376303	0.121076	-0.112664	0.155519	-0.114075	-0.13851	0.028519	0.193686	0.0151984	0.0415123	0.0609643	0.547004	0.56535	0.526927	0.563117	0.505265	0.863947	0.25526	0.940348	0.835282
CENPI	0.376211	-0.222287	-1.11103	-0.0826732	0.583667	-0.368097	0.0567837	-1.01496	-0.192276	0.145	0.48921	0.706473	0.11143	0.917455	0.321414	0.583845	0.915497	0.114232	0.636149	0.702464
EPB41L4B	0.376171	-0.0993302	0.206976	0.0549099	0.365311	-0.175637	-0.368874	0.400276	-0.0615303	0.160673	0.488445	0.867562	0.656821	0.929875	0.458513	0.753597	0.304899	0.231246	0.829298	0.55821
[truncated: 12,518 more rows]
