# Supplementary material for: Computational pipeline predicting cell death suppressors as targets for cancer therapy
Source: iScience. 2024 Aug 30;27(9):110859. doi: 10.1016/j.isci.2024.110859 (PMC11416655; doi:10.1016/j.isci.2024.110859)
Supplement: Table S4. Connectivity map enrichment scores, related to Figure 4 [file mmc4.xlsx]

## Sheet: S4 - CMAP
Table S4 - Connectivity map enrichment scores (related to Figure 4)
		Upregulated signatures (top 20 genes)										Downregulated signatures (bottom 20 genes)
gene	cell	BT549_E_up	BT549_R_up	HS578_E_up	HS578_R_up	MDA468_E_up	MDA468_R_up	HCC70_E_up	HCC70_R_up	SUM159_E_up	SUM159_R_up	BT549_E_down	BT549_R_down	HS578_E_down	HS578_R_down	MDA468_E_down	MDA468_R_down	HCC70_E_down	HCC70_R_down	SUM159_E_down	SUM159_R_down
A2M	A375	0.314064	0.272669	-0.360109	0.617501	0.819739	0.25822	-0.899501	0.339096	0.070587	-0.0355072	0.402631	0.504449	0.18825	0.144563	0.133986	-0.31799	0.258666	0.238543	0.380007	0.85849
AARS	A375	0.253992	3.50596	0.321352	-0.0124592	6.62101	0.885589	1.82759	1.45129	1.77658	1.76952	-0.436584	-0.316872	-0.261461	0.293865	-0.217608	-0.152628	0.163875	-0.216129	0.111317	-0.00715739
AATF	A375	0.913915	0.681727	-0.486816	-0.0601106	0.565088	0.0718473	-0.00301781	1.42096	-0.372462	-0.0418779	-0.325679	-1.17497	0.148495	0.189476	-0.0886024	0.127778	0.146651	0.0638448	1.03682	1.19046
ABAT	A375	-0.832424	0.322581	-0.13175	-0.0555119	0.421072	-0.585181	0.348141	-0.764778	0.635134	0.68221	-0.0870692	-1.24464	-0.584127	0.147307	0.0566013	0.369175	-0.464195	0.00312433	-0.714278	-0.974264
ABCA1	A375	2.02165	-0.495898	-0.300463	0.830849	-0.157385	-0.0428619	-0.0841711	0.233243	0.369343	-0.0272814	0.190323	-0.727094	-0.15049	0.243564	0.263636	0.502763	-0.111616	0.453145	-0.162897	0.0204739
ABCA3	A375	-0.0777126	0.341252	-0.110394	-0.274681	0.054989	0.0531102	0.334549	-0.10766	-0.0938613	-0.526127	-0.150502	-0.258685	-0.0539357	0.0562464	-1.51381	-1.03829	0.10992	0.379111	1.17265	1.22261
ABCA5	A375	0.359247	0.445779	-0.228786	0.153723	-0.185323	-0.548265	-1.02127	-0.246011	0.325765	0.317327	0.279383	1.64166	0.840938	0.177758	1.48612	-0.00498622	1.00417	0.837033	-0.0584044	0.589719
ABCB1	A375	0.534848	-0.173292	-0.907711	0.110552	-0.261321	-0.487901	-0.529352	0.763283	0.00759019	0.353484	-0.314415	-0.118829	0.40249	0.515253	-0.238315	0.805225	-0.802109	-0.0619328	-0.100453	0.00991956
ABCB4	A375	-0.256986	-0.26673	-0.323237	0.864839	0.169231	0.104787	-0.0424488	-0.206543	-1.62044	-0.606515	0.317798	-0.0154344	-0.521988	-0.987046	-0.0622299	0.763848	-0.10682	-0.379945	-1.07059	-1.48093
ABCB6	A375	0.33767	-0.0766908	0.00251237	2.41151	0.339968	-0.0407786	-0.478676	0.85754	-0.0132599	-0.146862	-0.373949	0.201241	2.2661	2.73391	-1.58421	0.495331	0.278867	1.53763	-0.0306917	0.815814
ABCC1	A375	0.342356	0.318881	-0.465266	-0.154245	0.513564	0.137601	-0.895643	0.00908148	-0.549878	-1.48363	-1.54693	-1.47278	1.57488	0.490055	-0.605597	-0.604348	0.656575	-0.440758	-0.162953	-0.0674557
ABCC10	A375	-0.307103	0.331048	1.51486	0.381841	0.487039	-0.829296	-0.441098	0.795089	0.460192	0.184819	0.337886	0.134535	-0.226158	0.221586	-0.104089	-0.143995	1.99913	0.182261	-0.423303	0.0247613
ABCC2	A375	-0.46706	-0.602922	0.153496	-0.201	0.197735	-0.108578	0.680218	0.217537	1.63212	1.15253	0.516142	-0.0705155	0.0925037	0.255137	-1.10969	-0.901119	-0.0585766	0.918358	0.331811	0.944392
ABCC3	A375	-0.418976	-0.567096	0.65362	0.659963	0.213637	0.287494	0.236577	0.0488378	0.675886	1.29408	0.185594	0.340434	0.452309	0.691593	0.0195278	-0.31839	0.11617	0.938947	0.170536	0.54742
ABCC4	A375	0.407634	0.8715	0.0655142	-0.0689261	0.0867358	-0.878456	0.1755	-0.52374	-0.276292	0.129773	0.404642	0.28762	1.16261	0.350171	-0.221059	0.00616095	0.0828528	0.228209	0.0730425	0.496793
ABCC5	A375	0.489887	1.89635	0.331072	0.2944	0.26799	-0.151453	0.342845	0.693376	0.0484692	0.967391	-1.03146	-0.00862792	1.21956	2.44812	0.0960917	0.851365	0.418143	-0.00400636	0.072258	-0.110153
ABCD3	A375	0.158017	-0.159664	0.0375933	2.63393	0.244828	-0.653761	-0.459688	0.534354	0.462793	0.176507	0.132319	0.15919	-0.236263	-0.738691	0.186944	1.91802	0.118257	-0.437226	-0.0156359	0.253136
ABCF1	A375	0.304517	0.321331	-0.0330471	-0.188301	0.649087	0.119871	0.0128501	0.294159	1.0338	0.118729	0.687858	0.0727117	-0.0738897	-0.365984	1.29315	0.157774	-0.110071	0.269307	-0.238832	0.0869378
ABCF2	A375	0.0715586	0.385261	0.145039	0.508643	0.786586	-0.462119	0.153477	2.00608	0.031083	0.339683	-0.0269022	0.497032	1.07973	0.782596	0.175534	-0.311006	-0.962696	-0.207506	-0.0125717	-0.0645168
ABCF3	A375	-0.503187	0.30933	0.575937	0.171166	0.224548	-0.363261	0.145204	0.314176	0.444177	0.393336	0.728459	0.226183	-0.271818	1.00545	0.588596	-0.119948	0.0878907	0.837454	0.235643	0.189358
ABCG2	A375	0.280582	0.0742953	0.22339	0.0782714	-0.0813363	-0.839628	0.321976	0.434409	0.968024	0.759364	0.0840443	-0.0448407	0.0578142	0.211889	-0.94991	0.431418	-0.641574	-0.14065	-0.251501	-0.187495
ABCG5	A375	0.115087	-0.226922	-0.220814	-0.00292617	0.459024	-0.0781005	-0.061499	-0.0412108	0.523973	1.0997	0.768511	0.23458	-0.0457467	0.458359	-0.402318	0.0180222	-0.204005	1.80174	-0.342156	0.649868
ABCG8	A375	-0.0451023	0.106688	-0.0336539	-0.060773	0.72924	0.852886	-0.494629	-0.119056	-0.231303	-0.191024	-0.142614	0.212171	0.212557	0.460865	-0.172992	-0.136858	1.37066	0.0838339	0.167965	1.03064
ABHD2	A375	0.195303	0.205053	0.465811	0.849146	-0.000887961	0.158294	-0.198381	0.322705	-0.0680732	-0.377466	0.51487	0.56111	0.495771	0.250203	-0.811868	-0.153989	0.217328	0.124498	-0.0125371	0.588318
ABHD4	A375	0.51028	0.326755	0.758091	0.880671	0.218277	-0.398235	-0.0996764	0.43717	-0.0866008	0.310438	1.46006	1.28716	-0.226548	0.0419952	1.55599	1.13646	0.730076	1.64874	-0.297419	-0.126531
ABHD6	A375	0.63983	0.502098	1.0009	0.584884	0.965759	1.10483	-0.200522	1.17211	2.0934	0.941462	0.296774	0.063917	-0.366601	0.719107	1.37394	-0.573984	1.14532	0.370181	-0.583949	-0.357869
ABL1	A375	0.171838	0.357989	0.261735	-0.0278128	0.332036	0.213292	-0.152135	0.266796	0.0125923	0.999719	0.285738	-0.0560565	-0.576449	-0.0213948	-0.170195	-0.19949	0.0694462	0.177335	0.793975	0.67733
ABL2	A375	-0.0150394	-1.12744	0.196101	1.15484	-0.235764	0.550528	0.813884	0.497096	0.979056	0.620522	-0.516281	-1.75334	0.080617	1.04876	-0.590498	0.702956	0.220784	-0.22002	-0.206953	-0.292163
ACAA1	A375	0.934744	0.606166	-0.0348886	-0.0367117	0.420255	-0.248707	-0.542851	0.29876	-0.52023	-0.257431	0.231758	0.241057	0.191453	0.0731543	0.554674	0.405818	0.46088	0.126603	-0.180054	0.852801
ACACA	A375	1.11239	0.678031	0.0996743	0.0415664	0.439329	-0.197288	-0.369228	1.49135	0.78039	-0.216831	0.753522	0.0822428	0.377859	0.156025	-0.195137	-0.0376153	-0.788208	-0.478448	-0.163814	-0.501764
ACACB	A375	0.544746	0.413603	-0.184703	-0.0451157	-0.27448	-1.18638	-0.405356	-0.785586	0.240488	-0.18639	-0.381194	-0.723886	0.0139458	0.190103	-0.931698	0.4679	0.376039	-0.0604578	-0.0716411	0.0930283
ACAD8	A375	0.00685302	0.487769	-0.942726	0.122877	-1.31806	-0.344454	-0.762993	-0.450339	-0.516913	-0.622417	-1.11578	-1.20269	0.550649	0.404721	-0.644724	-0.590208	0.493965	-0.316863	-0.0860752	0.520481
ACADM	A375	-0.0242776	0.368492	0.0975341	-0.25113	0.647902	-0.445206	-0.497641	-0.0913967	0.728433	0.478663	0.373281	-0.258562	0.24864	0.124922	0.283665	0.618239	0.288307	0.793543	-0.462605	-0.17558
ACADS	A375	1.13145	0.491205	-0.850263	0.352354	0.178717	-1.56464	-2.39042	-0.256971	-0.10238	0.017675	0.90579	0.847008	-0.49004	0.279634	-0.0271324	-0.266687	-0.441279	0.013859	-0.0198566	0.0366731
ACADSB	A375	0.0962936	-0.43761	0.38107	1.69465	-0.782984	-1.55747	-0.526437	-0.482507	-1.88358	-0.00954831	0.503555	0.254658	0.0331902	0.266146	-0.262689	-0.455162	0.0658273	0.436686	0.365745	1.06301
ACAT1	A375	0.113183	0.579719	0.0535296	0.0014054	0.550423	0.670024	0.416602	0.588108	-0.252631	1.17216	0.649511	0.0265502	-0.567464	-0.353315	0.0955153	0.50848	0.627369	-0.000280757	0.14049	0.467532
ACAT2	A375	-0.147387	0.323033	0.0772689	0.0466704	0.875059	0.323794	-0.014773	0.210041	0.624236	2.2656	-0.140456	-0.660321	-0.0691709	0.139547	0.350109	0.811669	-0.685088	-0.771107	-0.112415	-0.636566
ACBD3	A375	0.0767476	-0.0504812	0.204756	0.258391	0.363074	-0.449029	0.158637	0.423094	0.312618	0.858065	-0.490408	-0.482323	0.415803	0.292505	-0.455603	0.279259	-0.521214	-0.543852	-0.431861	-0.352807
ACD	A375	-1.78594	-1.22069	-0.0255004	0.969047	-0.0388859	0.386119	0.230259	0.00425751	2.1514	1.18305	1.27217	0.207864	0.217957	1.0887	1.07967	-0.252309	0.319789	1.55964	0.437891	0.258076
ACLY	A375	0.552209	-0.144382	-0.930899	-0.621791	0.0251831	0.0771217	0.0297093	0.903356	0.102934	0.657579	-2.00227	-1.26382	0.738661	1.39805	0.0876971	1.0755	0.179969	-0.205006	0.0616768	0.310221
ACO2	A375	-0.277748	-0.0537778	0.41586	0.219708	-0.481819	0.323634	-1.76362	-0.147675	-0.0363482	0.144484	0.224687	-0.116558	0.197925	0.235278	1.20641	1.70976	0.31449	0.49419	-0.828445	0.849407
ACOT9	A375	-0.0329877	0.130902	0.728755	0.826916	0.521062	-0.102546	0.230153	0.508505	1.4085	0.965022	0.255478	-0.28687	-0.400489	0.0886892	-0.328149	-0.446504	-0.976715	-0.467856	-0.641058	-0.975978
ACSL1	A375	0.483253	1.20274	0.288029	1.09475	0.230254	-0.0108406	-0.010899	0.232274	0.372841	-0.0613435	0.0755134	0.0117464	-0.0645808	-0.0824223	-0.121155	1.5545	0.874979	-0.30628	-0.084296	0.0271537
ACSL3	A375	-0.750936	-0.499642	-0.882201	0.256008	0.607133	0.369305	-1.33104	-0.362472	-0.284402	-0.210425	-0.0971684	0.282198	-0.0940173	0.258175	-0.114706	0.0956783	-0.0591679	0.65457	-0.0563287	0.965499
ACSL4	A375	0.563311	0.342673	0.190195	0.501963	0.587285	-0.0191396	-1.02288	0.86639	0.681815	-0.161424	-0.374201	0.055851	-0.0333234	0.796747	-0.520132	-0.193342	0.106896	0.416052	-0.764622	-0.362727
ACTB	A375	-0.0396812	-0.341405	-0.150828	-0.125139	0.0316061	-0.135247	-0.707624	-0.390061	-0.0560308	-0.189207	0.0129032	-0.645778	0.589271	1.57817	-1.17696	0.0117574	0.143403	0.883501	0.285298	-0.161421
ACTN1	A375	-0.241574	-1.49112	0.107067	1.872	0.3771	-0.0631345	-0.411406	0.406663	-0.0224196	0.0640768	-0.539056	0.190091	1.16937	1.56983	0.136288	0.0533713	0.36674	0.351328	0.00712509	0.41572
ACTR2	A375	0.274473	0.443189	0.0213016	-0.271709	-0.358851	-0.777908	0.354711	-0.17377	0.00386253	0.266013	-0.0873664	-0.179513	-0.871154	-0.635743	1.63366	0.0840168	1.30004	0.839725	-0.119152	-0.0837671
ACTR3	A375	0.0686247	0.683753	-0.213672	0.215085	-0.136606	-0.0242271	0.0453073	0.295654	-0.534058	0.0153653	-0.275046	-0.55285	0.30167	1.56972	-0.204782	0.202617	0.293521	0.0745234	-0.349105	-0.29288
ACVR1	A375	-0.126893	-0.198854	0.980696	0.884945	0.394922	0.64079	-0.464588	0.838741	0.573345	0.847851	0.450722	-0.098915	0.0730308	1.51902	-0.175016	0.440927	0.166693	1.95614	0.123	-0.112134
ACVR1B	A375	0.347098	0.299135	0.397028	1.4086	0.207967	0.042783	-0.486633	0.816389	-0.1502	0.0381976	-0.998221	-0.11729	-0.326902	-0.65955	0.419146	0.00410084	0.266834	-0.966836	-0.786388	-0.372334
ACY1	A375	0.30093	-0.339945	0.471175	0.170668	-0.169634	0.203981	-0.318994	0.845398	0.88225	1.03556	-0.025677	-0.939368	0.00192964	-0.30369	-0.490561	-0.302994	-0.317682	-1.02399	-0.215579	0.0361784
ADA	A375	0.159923	1.17744	0.470812	0.357317	2.94576	-1.63556	0.465714	-0.287986	0.0678189	0.0286055	-0.131292	-0.819057	0.00613871	1.32658	-0.000765828	-0.71709	0.229359	0.572045	0.132038	0.898722
ADAM10	A375	-0.0517116	0.0186661	0.0630904	0.032412	0.276719	0.544816	0.00608428	0.113247	0.361585	0.16937	-1.85616	-1.06778	0.150817	0.627448	0.112989	-0.131472	-0.187493	-0.424981	-0.121356	-0.126725
ADAM15	A375	-0.0456418	0.0963056	-0.0310927	0.286209	-0.00226176	0.0845685	-0.212031	-0.121324	1.22766	0.692817	-0.243048	-0.146246	0.405896	1.11962	-0.244036	-0.887003	0.0230213	-0.548386	-0.307921	0.268984
ADAM17	A375	2.21616	1.56161	-0.318508	-0.110275	1.01846	1.49514	-0.493443	1.14394	-0.000659691	0.355969	-0.549049	-1.01093	0.106725	0.00944972	0.159158	-0.450611	0.0755389	0.712141	-0.193752	-0.508522
ADAR	A375	2.40329	0.186342	-0.540789	0.00133158	0.830492	2.27616	-0.215631	1.53437	-0.637422	-0.032131	-0.551797	-0.354108	0.292471	1.74128	-0.523293	0.0847245	-0.0646626	0.490026	0.208557	0.47303
ADAT1	A375	-0.785606	-0.357397	-0.0473746	-0.023359	-0.965846	0.0672885	0.714294	0.252199	-0.26561	-0.147921	-0.142514	-0.89064	-0.43245	-0.11247	1.81948	0.362783	-0.769251	-0.410453	-1.51661	-1.09014
ADCK3	A375	-0.382745	0.43804	0.179207	-0.526693	-0.646877	-0.379308	-0.291984	0.100948	0.172739	-0.171277	0.521356	-0.375883	-0.542283	-0.17297	0.127477	-0.0147501	0.16831	0.645622	-0.476144	0.504353
ADCY3	A375	-0.0621263	-0.202206	-0.387201	0.192905	0.688449	1.02376	-0.313346	-1.34165	0.180376	1.28409	-0.209563	-0.542219	0.0713211	1.10282	-0.259939	0.0444975	-0.0168078	-0.0995341	-0.0785094	-0.579046
ADCY5	A375	0.314739	0.00653435	-0.213269	-0.505867	0.653637	-0.211738	-0.304525	0.0291043	0.589813	0.0945681	1.25849	0.349727	0.151287	0.469819	-0.425803	0.264336	-0.0436424	1.6906	-0.124412	0.396392
ADCY9	A375	0.133519	-0.395641	0.275623	0.826696	0.200269	0.881101	0.203339	1.42105	0.338553	0.148284	-1.60772	-0.335273	0.435507	1.13897	-0.507015	-0.306138	0.383123	0.160256	0.0497696	0.328709
ADH5	A375	0.116985	0.87596	0.406445	0.236942	-0.80473	-0.322133	0.619239	0.654399	0.378862	0.272192	-0.214878	-0.959566	0.203152	0.667494	0.160097	0.227232	-1.39658	0.625274	-0.174559	-2.14677
ADH6	A375	-0.1072	-0.548262	0.151681	0.559654	0.196924	-0.0114032	0.404214	-0.216905	0.0187826	0.836465	0.59925	0.580259	-0.259035	-0.206068	-0.140621	-0.0163213	0.118152	0.277524	-0.559441	-0.0295835
ADI1	A375	-2.45579	-1.2584	-1.23203	-0.267155	0.164766	-0.0780503	-0.465755	-0.492083	0.806447	0.498104	0.500785	0.325132	0.00512812	0.120324	0.105569	0.12627	0.000163337	0.245605	-0.409454	-0.387755
ADK	A375	1.27418	0.439105	-0.76493	-0.564556	0.87641	-0.0263131	-0.00949836	0.912892	-0.264616	-0.449332	0.808904	0.487848	-0.20087	-0.0907336	0.141741	-0.534604	-0.604803	0.0774141	0.462413	-0.0436485
ADNP2	A375	-0.206498	-1.11992	-0.0152029	-0.0808817	-0.793437	0.160868	-0.213751	-0.0860875	0.605168	-0.0991292	-0.502221	0.280457	-0.0613026	0.116708	1.01634	-0.514213	-0.613543	-0.849181	-0.0680258	0.272882
ADO	A375	0.523179	0.0558366	-0.0330063	0.841634	-0.0325609	0.0614685	0.435376	0.0297879	0.430622	0.418442	-0.560651	0.0836002	0.424226	1.24618	-2.52581	-0.391568	-0.0778932	0.546552	0.300491	0.497767
ADORA2A	A375	-0.332227	-0.460845	0.640361	1.22438	0.0364181	0.0547247	0.427061	1.01866	0.0457695	-0.357226	0.336479	1.15893	-0.942921	-0.324446	1.46125	-0.00766611	-0.145314	-0.385522	-0.488343	0.0187668
ADORA2B	A375	-0.805097	-0.393708	0.324877	-0.418272	0.047811	-0.170004	-0.139309	-0.547376	-0.34592	-0.0330593	0.257753	-0.271719	0.123456	1.13406	-0.447162	-0.223041	0.109499	1.24158	0.343631	0.499248
ADPGK	A375	-0.0405508	0.281458	-0.00943128	-0.0508257	0.370557	-0.180705	-0.341939	-0.279115	-0.660988	-0.949463	0.170889	0.454425	-0.548844	-0.714523	0.398066	0.159305	0.717904	0.746351	0.294106	-0.0147321
ADRA2A	A375	-0.0605225	0.180777	-0.323817	0.338452	0.356007	-0.531846	-0.31915	0.0617893	-0.0485105	0.246936	-0.0457498	0.0955538	0.278442	0.477445	0.0330838	-0.0451393	0.619982	0.0898547	-0.879139	0.0278209
ADRA2C	A375	0.488944	0.919558	0.381005	1.53917	1.14227	-0.205555	-1.03412	-0.00771815	-0.0360263	-0.333065	-0.956029	-1.38449	0.00754181	0.62186	-0.981361	-0.385825	-0.327838	-0.0264559	-0.0938497	0.57157
ADRB2	A375	-0.441305	-0.27482	0.270196	-0.0724233	0.375497	-0.208485	-0.755525	0.438793	0.811501	0.502886	0.111416	0.0785771	0.110771	0.666813	0.133441	-0.0573168	1.18329	0.439726	-0.0428487	0.512088
ADSL	A375	0.107471	-0.165529	-0.506151	0.219611	0.218837	-0.630936	-1.10003	-0.0254191	0.145065	0.203141	0.108156	-0.0959628	-0.103937	0.593582	-0.0288416	-0.097068	-0.836724	0.455661	-0.476341	-0.940518
ADSS	A375	-0.2833	-0.162532	-1.2501	0.2335	0.108825	-0.121966	-0.975648	0.120364	-0.0134193	-1.40624	0.291071	0.640433	-0.159521	0.197502	0.307158	0.699375	1.59025	2.36346	0.621255	1.72366
AES	A375	-0.0476511	0.0586283	0.629543	0.964237	0.704616	-0.884756	-0.879223	-0.328034	0.324227	0.57911	-2.18759	-2.06045	0.254411	-0.000699364	-0.389007	0.0518535	-0.102359	-0.486862	0.312814	0.647264
AFF1	A375	0.759861	-0.69585	-0.369174	0.182029	-0.0274749	-0.0194142	-0.130929	1.48917	1.30496	-0.665276	-0.45391	-0.0702081	-0.480284	0.037906	1.18137	-0.0643003	0.117182	-0.138926	-0.630449	-1.13506
AFF4	A375	-0.0839946	0.149556	-0.780772	-0.0251433	-0.305444	-0.0212013	0.130769	0.000994401	0.679251	-0.0863898	-0.434853	-2.19948	-0.049529	0.0577077	-0.6275	1.41896	-0.0211804	0.0271337	-0.429899	0.414746
AFG3L2	A375	0.828469	1.03641	-0.612258	0.485486	2.32595	0.190811	0.415521	0.0863398	0.146869	0.260595	0.0553689	-0.445227	1.21343	1.44824	-0.701082	-0.442663	0.0894493	0.276341	0.289372	0.349277
AFP	A375	0.566235	0.284683	0.22311	0.806551	0.149045	1.29884	0.227862	1.89635	-0.0496372	0.624819	-0.271088	-0.742837	0.0402141	0.412517	-0.490383	-0.191854	-0.932014	0.560067	-0.305098	-0.0825157
AGL	A375	0.692843	0.628721	0.276907	0.819776	-0.148283	0.612027	0.218257	0.50321	2.85068	1.65583	-1.40032	-0.0270087	-0.00597767	0.383834	-0.0465337	-1.11965	-0.195391	-0.449226	0.190313	0.437597
AGPAT1	A375	-1.74378	-1.4044	-0.718148	0.267765	0.235427	-0.02227	0.00482837	0.362556	0.749459	0.61368	-0.240008	-0.600247	0.0469017	0.510714	-0.914597	-0.390645	0.145899	-0.00131295	0.809863	0.274953
AGPAT2	A375	0.0247242	-0.190781	-0.308033	0.354318	0.0791076	-0.35623	-0.944523	-0.0815623	0.467779	0.0577574	1.58863	1.35822	-0.110217	-0.0884872	0.167357	0.741011	0.879125	1.95553	0.281259	0.330111
AGT	A375	0.767969	1.02569	0.356358	0.05306	0.837665	-0.265807	-0.514803	-0.0531419	0.502571	0.0597007	-1.5809	-0.395531	0.969982	1.9318	-1.14148	-0.166693	0.11156	-0.0260249	0.313001	1.38507
AGTR1	A375	-0.173788	-0.316542	-0.279375	1.40805	-0.746108	-0.254209	0.476416	0.450314	0.245327	-0.267668	0.724225	-0.203285	0.0440516	-0.0890631	-0.0956544	-0.437807	0.047557	-0.176836	-0.391484	-0.840457
AHCY	A375	0.470621	0.316884	0.760007	0.635106	0.0148409	-0.762431	-0.137478	0.560046	0.426289	0.787802	-0.181246	0.0800671	-0.0542662	0.127574	-0.0410363	0.050498	-0.534003	0.419403	-0.0461635	0.425263
AHRR	A375	0.0537456	0.625077	-0.372656	-0.0334634	0.448226	-0.459876	0.111294	0.130284	0.259998	0.301851	-0.0327648	-0.111296	0.312774	0.213444	-0.172966	-0.213455	0.217321	0.265686	-0.286999	0.154917
AIFM1	A375	-1.12681	-0.123229	0.605513	0.285745	-0.958669	0.247141	0.806523	0.146143	0.640014	1.34558	0.719417	-0.294883	-0.888441	0.0357469	-0.534386	0.955126	0.130564	1.6734	0.000785783	-0.449322
AIM2	A375	0.00155979	0.162741	2.05546	1.13014	0.153969	0.0572883	-0.356356	0.515887	1.1657	1.09579	-0.617448	-0.626272	-0.0386165	2.59343	-0.252825	-0.507806	0.094489	0.0165518	-0.363575	-0.195816
AIMP2	A375	1.53812	0.336911	0.675349	0.288495	-0.370043	-0.0471972	0.0812998	0.0664625	-0.0175315	0.314253	-0.49216	0.338694	3.14509	2.69954	-0.0130027	-1.10326	0.616708	0.10936	0.100059	1.08851
AIP	A375	0.386786	-0.00670854	-0.803	-0.419752	0.351924	0.687741	-0.17313	0.396352	0.535557	0.863233	-1.72043	-2.30288	-0.119628	-0.0364615	-0.203854	0.470407	0.216388	-0.116306	0.0131129	-0.0220299
AIRE	A375	-0.435385	-0.289193	-0.14686	0.0462659	-0.75403	-0.457255	0.37453	0.388394	-0.131235	0.658484	-1.54989	-1.88442	-0.169656	0.891475	-0.326084	0.378402	-0.00243121	-0.296159	-0.588481	-0.536034
AK1	A375	-0.640833	-1.64978	-0.316494	-0.937206	0.267137	-0.0424214	-0.43082	-1.05901	0.284545	-0.371314	0.319981	0.588684	0.818769	0.0874356	0.0904097	0.409281	0.062874	1.44467	0.157226	0.323984
AK2	A375	0.512689	0.0419014	-0.449932	0.48876	-0.173062	-0.506337	-0.696874	-0.143594	-0.332195	-0.409538	-0.548637	-0.651464	0.827874	1.69671	-0.71953	0.0464487	1.17648	-0.138296	-0.157924	0.264292
AK3	A375	0.197757	0.744275	0.142468	0.580149	-0.112558	-0.122176	-0.397932	-0.0193277	-0.598789	-0.0855211	-0.0399731	0.483971	0.474222	-0.0235468	0.206649	0.610721	1.13755	0.776981	0.456165	0.784685
AK4	A375	0.0219819	-0.402332	-1.13615	-0.145979	-0.0250363	-1.6095	-1.32452	-0.530999	-0.778539	-0.634793	0.0557137	-0.170714	0.408581	0.23922	-0.371458	0.124523	0.797075	0.373854	0.270767	0.515626
AKAP1	A375	0.244674	0.219385	0.188683	0.189115	0.531708	0.293187	0.633044	-0.150309	0.906985	1.30159	0.171672	-0.728768	-0.435806	0.530903	0.201789	-0.524517	-0.500969	0.434316	0.111528	-0.415031
AKAP11	A375	-1.1856	-0.321152	0.194623	0.28214	0.402891	0.313289	-0.0102634	-0.115306	-0.339384	-0.176818	-0.884931	-0.832914	0.287597	0.031954	0.487763	1.38661	1.10908	-0.128016	0.0534193	0.193671
AKAP13	A375	-0.892352	-0.629966	-0.0987899	0.678109	0.0547595	0.102785	-0.0172637	0.392428	1.12399	1.03682	-0.543937	-1.18577	0.160497	-0.232558	-0.397222	0.330443	-0.359917	-0.928484	-1.31873	-0.218809
AKAP17A	A375	-2.0148	-0.452273	0.333725	0.510464	0.0984868	0.704002	-0.186492	-0.406851	0.357285	0.864956	0.234028	2.65071	0.271753	0.483456	0.562598	0.423576	-0.060438	0.410053	0.216896	1.13591
AKAP8	A375	0.649079	-0.117973	-0.106616	0.2839	0.995679	-0.00422923	0.0493274	0.0413843	0.559906	-0.257424	-0.0208805	-0.365553	-2.16992	-0.0349379	-1.93828	0.334168	-1.40375	0.046223	-0.271876	-0.312551
AKAP8L	A375	0.0484081	-0.400214	-0.671626	0.509359	-0.144124	-0.176724	-0.661195	-0.0683178	0.678685	0.0847793	-0.438021	-1.0424	-0.721694	0.0258807	-0.0647322	-1.05454	-0.617708	-1.93928	-0.428915	-0.27099
AKAP9	A375	-0.400846	0.00970638	-0.430527	0.0241928	0.181907	-0.0962547	-0.476027	-0.322068	0.248825	-0.141004	-0.13191	-0.488352	-1.0451	0.198108	-0.0365006	-0.284243	0.494468	0.125504	-0.457087	0.0596089
AKR1A1	A375	0.213404	0.19476	0.0326822	0.70038	-1.09235	-0.0223314	0.148681	0.0406956	1.68699	0.0910996	-0.527196	-0.223703	0.457105	0.89657	0.49201	0.589841	2.2003	1.1436	0.218137	1.09265
AKR1B1	A375	0.410895	0.349102	-0.0683422	0.305066	-1.72493	-0.114659	0.105301	1.55864	0.0801953	-0.166413	-0.165182	-0.270711	0.61684	0.471775	-0.0378557	0.572912	1.1713	0.122542	-0.0708573	0.396245
AKR1C1	A375	0.402771	0.452349	-0.00722366	0.487845	0.501213	0.021774	-1.10921	0.0969533	-0.333113	-0.215868	-1.23723	-0.853226	0.285264	1.14344	-0.365517	0.841201	0.311249	0.316711	-0.0583474	0.201814
AKR1C2	A375	-1.03825	-1.03551	-0.586961	0.819618	0.0972767	-0.154181	0.0697238	-0.83008	0.0685825	0.0865268	0.481802	1.80104	0.252927	0.226403	0.556442	0.0436059	-0.163999	0.530952	1.55229	0.172337
AKR7A2	A375	-0.585326	-0.273558	0.393276	0.609975	0.892349	0.0634184	-0.0231775	-1.19558	0.869235	0.47196	0.160583	-0.212244	-0.359452	-0.15366	0.524713	0.465525	0.782908	0.646987	-0.178591	0.717928
AKT1	A375	-0.154874	-0.378747	-0.213394	0.0735814	-0.184417	-0.686804	0.249237	0.389445	-0.072712	-0.934392	-1.77388	-2.00034	0.635834	0.502319	-1.59561	0.0569413	-0.034964	-1.22696	-0.114716	0.0416658
AKT1S1	A375	0.366275	0.733374	-0.455065	0.408764	0.304223	-0.0853245	-0.289122	0.0975004	0.333602	-0.590896	0.0784872	1.78919	1.3791	-0.721005	2.87545	1.84118	0.0914704	-0.363432	0.225993	0.200156
AKT2	A375	-0.0238564	0.00419855	0.192876	1.4714	-0.0783877	0.196501	-0.567534	0.55877	0.565498	-0.540034	-0.0254	0.798634	0.664622	0.513613	1.28542	-0.133881	0.881742	1.63282	0.282863	0.239788
AKT3	A375	0.183956	-0.206924	-0.237261	0.574015	-1.9589	-0.278308	0.453658	0.282522	-0.397838	-0.403517	0.0360854	-0.361788	1.68408	0.932687	-1.20557	-0.0543022	0.540204	0.161787	-0.494383	-0.0549273
AKTIP	A375	0.0364542	0.0471005	-0.7049	-0.826754	0.144885	0.487534	-0.304031	-0.134653	-0.0769885	-0.400962	-0.229728	0.232039	1.17901	0.583369	0.304258	0.0160161	0.128647	0.110592	-0.0157574	-0.173713
ALAD	A375	5.08922	0.447247	-0.102537	0.0469528	0.0415404	1.05565	-0.387909	4.18466	0.557238	3.8268	-0.0806228	-0.531764	-0.138675	-0.0364708	0.564516	-0.2327	-0.245348	-1.12299	-0.00943687	-0.280294
ALAS1	A375	-0.456352	-0.963882	-0.0418761	0.556717	0.785703	-0.0175845	-0.693713	-0.209893	-0.889157	-0.209799	0.84629	0.290564	0.0672033	0.0262182	0.102159	0.497482	0.335484	0.750248	0.614006	1.06011
ALAS2	A375	0.571278	0.362844	0.50448	0.220937	-0.507528	-0.305073	-1.93402	0.03193	-1.92867	-0.474863	0.784334	0.109945	0.705732	0.334826	0.301918	-0.555034	-1.76387	-0.0200604	-0.223716	-0.96497
ALB	A375	-0.0967084	0.105981	0.481085	0.649913	0.0853892	-0.0308098	-1.04009	0.818836	0.0993043	0.565755	-0.294087	-0.307726	0.276189	0.125196	-0.506225	0.0358574	-0.145328	0.0631074	0.10914	1.13186
ALDH18A1	A375	2.73226	0.781296	0.11727	0.00546572	0.251311	2.98283	-0.183188	4.62583	-0.223574	0.409075	-2.29862	-1.91643	0.423416	1.82496	-0.268434	0.00824162	0.136567	-1.35208	-0.294642	-0.0871102
ALDH1A1	A375	-0.0868513	-0.232837	-1.30433	-0.180978	-0.23239	-0.191731	0.490316	-0.0755592	-0.0924902	-0.240906	-0.309753	-0.438498	0.434254	0.358189	-0.878901	0.0753036	0.227439	0.302575	0.178742	1.05037
ALDH1A3	A375	-0.129583	-0.270166	0.0144892	-0.665169	2.03828	0.518839	-0.044811	-0.744062	0.239333	-0.315469	-0.562397	-0.257701	-0.117955	0.846625	-0.955074	0.0679149	0.775736	0.063619	-0.182875	-0.00229595
ALDH2	A375	0.494536	0.183972	0.498517	0.333893	0.0580357	0.0375519	-0.176513	1.43104	-0.334622	-0.168177	-0.449555	-0.0790886	1.59785	1.59956	-0.34738	-0.214216	0.645627	0.0629052	0.970262	0.565022
ALDH3A1	A375	0.133121	-0.503295	-0.263782	-0.286699	0.1448	0.103429	0.0467183	0.14897	-0.119888	0.118271	0.537384	0.578161	-0.00452143	-0.4663	0.0587999	-0.156999	0.02823	-0.359761	0.855889	0.513408
ALDH3B1	A375	0.221506	0.319204	-0.117984	-0.379056	0.793458	0.852549	-0.447883	1.0059	-0.0185173	0.842437	-1.24188	-0.655391	0.600226	0.727145	-0.2858	0.208472	1.05066	-0.0150195	0.639911	0.911982
ALDH4A1	A375	0.070139	-0.518988	0.230413	1.2952	2.41146	0.0340487	-0.388207	0.602411	0.213039	1.04842	0.810155	0.276586	-0.419638	-0.313556	-0.134925	-0.148971	-0.235587	0.551305	-0.043018	0.51623
ALDH5A1	A375	-0.0708375	0.400185	-0.453323	0.720312	0.00834483	0.244748	0.0306625	-0.192039	0.0792417	-0.210355	-0.0246882	-1.0064	-0.0782309	-0.0897989	-0.200338	0.670242	0.218079	0.317529	0.0602319	0.702466
ALDH6A1	A375	0.201582	0.946421	-0.437321	0.280846	0.625996	-0.103509	-0.0282095	-0.8048	0.828668	0.751014	-1.30295	-1.3347	0.441365	1.3019	-0.354113	0.296406	1.30844	-0.147278	0.150787	0.708415
ALDH7A1	A375	-0.612249	-1.05682	-0.676779	-0.651541	-0.648402	0.240211	-0.0646759	-0.119328	-0.0571344	0.695526	-0.621721	-0.324682	1.1798	2.31707	-0.72254	-0.367396	0.19476	0.106796	0.573512	0.522937
ALDH9A1	A375	-0.0301748	-0.111462	0.0508751	0.0612279	0.447421	0.308335	-0.404751	0.354835	0.483272	0.123527	-2.39387	-3.32694	-0.0585037	1.1291	-1.21727	-0.116385	2.09824	0.117304	0.189245	0.290147
ALDOC	A375	2.11328	0.798702	0.91562	0.99263	2.0544	1.34496	-0.1463	0.147262	-0.196319	0.0102287	-0.505687	-1.24963	-0.691353	0.379373	-0.250905	-0.341792	-0.294475	0.114023	-1.06105	-0.324243
ALG5	A375	-0.368044	-0.27466	0.957099	0.522805	0.106303	-0.24029	-0.418764	0.193814	0.177753	0.102578	-0.275306	-0.161737	-0.138708	0.0185617	-0.516774	0.88606	0.202835	-0.397197	-0.205107	0.262088
ALG9	A375	-1.18988	-1.78445	-0.769416	-0.686394	0.424824	-0.081711	-0.916011	-0.867438	-0.709544	-0.165699	1.30639	0.450842	-0.159777	-0.291266	0.467382	1.24328	-0.155564	1.72046	0.129044	0.138816
ALK	A375	0.14799	0.0208698	-0.266897	-0.0225348	2.27043	0.181994	-0.885013	-0.620416	-0.318253	-0.855794	-0.242029	-0.33119	1.32963	1.82118	-0.289256	-0.0216602	0.132274	0.0248246	-0.526634	-0.026292
ALMS1	A375	-0.59811	0.144483	0.152174	-0.190518	0.305919	0.0610558	-0.0469604	0.828682	0.607264	-0.431219	-0.127518	-0.22507	0.155938	0.959642	-0.442208	0.111366	-0.320632	-0.304539	-0.651992	-0.361462
ALX1	A375	-0.733905	-0.383278	-0.662639	-0.0305227	1.5467	-0.298329	-0.662453	-0.497409	-0.116405	-0.402395	0.81085	0.364276	0.633835	0.279602	-1.93344	-0.00523592	-1.0387	0.204487	0.752349	0.0899948
AMBP	A375	-0.37373	1.13299	-0.0416296	0.818969	-0.242091	-0.0453418	0.694388	0.320135	0.976097	0.64015	0.0871197	0.0517032	0.306979	0.646208	0.478349	1.33096	-0.562019	2.67103	0.505713	0.504971
AMD1	A375	1.13053	0.251279	-0.11909	0.101826	0.470257	-0.471037	-0.324769	-0.417913	-0.620299	-0.175235	-0.295567	-0.844132	-0.0120485	-0.0147075	0.45189	0.565883	-0.685227	-0.00709702	-0.705237	-0.398281
AMDHD2	A375	-0.0607087	0.024721	0.331275	0.591258	0.0273781	0.0799992	0.265961	0.109995	0.369088	0.0528994	0.15047	-0.320347	-0.559966	0.687724	0.114711	0.147124	0.1363	1.10195	-0.968243	-0.604594
AMIGO3	A375	0.747649	1.92823	0.177314	0.20424	1.71261	-0.165227	-0.187324	-1.10532	-0.153818	-0.106723	-1.86701	-1.63921	-0.303896	0.224916	0.0203312	0.367857	-0.194383	-1.04125	-0.653497	-0.0825923
AMPD2	A375	0.0490686	-0.688232	1.02061	0.427255	0.849599	-0.166119	-1.70299	-0.625238	0.22515	-0.086819	0.181218	0.0579762	0.11524	0.20646	0.0315869	-0.0755264	-0.499429	-0.299204	-0.0704014	0.07036
AMT	A375	-0.58087	-0.965274	-0.345571	0.428853	-0.415727	-0.720439	0.275096	0.779202	-0.227255	0.491749	0.786471	0.293775	-1.14966	-0.090948	1.23059	-0.0349169	0.621251	0.0653047	-1.0357	-0.0387517
ANAPC5	A375	-0.187909	0.285685	0.148173	0.929844	-1.53793	-0.172061	0.460953	-0.112272	0.646752	1.00008	0.050913	0.391405	0.106611	-0.0487606	3.51739	0.196814	4.27158	2.80844	-1.26219	-1.07089
ANGPT1	A375	1.1632	0.0626451	-0.049533	0.750798	0.564686	-0.248209	0.0172497	0.546056	0.522055	-0.410038	-0.945862	-0.763828	1.20545	1.16985	-1.23545	-0.320483	0.045315	-0.447448	-0.0759161	-0.490212
ANKRD10	A375	-0.768956	-0.999549	-0.584721	0.369969	0.171568	0.618378	-1.26723	-0.433016	0.789987	0.224892	-0.0865579	-0.29674	-0.262296	0.610999	0.0643021	0.514419	-0.70901	-0.341463	-1.59165	-0.569507
ANKRD37	A375	-0.566803	-0.630692	-0.17594	0.269998	-0.0242357	-0.404307	0.142713	-0.161492	-0.129542	-0.416183	0.252727	0.172898	-0.604574	-0.299816	-1.33936	-0.0150424	0.0873051	0.0298341	-0.0207769	0.181543
ANKRD49	A375	0.575779	-0.0258181	-0.141945	-0.349516	-0.149757	0.880487	-0.0481454	0.916064	0.221838	1.56924	-2.33656	-3.25774	0.218807	0.548126	-0.108944	-0.131928	0.465323	-0.793951	-0.132632	-0.33017
ANKRD55	A375	-0.13053	-0.197634	0.0456163	-0.142104	0.548543	-0.339008	0.292808	-0.142271	1.14599	0.248708	-0.98345	0.0577949	0.0694235	0.211378	0.940735	0.231156	-0.425962	-0.364342	-0.0933264	0.137097
ANKZF1	A375	0.157808	-0.232606	-0.142908	0.037035	-0.207878	-0.118329	0.0575559	0.317134	0.988638	1.2757	-1.41085	-1.21674	0.330987	1.05844	-0.14342	0.244389	1.53693	0.213822	-0.068885	0.36807
ANO1	A375	0.158881	-0.0108998	-0.036223	0.165683	-0.707381	-0.453825	0.152931	1.55462	0.275852	0.0026481	-1.09738	-0.0112542	-0.0562613	-0.0800166	-0.0711833	0.49876	1.19305	-0.256477	0.235185	0.724681
ANO10	A375	0.337739	0.211602	-0.664528	0.127373	-0.0208122	-0.0783432	-0.0807971	0.628434	1.39471	0.365595	-0.102043	-1.18331	0.20381	0.278118	0.693901	0.152103	-0.115803	-0.185647	-0.647604	-0.126845
ANP32E	A375	0.466797	-0.138953	0.257859	1.36948	-0.0923737	-0.246694	0.012156	0.36337	1.34847	1.75829	-0.136537	-0.77836	-0.0771057	0.224037	-0.065084	0.0498494	-1.64888	-0.472514	-0.837188	0.0222231
ANPEP	A375	0.105207	-0.317021	-0.792152	-0.27637	0.0194824	0.296639	0.0729059	0.243913	-0.158757	-0.411404	-0.308445	-0.255669	0.0840729	0.144892	-0.50191	-0.629234	-0.305393	-0.0757461	0.0238223	-0.0153096
ANXA2	A375	-0.200721	-0.182472	0.209403	0.0811722	0.271299	0.305744	-0.200461	1.003	-0.193663	-0.22418	0.272232	-0.0149478	-0.31236	1.49106	-0.200806	-0.141636	-1.09828	0.407866	-0.667612	-1.15714
ANXA3	A375	-0.285617	-0.766558	-0.0348643	0.210957	-0.383937	-1.45542	0.0804252	0.115991	0.569416	0.00516073	0.240696	-0.0838894	0.245551	-0.376873	-0.210263	0.944652	0.267693	0.0689717	-0.366827	-0.483025
ANXA5	A375	-0.171571	-0.0234047	0.0745783	-0.0824599	0.299594	-0.24354	0.358793	-0.699352	-0.231114	1.65028	0.372176	0.114819	0.282041	0.149195	0.481067	-0.319257	-0.0102243	0.299477	0.213089	1.23887
ANXA7	A375	-0.0865059	-0.432965	0.145058	-1.06726	-0.180186	-0.943098	0.0152234	0.717316	1.79412	0.928921	-0.605307	-1.24541	-0.347571	-0.362897	0.514778	0.128672	-0.362959	-0.639825	-1.87728	-1.41416
AOC3	A375	1.63881	0.231908	0.275156	0.474717	0.0210978	0.884495	0.00971371	1.69176	0.325959	1.60487	-1.4644	-0.9029	-0.192799	0.406246	-0.00967464	0.501931	1.02288	-0.136337	-0.726605	-0.327736
AP1B1	A375	-1.36931	-0.786967	0.438152	0.307565	0.118857	0.24357	0.191746	-0.031422	0.158409	0.727587	0.0340874	0.241376	0.503893	0.702702	0.0845923	0.355093	0.0960549	0.641974	0.157025	0.0786972
AP2A1	A375	0.597467	-0.730042	0.00978608	0.441628	0.00123527	0.097054	0.223904	1.08687	0.0898231	-0.0352318	-0.0190268	0.0231841	-0.105057	0.299965	-0.113356	-0.0299941	-0.00318727	-0.356085	-0.269076	-0.0713966
AP2A2	A375	-0.705618	-0.104112	-0.718861	0.285412	0.402422	-0.10576	-0.313039	0.00786855	-0.022071	-0.0662692	0.0984182	-0.194826	0.295727	1.35577	-0.691306	0.0858259	0.220323	2.18579	-0.0826019	-0.125597
AP2M1	A375	0.979351	0.497506	-0.305335	0.262132	-0.134734	0.0717047	-0.0436319	0.79756	0.271165	0.863969	-1.1722	-0.567333	-0.0670842	-0.383566	0.178047	-1.06504	-0.890002	-3.26792	0.0486511	-0.218943
APAF1	A375	2.21608	-0.0200275	-0.0518473	0.299621	-0.523933	0.110826	-1.03661	0.427101	-1.00134	0.188149	0.105065	0.116578	0.0072972	0.057354	1.2566	0.00969359	-0.095861	-0.0860816	-0.000696718	-0.181753
APBB2	A375	0.390212	-0.028043	0.00973517	0.220624	0.177325	-0.23862	-0.55026	-0.559458	0.118679	0.119506	0.112888	0.123449	-0.0141174	0.110881	0.777374	1.45583	0.0220905	1.19027	-0.154561	-0.14368
APC	A375	0.695271	1.33461	-0.597674	-0.476552	0.258354	-0.127623	-1.9699	0.30672	0.151147	-0.0489294	0.367992	0.348532	0.368709	0.345358	0.472021	-0.475439	0.157815	0.0677686	0.148686	0.539027
APEX1	A375	-0.150531	-0.422565	-0.565912	-0.609041	0.10932	-0.239905	-0.808855	-1.40976	-0.74165	-0.156539	-0.133137	0.0600383	0.311432	-0.19057	-0.229043	0.311178	-0.349023	-0.575066	0.129023	-0.256328
APOA1	A375	0.323214	0.0198582	-0.586279	0.370391	-0.0289599	-0.523139	0.377518	-0.107048	0.229616	-0.868546	-0.790854	-0.173373	-0.289922	0.205917	-0.881158	-0.309907	0.773403	0.0529963	0.0586083	0.367953
APOA2	A375	2.86411	0.189213	-0.046728	0.174821	-0.0110464	-0.219266	-0.730597	0.224338	-0.372833	-0.153888	1.01924	0.14121	-0.0264994	0.780209	-0.0972037	0.0395786	0.528841	0.159639	0.378307	1.14276
APOA5	A375	-0.866977	-0.170249	-0.108688	0.314559	1.83302	0.44831	-0.185508	0.0225204	0.0778318	0.455614	0.0363596	0.0330141	-0.461675	0.771392	0.735383	-0.510279	-1.75522	-0.0677277	-0.291943	-0.131547
APOB	A375	0.69632	-0.00623708	-0.0234933	-0.44997	-0.312045	-0.610213	-0.210918	-0.0873683	0.216013	0.364118	1.01502	1.5594	-0.83002	0.200135	-0.0698227	0.447608	-1.19569	0.629187	-0.744979	0.277688
APOBEC3H	A375	-0.0146542	-0.458441	-1.20019	-0.314414	-0.0402717	0.995625	1.33365	0.169851	0.15904	-0.0250823	0.228818	0.54259	0.00481782	0.193906	-0.0240441	0.00162179	0.504253	0.379933	-0.0326698	0.419448
APOC2	A375	0.244939	-1.36839	0.007903	1.15456	0.156089	0.187912	-0.769689	0.122445	0.809409	0.0113035	0.130817	-0.706157	-0.137769	-0.374963	0.405082	0.71589	-0.269384	-0.0999452	-0.519525	0.231684
APOC3	A375	-0.289165	-0.284454	0.261254	0.40552	-0.188919	-0.0217355	0.132549	-0.0712198	-0.714917	-0.217039	0.0280637	-0.900142	-0.247134	0.0445304	-0.311834	0.501284	0.41461	0.272649	-0.243081	0.33539
APOE	A375	0.0563295	-0.0780859	-0.494779	0.295563	-0.130426	0.397173	-0.487898	-0.443029	0.149924	0.0288883	0.911665	0.22791	-0.251886	-0.730611	-0.195865	-0.0717952	-0.01735	0.224866	0.0572882	-0.0239775
APOH	A375	0.403005	1.61626	-0.109979	0.0855815	1.27271	0.0267186	-0.0828291	0.594276	-0.679375	0.887934	-1.44946	-0.922773	0.916738	0.832098	-0.412068	-0.140344	0.447443	-0.541947	0.0916153	0.558048
APOM	A375	-0.0160148	-0.296289	-0.485942	-0.864168	-0.0867464	0.80813	0.570831	-0.0315949	0.83024	0.656754	0.0239773	-0.0717039	0.718085	0.12941	-0.941441	-0.145963	0.0244231	-0.0289097	-0.364027	-0.51083
APOO	A375	-1.60916	-0.255938	-0.0816269	0.129144	-0.768302	0.574885	-0.274404	-0.836606	-0.346022	-1.11911	0.295582	0.0538834	0.600346	1.52246	-0.906208	-0.0398201	-0.0279723	0.38648	0.0980472	0.748626
APP	A375	-0.611052	-0.477777	0.668454	0.157634	-0.0179817	-0.368072	-0.0337656	0.332518	0.74051	0.267708	-0.125136	-0.911665	-2.00572	-1.263	0.203113	-0.250705	0.316649	-0.0323814	-0.216895	-0.13364
APPBP2	A375	0.0353414	-0.0578287	-0.517647	0.831405	0.11968	0.169848	0.0968438	-0.188016	0.546904	0.0307062	-0.469772	-0.26254	0.235653	0.320511	-2.07719	-1.3836	-0.281181	-0.342257	0.147873	0.448532
APRT	A375	-0.0721844	-0.0704953	-0.184641	0.186601	0.204638	-0.780915	-0.656513	-0.50696	0.197779	0.248687	0.00431316	0.0806938	0.696311	1.02597	-0.544034	-0.314234	-0.0410795	0.385343	0.522039	0.286417
AQP12A	A375	1.41926	0.471814	-0.0193924	1.32789	0.14445	-0.562619	-1.6587	0.333975	-0.00547243	0.365878	0.436429	1.30936	0.609387	0.274423	0.572419	-0.520037	1.22061	0.72556	0.122466	0.801469
AR	A375	-0.378574	-1.01362	0.0659757	0.27628	0.0587027	0.010764	-0.926571	0.315086	-0.0911053	-0.294045	-0.180487	0.126818	0.396609	0.00860441	1.18342	1.41139	3.08735	1.62172	0.282962	0.11573
ARAF	A375	0.401779	-0.255737	-0.581938	0.312237	-0.284405	-0.0724534	-0.493959	1.54437	-1.18462	0.0299056	-1.08709	-1.17272	1.86572	2.25039	-0.274211	-0.384212	-0.359955	-0.146158	-0.156901	-0.183748
ARAP1	A375	0.614814	0.0145689	-1.25341	-0.0628666	0.652628	-0.775653	0.244855	1.1713	-0.783083	-0.176136	-0.81899	-0.33361	0.97512	1.49263	-0.110664	1.03459	-0.762018	-0.0493835	-0.346542	-0.833459
ARF1	A375	0.118329	-0.735145	-0.704299	0.812484	-1.22487	-1.60164	0.788827	0.322063	-0.011786	-0.263591	0.577282	0.94163	1.18619	0.576045	-0.220804	-0.416965	0.304303	0.289005	-0.591502	0.0738796
ARF4	A375	-0.279806	0.763245	-0.127512	0.107229	0.875942	-0.837304	0.381457	-0.195788	-0.209156	0.0499409	-0.136407	-0.973485	-0.12707	-0.0446121	-0.38053	-0.520166	-0.0520788	-1.22227	-0.348859	-0.951327
ARF6	A375	0.420986	-0.311658	-1.13356	0.0764749	0.432926	-0.165739	-0.271513	-0.652069	0.0963324	0.122974	0.449749	0.693905	0.822408	1.17012	-0.0412242	0.562059	-0.30396	0.49074	0.679634	0.781475
ARFIP2	A375	-0.282866	-0.343812	0.230812	1.4346	0.162883	0.0713266	-0.32455	-0.197276	1.08571	0.718427	-0.805974	-0.502289	0.0351548	0.314959	-0.39644	0.122449	-0.153242	-0.540469	-0.094159	0.0775488
ARFRP1	A375	1.04206	0.723219	-0.0306866	0.17816	0.123745	-0.00286639	-0.15443	2.68129	-0.0781211	0.626568	1.12669	0.303436	-0.478171	0.154642	-0.178919	-0.459204	1.20834	0.462324	1.06907	0.984569
ARG1	A375	2.2931	-0.0794791	-1.49674	-0.115245	0.176981	0.427358	0.138472	2.89819	0.867492	0.647395	-0.0175926	-0.189873	-0.379292	0.0142351	-0.273147	-0.750417	-0.430609	-0.495122	-0.0267378	-0.0119973
ARG2	A375	0.220169	0.0539596	-0.454085	0.435598	0.0932405	-0.293993	-0.524544	0.240273	-0.755972	-0.0793671	-0.343407	-0.594984	0.0392457	0.354015	-0.651447	0.107812	0.449591	0.569047	0.140256	0.259503
ARGLU1	A375	0.571826	-0.118983	0.429669	1.16378	-0.585201	0.302379	-0.296184	0.211394	0.0149304	1.875	-0.0786277	-0.503302	0.0705575	-0.283427	-1.13134	0.138514	0.207157	-0.0126982	-0.394763	-0.0672356
ARHGAP1	A375	0.358195	0.490005	-0.809405	0.59562	-0.118971	-0.333626	-0.980311	1.20741	0.0130715	-0.984703	-0.586689	-1.06131	0.0665343	0.910337	-0.790498	0.0278855	0.148859	-0.834454	-0.219111	-0.279602
ARHGAP35	A375	-2.8495	-1.35241	0.471788	1.132	0.561536	-0.471777	1.4327	0.0517677	0.105002	0.402046	0.280689	-0.494552	-1.38404	-0.58847	-0.466008	-0.0583375	-0.183886	0.2726	0.106087	0.993682
ARHGAP9	A375	0.506884	0.385841	-0.197502	0.291488	-0.429566	-0.0447489	-0.960883	0.980935	-0.156838	0.585355	-0.578554	-0.24357	-0.65398	0.0297523	0.103639	-0.198554	0.00945857	-0.262362	-1.04598	-0.752329
ARHGDIB	A375	0.362826	0.129962	0.080461	0.368096	-0.425595	-0.347742	-1.17934	-0.0739496	-0.0591649	-0.593367	-0.00734241	-0.076094	0.0341	0.0936754	-0.029853	0.272494	-0.372301	-0.0191868	0.0841656	-0.100973
ARHGEF12	A375	1.91752	1.42084	-0.48984	0.0212961	0.070075	0.637224	1.23711	2.30598	-0.113331	0.54825	0.427374	-0.430808	-0.0263607	0.178606	-0.393663	-0.148662	-0.358554	0.00213393	0.170967	0.590124
ARHGEF2	A375	0.387777	0.146911	-0.277868	0.910325	1.95895	-0.17787	0.0254837	0.116696	1.04148	0.612194	-0.732348	-0.053875	0.28261	-0.1233	0.813575	0.05483	0.896073	0.173417	-0.305292	-0.265903
ARHGEF5	A375	-0.0193678	-0.302772	-1.29689	0.0114098	0.4375	0.0701604	-0.642057	0.215049	-0.332726	0.0425934	0.0321817	0.0387588	-0.671732	0.0870186	0.531105	0.729652	0.732168	0.255152	-0.737358	-0.31086
ARHGEF6	A375	0.152215	-0.0972591	0.389908	0.330294	1.71447	-0.857091	-0.14162	0.0562902	0.232014	0.183426	0.138699	-0.452447	-0.0267287	0.389293	0.101882	0.184506	-0.210015	0.0157529	0.0836669	1.01449
ARHGEF7	A375	0.0651891	-0.030958	0.226134	0.116009	0.35811	-0.246679	1.32242	0.700296	0.0850706	-0.202469	-0.649565	-1.35734	1.0626	1.76251	-0.684305	0.212058	0.505842	0.662152	-0.144339	-0.0814866
ARID3A	A375	-0.660407	0.709509	-0.118335	0.421408	-0.699615	-0.462166	0.556444	-1.15409	0.366709	1.39724	-0.132337	-1.61861	-0.361542	-0.0482569	-1.7394	-0.0299099	0.253574	-0.90886	-0.788228	-0.464393
ARID4B	A375	0.171628	-0.19868	0.288689	0.584247	-0.125407	2.06297	0.153758	0.404749	0.16317	1.15548	-0.180582	-0.123692	0.361282	0.375727	-0.291879	0.139584	-0.426959	0.154906	-0.28691	-0.334477
ARID5B	A375	-0.0613718	1.2523	0.701303	0.953173	-0.575421	0.387246	-0.0336155	0.18984	0.337107	0.257224	-0.530746	-0.848798	-0.558665	0.327682	-0.395288	-0.516248	0.26399	-0.254876	-0.0135829	-0.00720935
ARL1	A375	-0.50714	-0.10981	0.0866976	-0.0728775	-0.633968	-0.270253	-0.238582	-0.00694238	-0.259287	-0.356303	-1.73442	-1.1187	0.75214	1.0927	-0.942813	0.465796	1.16285	-0.0312412	-0.200102	0.199844
ARL3	A375	-0.284429	0.389955	-0.169039	0.0267948	0.2465	0.0784175	-0.0658671	-0.380845	0.391517	0.235719	0.712938	-0.230389	0.175082	-0.0676759	-1.52884	-0.104466	0.251915	0.492416	0.0347326	0.346855
ARL4C	A375	-0.0557138	-0.627289	-0.152008	-0.0980992	0.593814	0.0653061	-0.517301	-0.292591	0.303014	-0.0434968	-0.0189436	0.411494	0.00294316	0.0324978	0.062878	-0.370292	0.0655531	0.169335	-0.151516	0.169329
ARNT	A375	0.665218	-0.0360817	-0.0868084	0.266973	0.420645	-0.276578	-0.0369116	-0.401307	-0.0944253	1.14248	-1.50764	-1.64049	0.432963	0.780202	-0.430296	-0.372632	0.0854951	-0.00908839	-0.572881	-0.474241
ARNT2	A375	-0.279102	-0.230263	0.11028	1.32747	-0.962822	-0.0503088	-0.468303	0.331166	0.754783	0.782055	-0.308326	-0.287251	0.132502	0.0018452	0.232148	-0.0854908	-0.866323	-0.134819	-0.569142	-0.196294
ARNTL	A375	0.512236	-0.0327754	0.469424	0.146159	-0.932244	0.544473	1.05041	0.146173	0.702225	0.696965	-1.26427	-0.359027	0.259529	1.62474	-1.14634	-0.160457	0.315501	1.52995	0.606833	0.727456
ARNTL2	A375	-0.150344	0.153244	0.514741	-0.129919	1.11867	-0.313589	-0.595546	-0.916654	-0.346824	-0.222477	-0.138316	0.0136061	0.981716	1.9109	-0.723534	-0.514784	-0.0810123	-0.368274	0.0917037	-0.315851
ARPC1A	A375	0.862362	0.331748	-0.216924	0.417421	-0.169207	-0.177155	-0.255193	-0.04338	-1.55905	-0.164859	0.664266	0.525949	0.687934	-0.19993	2.16792	0.704084	0.945335	0.658448	-1.83524	-1.15959
ARPC1B	A375	0.110223	-0.030764	-0.737707	-0.28902	-1.03307	-0.624859	-0.687744	0.0166076	-0.848555	-0.156022	0.216919	0.0111627	0.204897	1.18929	0.112214	0.5803	0.0908308	1.01373	-0.188439	0.0831788
ARPC2	A375	0.182563	-0.336082	-0.350065	0.138383	0.433976	-0.753789	-3.03018	0.0333088	-0.671637	-0.605335	-1.07882	-1.52947	1.55567	1.54998	-0.793583	0.364709	0.0295138	-0.0274667	0.0295389	-0.239839
ARPC3	A375	0.237776	-0.210629	0.327113	0.371846	0.8407	0.127975	-0.306411	0.00288518	0.272778	0.180348	-1.21403	-1.41409	0.0239901	0.572741	-1.33387	-0.675918	0.752893	-0.0599644	0.0608028	-0.0658574
ARPC4	A375	-0.540157	0.379201	-0.196508	-0.706661	1.5423	0.279666	-0.266506	0.338289	0.281627	0.31367	1.52682	0.655789	0.255386	0.263506	0.0640739	-0.139921	0.11508	-0.10385	0.292076	0.308843
ARPC5	A375	-0.800593	-1.43361	-0.579311	0.0271469	0.341362	0.182356	-0.0106855	-0.168138	-0.160418	-0.0990669	1.60026	0.481801	0.279758	-0.00896777	0.195625	0.491513	0.0406934	1.42129	-0.168402	0.27549
ARPP19	A375	0.152543	0.00316847	0.0770646	-0.267021	0.0903106	0.124773	0.142029	0.114286	0.978179	0.412199	-0.509719	-0.538783	-0.828421	0.256404	1.19069	-0.356071	-0.454116	0.276291	-0.999805	-1.1284
ARRB1	A375	-1.92848	-0.454367	-0.723437	-0.372659	-0.398809	-0.712558	-0.017673	-0.281653	0.0822812	0.445965	0.0899842	-0.237589	0.230234	0.50286	-0.445355	-0.118496	-0.360348	-0.11962	-0.291229	0.292163
ARX	A375	-0.0497187	0.193187	-0.642946	2.18172	-0.168916	-0.133011	0.236236	0.306486	-0.537018	-0.347746	1.41721	0.169227	-0.0329688	-0.0470587	-0.141588	0.300719	0.352979	1.14862	-0.709847	-1.11795
ASAH1	A375	-0.243184	-0.449159	-0.0658607	-0.131467	0.95556	0.668497	-0.624386	-0.146647	-0.290267	-0.136493	0.123625	0.0282586	-0.122446	0.00399039	-0.0842863	-0.165289	-0.268735	0.0558049	-0.298804	-0.0833793
ASAP2	A375	-0.505458	0.27369	0.03332	0.264666	2.16934	-0.0760953	-0.892414	-0.103016	0.175277	-0.478965	0.0758141	0.416552	0.148475	0.323339	-0.233392	-0.930849	-0.301443	-0.210816	0.214732	0.0583157
ASCC3	A375	0.0388629	0.132622	1.37453	2.16173	0.180144	-0.221225	-0.119212	0.111708	0.140899	0.489553	2.89044	0.0429681	0.186583	0.305878	-0.322426	0.247001	-0.622193	0.597937	-0.435118	-0.184971
ASF1A	A375	0.0478287	0.255724	1.90154	1.70873	0.500005	0.269407	1.66839	0.118502	-1.53702	-0.155064	0.544375	-0.316622	-0.102581	0.734915	-0.016347	0.0601894	0.350339	0.873937	-0.458544	-0.0189773
ASF1B	A375	1.03161	-0.0676708	0.832614	1.20611	-1.39318	0.118615	0.302308	0.230339	0.0967976	0.843369	-0.131536	0.250897	1.28588	1.13088	0.156817	-0.479259	-0.733213	-0.540175	0.00207592	-0.737127
ASGR2	A375	0.201659	0.537559	-0.229874	0.0955122	-0.100678	-0.0594086	0.129783	-0.141176	-0.243292	-0.414451	-0.152795	0.215156	1.06782	0.599494	0.239872	0.243036	0.857545	0.255646	-0.047207	0.427389
ASH2L	A375	0.762326	0.282884	0.211921	0.163121	1.43171	0.681212	0.236646	1.3278	-0.0006567	1.10797	-0.699851	-1.31257	-0.17011	0.393166	-0.699758	0.0913545	-0.147307	-0.409642	-0.146388	-0.024313
ASL	A375	-0.60655	-0.0829526	-0.0532419	-0.255393	0.449659	-0.0118952	0.0626007	-0.282866	0.121896	0.050634	0.143825	-0.0256225	-1.37617	-0.997027	1.05399	-0.0127713	0.314477	-0.037324	-0.471322	0.66421
ASMTL	A375	0.460752	0.977301	-0.687782	0.343132	0.235247	-0.0798345	-1.29687	0.00888973	0.403761	0.0174501	0.0605461	-0.408187	-0.198208	-0.506229	0.357373	0.80294	0.122255	0.125015	-0.107328	0.231704
ASNA1	A375	0.328725	0.297985	-0.181851	-0.135385	0.0584466	-0.0628893	-0.0323154	0.77587	0.379834	0.447387	-0.255942	-0.65971	0.588832	0.152328	-0.960262	0.109279	-0.190988	0.0125031	0.361866	-0.409111
ASNS	A375	0.311538	0.199045	0.895949	0.934215	0.28982	0.746771	0.0887437	0.680831	0.0316426	0.456013	-0.0747527	-0.325784	-1.43605	-0.759901	0.153246	-0.0612837	0.239133	0.208948	-0.159417	0.0195653
ASPH	A375	0.415003	0.0356331	-0.52262	-0.0797644	1.62944	0.133225	-0.83374	0.367333	0.180439	0.435354	0.261893	0.792909	0.205838	0.433187	0.50911	0.0994667	0.720426	0.267422	0.186716	0.318698
ASRGL1	A375	-0.270172	-1.6933	-0.179688	0.289051	-0.0908795	-0.442971	-0.123061	0.0650396	1.3898	0.480098	-1.20866	-1.82819	0.050304	0.203679	-0.402806	-0.114267	0.452962	-0.100934	-0.214531	-0.0125983
ASS1	A375	0.0335577	0.432303	-0.485731	0.699422	1.04389	-0.276112	-0.177805	0.464758	-0.19276	-0.0489045	0.209553	0.386963	0.676413	2.66294	0.123399	0.0232198	0.355103	0.685698	-0.327032	-0.126688
ATF1	A375	-0.710856	0.0242063	-0.725665	-0.958399	0.233446	-0.115402	-0.401437	-0.480418	-0.0988859	0.354001	0.276746	0.178436	-0.530227	-0.51215	0.537118	0.43122	-0.484892	-0.153931	-0.249297	0.163903
ATF2	A375	-0.0394877	-0.410009	-1.07095	-0.144345	-0.777312	0.125575	-0.547778	0.241564	-0.315179	-0.321457	-2.61658	-0.414843	-0.0102992	-0.273314	0.600415	-1.34305	0.0382072	-2.08654	-0.365501	-1.05307
ATF3	A375	0.0488511	-0.0523522	-0.466929	0.450407	0.372094	-0.156777	-0.0893617	-0.848706	0.00811023	0.277914	-0.0744602	0.00749265	0.555676	0.885229	-0.175322	0.202386	1.29336	0.163597	-0.069896	0.407804
ATF4	A375	-0.288707	-0.181297	-0.237172	0.00902697	-0.731451	-0.921673	-2.18631	-0.155197	-0.264122	0.133044	-2.28211	0.0174179	0.578225	0.786364	0.956446	0.153506	0.730419	-0.0651855	0.0947609	-0.193966
ATF5	A375	0.0384473	0.542836	0.558895	0.163135	0.52283	-0.0362343	-0.681477	1.621	-0.11513	-0.676063	0.262476	1.35935	1.57758	1.82191	0.113907	0.900904	0.966886	2.55907	1.97543	2.79503
ATF6	A375	0.13106	0.0498807	-0.172175	0.0635097	0.549879	-0.555054	-0.206807	-0.10058	0.140819	-0.177892	-2.0996	-0.766667	1.05862	1.76294	-2.09	-0.435061	0.22768	0.18706	-0.0639884	-0.102661
ATG12	A375	0.447147	0.0669694	0.503432	0.442341	1.23308	0.0642641	-0.93365	0.881511	-0.185631	-0.179148	-0.45904	-0.105142	0.602816	0.239535	-0.327955	-0.0347933	0.443496	0.22535	-0.0469207	0.338981
ATG16L1	A375	-0.920163	-0.453162	-0.866498	-0.31046	0.0277229	-0.633244	-0.562704	-0.506087	-0.202035	-0.156397	1.12307	1.79056	1.337	0.845091	0.363088	1.79411	0.922115	1.03897	0.962571	1.63344
ATG16L2	A375	-0.247765	-0.0314832	0.243646	0.819086	-0.919106	-0.877917	0.108298	-0.421488	-0.141329	-0.350804	-0.291381	-0.0727861	0.207532	1.13436	-0.403945	0.0473232	-0.285119	-0.200373	-0.0399741	-0.0571526
ATG3	A375	0.0141826	-0.0959237	0.00490369	0.936815	0.432633	0.0968646	-0.332502	-0.39364	0.224931	1.59085	-0.853991	-1.0301	0.779008	1.42192	-0.462324	0.162402	-1.18903	0.765321	-0.201614	0.0311751
ATG4A	A375	-0.380902	-0.340029	-1.05936	0.0948815	0.661476	-0.0866389	-0.208844	-0.564724	0.159038	-0.266053	0.211777	0.0943058	-0.56093	-0.213915	0.476756	-0.444505	-0.0661964	-0.18222	-0.66974	-0.530833
ATG4B	A375	-0.325587	-0.469677	-0.0718554	-0.139116	-1.07462	-0.0117301	0.31308	-0.842475	0.40658	-0.086335	0.40698	-0.200558	-0.108833	-1.34536	-0.309435	0.963376	0.289961	1.30786	-1.14887	-0.960511
ATG4D	A375	0.515724	0.0763981	-0.0423937	0.598414	0.169243	0.0488272	-0.333853	-0.00851729	0.0730806	-0.143492	0.102967	0.0545986	-0.179996	-0.115685	0.346269	-0.102682	0.160076	0.832004	0.86452	0.220134
ATG5	A375	0.12181	-0.0228941	0.116141	0.151688	0.202737	0.0707529	-0.469972	0.252549	0.0060198	1.50879	-1.72364	-0.233748	0.752275	0.31329	0.0251631	0.804294	0.328141	-0.228386	0.293513	1.43954
ATG7	A375	0.315574	0.676746	0.0221018	-0.0143545	0.171626	-0.461282	0.0761243	0.306119	0.71927	0.0334359	0.56443	0.24836	0.268513	-0.0257154	-0.306977	0.330361	0.681529	0.36973	-0.0182735	0.935795
ATIC	A375	0.852348	-0.110735	0.169722	0.736852	0.398196	-0.0302023	-1.1386	0.336003	0.29069	-1.07084	-0.437545	-1.27254	0.82202	1.45863	-2.28296	0.633713	-0.0151215	0.346219	0.782374	0.449607
ATM	A375	0.836605	0.555977	-0.000233448	0.305682	-0.62167	0.624273	0.275677	0.201355	-1.39002	-0.723813	-0.122592	-0.614005	1.10235	1.10794	1.17624	0.65962	0.418601	1.43793	0.475222	0.0060199
ATMIN	A375	-0.120812	-0.209473	0.0968842	0.222235	0.0604097	-0.160854	-0.0729888	0.0446371	0.71996	0.138865	-0.0295371	0.175049	-0.34289	-0.204848	-0.0308239	-0.340207	0.15417	-0.498127	0.384404	-0.203702
ATOX1	A375	-0.379212	-0.281835	0.111049	0.478503	0.454682	-0.338283	-0.192001	1.32018	1.15502	0.00803772	0.986944	0.426274	0.113033	-0.0811855	0.333164	1.17431	-0.127316	0.26035	0.0786937	0.48273
ATP11B	A375	0.315669	0.183319	0.795382	-0.417742	-0.208974	-0.507071	0.367775	-0.144131	0.0205508	1.41422	-0.895431	-0.64726	-0.109462	0.203262	-0.113927	0.270276	0.566394	0.209507	0.482988	0.636594
ATP1A3	A375	-0.0971201	0.117122	-0.271364	-0.0891405	-0.0603388	0.0247848	0.173911	-0.0225571	0.454927	-0.131584	-0.700114	-1.48012	-0.119541	-0.248623	-0.266913	-0.0316659	-0.212718	-0.0035543	-0.176013	0.185231
ATP1B1	A375	0.965481	0.333772	-0.339833	0.153736	-0.160769	-0.138345	1.27567	1.76034	0.971063	2.04671	-1.00275	-1.93304	-0.0921358	0.0300555	-0.000574085	0.11891	-0.173765	-0.896995	-1.27405	-0.427497
ATP2A2	A375	0.273579	0.478631	0.405492	-0.111059	0.183105	-0.583021	0.126216	0.270148	1.803	1.84787	0.897517	-1.171	-0.425772	0.622273	-0.0491793	0.526699	-1.64232	0.394323	-0.0316229	-0.305137
ATP2C1	A375	-0.5832	1.72402	-0.0307269	-0.131949	0.756721	-0.159596	0.0948706	0.48755	-0.0890367	0.123523	-2.21447	-1.52693	0.231297	0.523495	-0.846111	-0.515486	0.41703	-0.0232336	-0.262176	0.31783
ATP5A1	A375	0.202778	-0.124724	-0.198985	-0.0447382	0.483057	0.0521543	-0.0402908	0.212253	0.373476	-0.0155206	0.783386	0.699799	0.224444	0.0825998	0.00372937	-0.0809634	0.929083	0.551856	-0.0915101	-0.15432
ATP5B	A375	0.130572	0.506764	0.532209	1.5648	-0.506049	-0.8131	-0.159309	0.822703	0.131983	0.738004	-0.227932	-0.37658	0.0429052	0.208716	-1.53083	-1.70696	-0.0359857	0.124558	-0.757397	-0.164823
ATP5C1	A375	-0.40833	-1.11301	0.0824432	-0.195064	-0.0808135	-0.56153	-0.812732	-0.445062	-0.0408508	-0.0866971	-0.132521	-0.423493	-0.208049	0.135871	-0.919923	0.0444064	0.0484516	0.181562	-0.703461	-0.0331922
ATP5D	A375	0.26978	0.226747	0.542516	1.20286	0.315636	0.0390424	-0.436654	-0.072495	-0.0143418	0.308896	0.18013	0.362907	0.753946	1.40883	-0.259494	-0.378576	0.773807	0.272659	0.222501	0.462209
ATP5F1	A375	-0.226992	0.832605	1.57403	0.0823621	-0.718168	-0.20864	0.315413	0.210714	0.11761	0.0352347	-1.52667	-1.48402	0.44477	0.581445	-0.324559	0.0686298	0.502623	-0.258534	-0.51307	-0.893101
ATP5H	A375	0.171157	-0.00431081	-0.00297376	0.0633187	0.150527	0.207172	-0.146653	0.584824	0.606391	0.677031	0.646327	0.613744	-0.0208533	0.209507	0.213276	0.361223	-0.11772	1.41249	0.55572	0.646954
ATP5L	A375	0.0351825	0.842155	-0.104831	-0.0329589	2.3075	0.957693	-0.29077	0.87424	-0.545721	-0.00974984	0.642712	-0.149067	-0.750617	0.112085	0.479064	0.160886	-0.0843693	0.071938	-0.136957	-0.80977
ATP5O	A375	0.00172811	-1.55712	-1.95464	0.455676	-0.0901108	-0.148317	-1.50627	0.193178	-0.0562414	-0.805382	-0.638443	-0.883374	-0.00070005	0.390736	0.0402288	0.0524643	-0.334009	0.990724	0.873678	0.394461
ATP5S	A375	0.447335	0.699219	-0.00756079	0.0758693	0.964412	1.28781	1.15593	2.89956	-0.0601151	1.41163	-0.91526	-1.00782	0.167066	0.303005	-0.0944914	-0.769972	-1.19324	-1.7605	-0.198455	-0.728551
ATP6AP1	A375	-0.284864	-0.719683	1.13869	0.0594873	0.00131031	-0.372492	1.03814	0.704779	-0.171074	1.2044	-1.23554	-0.654551	-0.136601	-0.0608447	-0.00114793	0.24787	0.444849	-0.0222368	-0.185046	0.22268
ATP6V0A1	A375	1.01207	-0.0207297	-1.17227	0.348025	-0.325505	-0.386782	-0.372168	1.08476	0.273147	0.291033	-0.205255	-0.665452	0.355358	1.02903	-2.02442	0.065769	-0.231267	0.953166	-0.00742064	-0.117802
ATP6V0B	A375	3.45618	1.25627	-0.190114	0.437901	1.60736	-0.285945	0.0357522	2.82618	0.0990922	0.728728	0.115269	-0.210532	-0.147775	-0.0522434	0.0549579	0.708833	0.249461	-0.356147	-0.0910752	-0.0723108
ATP6V1A	A375	-1.13024	-0.409633	-0.0592495	0.0706935	0.274595	-0.0680072	0.179233	-0.529976	0.0633118	0.470228	0.191914	0.433844	0.359196	1.55442	-2.55365	-0.18449	0.320034	1.61483	-0.0717081	-0.281863
ATP6V1D	A375	0.862876	0.329597	-0.0261628	0.0227099	0.759232	-0.0450362	0.0395146	0.160028	1.05073	0.135787	-0.92311	-0.755231	0.639567	1.15212	-0.213031	0.459763	0.0974909	-0.232125	0.0314447	-0.216365
ATP6V1F	A375	0.67467	-0.122611	0.156723	0.487551	0.406009	0.347896	-0.652135	0.687726	1.05255	0.0800858	0.00594782	-1.59103	0.321033	0.323514	-1.33504	0.672946	-0.793482	0.078954	0.111938	0.423011
ATP7A	A375	0.06673	-0.113439	-0.222814	0.330484	-1.02151	-0.265148	0.414828	0.63549	0.214005	-0.0324193	0.110571	-0.225179	1.68928	1.77811	-1.1909	-0.0558062	-0.222978	0.408163	-0.0694239	-0.0942391
ATR	A375	-0.12678	-0.123549	0.465752	0.427552	-1.09954	0.17875	-0.124939	0.0798087	0.14999	1.15124	-1.00152	-1.89632	0.506279	0.675682	-0.681947	0.265048	0.126544	0.061782	-0.641093	0.293894
ATRX	A375	-0.393363	-0.22119	-0.197558	-0.127276	1.15153	0.23441	0.526216	0.891233	0.696933	1.04041	0.0295899	-0.779634	-0.599879	-0.883488	0.432685	-0.31748	0.503127	-0.65675	-0.486117	-0.616186
ATXN3	A375	0.475009	-0.56024	-0.0716469	0.925292	0.95101	0.984577	-0.314093	0.81644	1.2349	1.21575	-0.237311	-0.611139	0.276286	0.0824165	-1.40625	-0.412034	0.159436	0.0667524	-1.15847	-0.0597334
AURKA	A375	0.392813	0.101843	-0.692546	-0.366783	0.0543304	0.174909	0.275225	0.79768	0.567657	0.489653	-0.10265	-0.132514	-0.472053	0.206892	-0.0745826	-0.125096	-0.554509	-0.484733	-0.848683	-0.0431268
AURKAIP1	A375	-0.23766	-0.281009	-0.340422	-0.264758	-0.256555	-0.960342	-0.0373297	-0.00386206	0.3799	0.407538	-0.850269	-0.295336	0.268772	0.240556	-0.445639	0.130555	0.264129	-0.0319027	0.0248334	0.818169
AURKB	A375	0.21112	-0.316121	0.0771372	0.432235	0.0943023	0.618856	-0.544984	0.45248	0.700038	0.302548	-0.234994	-0.74647	0.058009	-0.060818	0.261781	-0.0377657	-0.127277	-0.39103	0.0221981	-0.0220392
AXIN1	A375	0.718665	0.422512	-0.754466	0.370938	-0.283811	-0.535178	-0.914271	0.0408955	0.200801	-0.35729	-0.310119	-0.845457	0.00583831	0.138353	-0.202242	0.335448	0.54325	-0.628995	-0.0774393	-0.487342
AXIN2	A375	0.582096	-0.39462	-0.0597201	0.034401	0.131043	-0.196484	-1.69755	-0.461081	0.648521	0.268654	-0.895982	-1.17721	0.733037	1.40713	-0.629474	-1.96689	-1.05838	-0.690419	-0.327687	-0.816724
AXL	A375	0.440309	-0.00781152	-0.0276984	0.17469	0.0676436	-0.0138432	-0.760438	0.932599	0.442751	0.336572	-1.52214	-0.465988	0.0452578	0.276076	-0.179661	-0.079319	1.06388	-0.198182	0.114841	0.0787811
AZGP1	A375	0.410506	0.935355	-0.37913	0.455084	0.224117	-0.0921305	-1.94288	-0.154895	-1.1265	-0.363299	0.0622839	-0.198341	0.167773	-0.0731132	-0.447252	-0.280169	-0.0175767	0.159691	0.0631765	-0.450089
B2M	A375	1.2494	0.383017	0.0440292	0.553978	-0.107012	-0.0157308	0.669744	1.17664	0.0993493	0.455771	0.110811	-0.0787231	0.184451	0.315652	-2.05341	-0.390685	-0.349281	-0.031702	0.561907	0.0643218
B3GAT3	A375	-0.309043	-0.48432	-0.0278081	0.255585	-0.0146893	0.149876	-0.946458	0.852895	1.44776	1.26369	-0.683748	0.0131115	0.135847	-0.0402999	-0.321196	-0.0917585	-0.270237	-1.09934	-0.175119	0.024725
B3GNT1	A375	-0.305516	-0.0832143	-0.141832	0.15971	-0.412854	-0.214668	-0.448866	-0.31144	-0.134472	-1.21315	-0.141383	-0.934635	0.724777	0.224856	-0.733699	0.284286	-0.0450088	-0.301124	-0.0760848	0.736166
B4GALNT1	A375	-0.526963	-0.0610288	0.637862	0.552034	0.356498	0.422161	-0.425314	0.167988	0.257313	0.254714	0.258576	0.199493	-0.21956	0.0610429	0.00459867	-0.0791624	1.81608	0.421236	0.192253	1.63172
B4GALT1	A375	0.177334	-0.0140922	-0.087164	0.359803	0.167412	1.38295	0.36006	-0.0221972	0.109001	0.31108	-1.53345	-1.66832	0.338792	0.436776	-0.236168	0.355567	-0.29806	-0.828488	0.0737959	-0.0477662
B4GALT3	A375	0.583528	-0.382172	0.358428	0.441942	1.40847	0.342123	0.00844641	0.720764	0.939072	0.344599	0.237053	0.279272	-0.499448	0.191636	0.0846311	0.130732	-0.327305	0.0830242	-0.827698	0.179627
B4GALT4	A375	0.039024	0.710281	-0.308943	-0.112416	0.0686002	-0.117241	0.0262245	0.0766682	0.0710047	0.579237	-0.595999	-0.20235	0.159774	0.250202	-1.7131	0.0383276	0.900686	-1.08319	-0.221202	0.126028
BACE1	A375	-2.29283	-0.966051	0.211947	-0.0627404	-0.414104	0.24723	-0.369591	0.0557036	0.431385	-0.0757817	-0.0103954	-0.827198	0.607942	0.513636	-0.911502	0.39497	-0.117677	0.428993	0.161972	0.354865
BACE2	A375	-0.218821	-0.319857	0.544046	0.393154	-0.0212175	0.196739	0.2119	0.477486	0.842611	0.719542	-0.0425479	-0.0293842	-0.0929807	0.687214	0.450494	0.46745	-0.753319	-0.0242216	-0.289833	0.0812457
BACH1	A375	-0.108317	-0.201906	0.197629	0.439338	0.835813	-0.283362	-0.491897	-0.11115	0.199749	0.00253612	-0.130392	-0.960897	0.788755	1.48062	-0.0158877	0.138176	-0.152944	-0.292241	-0.0365128	0.202874
BACH2	A375	0.660164	0.0467733	-0.0587654	0.840024	0.796403	-0.957957	-0.775804	-0.48282	-1.62308	-0.559469	0.245071	0.805836	0.821395	0.85716	-0.67797	0.774825	1.23091	0.550406	0.495473	0.649495
BAD	A375	-0.322036	0.650049	0.13437	0.12852	0.00633626	-0.11119	0.302796	0.181069	0.519156	0.635219	0.0181901	-0.316904	-0.204715	0.497708	0.511038	0.471339	-1.18874	0.533154	-0.387546	-0.322753
BAG1	A375	-1.10353	-1.88706	-0.666335	0.00616225	0.202507	0.0585576	-0.812868	-1.08912	0.605265	0.234386	0.0267435	-0.186806	0.145615	0.112078	-0.517888	-0.200701	-0.261701	-0.346024	-0.0721062	0.392639
BAG3	A375	-0.035146	-0.963794	-0.59804	-0.235339	0.655833	-0.449732	0.280776	-0.404187	-0.096675	0.433584	0.324218	-0.174088	-0.158233	0.540425	-0.584551	-0.00494224	0.701577	0.916828	0.196486	-0.361618
BAG6	A375	-0.34285	-0.171514	-0.191198	-0.194616	0.462721	0.223439	1.15461	0.207861	0.229657	0.106207	0.296492	-0.367731	0.761669	0.194402	-1.01814	-0.469983	-0.311033	-0.347236	-0.210294	-0.0508795
BAK1	A375	-0.291236	0.891617	2.89793	0.526576	-0.437371	0.116315	0.308802	0.303118	0.402464	0.704797	-0.208765	-0.64409	-0.180883	-0.378025	0.379184	0.201219	-0.0425842	0.0125705	-0.758568	-0.411265
BAMBI	A375	-0.197112	-0.20586	-0.512209	-0.583818	0.346109	0.160976	-0.636934	-0.378369	0.318724	0.43133	-0.42228	0.109577	0.0383238	0.257013	1.75474	0.372865	0.550481	0.136832	0.110709	0.154138
BARX1	A375	0.118335	0.168493	-0.867084	0.218315	-0.268161	-0.167521	-0.0971837	0.474268	0.10663	0.310291	0.397955	0.0918474	-0.0207029	0.0283838	-0.646154	0.11167	0.589264	0.547106	-0.36557	-0.51886
BAX	A375	0.639597	0.0146429	-0.172411	0.13019	-0.0923903	0.952997	0.108212	0.928099	0.201162	1.00506	0.813263	0.31947	-0.573239	-0.30086	0.470982	-0.3392	-0.0970448	-0.148526	-0.406843	-0.569374
BAZ1B	A375	-0.262204	-0.318129	-0.0738705	0.0314622	-0.366653	0.00561622	0.0237123	-0.486004	-0.195176	-0.0963126	-0.300476	-0.202545	-0.174978	1.09408	0.00426991	0.315983	0.390619	1.20424	-0.248497	-0.111997
BAZ2B	A375	1.00152	0.151351	0.093165	0.172275	-0.677657	0.972917	-0.0495629	0.184002	0.640745	1.68431	0.836586	0.974498	-0.112905	0.133507	0.524983	-0.121669	-0.246854	0.470003	0.163761	0.371913
BBC3	A375	0.157073	0.747973	-0.0233313	0.206305	-0.79585	-1.34846	0.575774	-0.0312695	-0.0250339	-0.353785	-2.20659	-1.94409	0.292655	0.350212	-0.354153	-0.0206296	-0.486689	-1.00738	-0.687238	-0.0045509
BBS9	A375	0.193507	0.0555154	-0.792686	0.0712798	0.558085	0.871442	0.884957	0.0172192	1.12781	1.51851	0.0831621	0.193747	-0.196633	0.947896	-0.183649	-0.832257	-0.220429	-0.509857	0.147086	0.106954
BCAR1	A375	0.364994	-0.436097	-0.181788	0.193156	-0.397683	0.235419	0.657279	2.45158	0.682337	0.796491	-0.549483	-0.767302	-0.150816	0.181536	-0.111913	0.246256	-0.232701	-0.589063	-0.416128	-0.319489
BCAT1	A375	-1.40982	-0.648266	0.202055	0.247573	-0.778647	0.202284	0.380315	0.248292	0.385156	0.0277179	0.687366	0.169581	-0.730516	-0.356183	1.27634	0.147153	-0.579106	-1.00363	-0.370567	-0.173413
BCAT2	A375	-0.355304	0.0690488	0.145034	0.536613	-0.0590826	0.241677	-0.475023	-0.040511	0.218545	0.9484	0.353962	0.718257	0.193223	0.725709	0.0883981	-0.3175	-0.183285	0.206215	0.527738	0.631363
BCCIP	A375	0.800825	1.11062	0.0933654	-0.0349214	-0.823217	0.948859	0.235171	2.52717	0.0171166	0.555267	-0.750302	-1.12842	-0.757126	0.180185	1.21036	0.799906	1.1277	0.0233227	-0.413548	0.369113
BCKDHA	A375	0.0112909	0.121451	0.279438	0.167765	0.252101	0.0607682	-0.537696	0.0355766	-0.175199	-0.407235	-1.13597	-0.357695	0.00968477	0.491169	-0.150895	1.0534	-0.691156	-0.677392	0.594308	0.387471
BCKDK	A375	0.135379	-0.241475	-0.198933	0.120727	0.242088	0.122945	-0.297292	0.310507	0.727382	-0.0709986	0.603549	-0.7008	1.76819	0.194313	0.0193305	-0.161113	-1.08906	0.114139	0.0783201	0.0502619
BCL10	A375	0.32245	-0.0405283	-1.70456	0.244503	1.15384	0.379306	-0.453871	-0.0845652	-0.313153	-0.780211	0.211377	-0.388044	-0.388546	1.35694	-0.340344	0.019038	-0.0236732	0.246817	-0.0364558	-0.036099
BCL2	A375	-0.268347	0.203516	-0.236979	-0.148086	0.180884	0.158975	0.0696887	-0.22898	1.78685	1.87666	-0.145566	-0.602548	0.185275	1.05544	-0.287945	0.164765	0.192181	0.246293	-0.231814	-0.107535
BCL2A1	A375	-0.774004	-0.236113	0.451059	1.09346	-0.0367611	0.381271	-0.403764	0.784718	0.242062	0.788133	0.540607	-0.348289	-0.197484	-0.322969	0.596883	-0.063026	-0.151153	0.140064	-0.267067	-0.221316
BCL2L1	A375	0.544275	-0.257454	-0.331992	0.223323	-1.38977	-0.0947222	-0.0572283	0.23959	1.57331	1.55699	-0.230406	-0.445572	0.450566	1.37119	-0.587031	-1.00128	0.0735316	-0.481372	0.126077	0.111335
BCL2L11	A375	-1.24203	-0.033635	-0.0693482	0.938559	-0.314209	-0.00666093	-0.583322	-0.0256171	0.339632	-0.324511	0.875306	1.98471	-0.140537	-0.367603	-0.0106332	0.406687	-0.0476675	-0.111975	-1.11311	0.0341793
BCL2L13	A375	0.73951	-0.464501	0.0299232	0.15445	0.00983115	1.06369	-0.230055	1.31423	-0.888886	-0.0337656	-0.835365	-0.430202	2.81319	2.01193	-2.41101	-0.369507	-0.107833	-0.419414	-0.0218854	0.740597
BCL2L2	A375	-0.331808	-0.145752	0.0865157	0.438654	-0.229061	-0.12434	-0.390606	0.0739075	0.518971	0.304091	-0.670471	-0.730489	-0.0392051	0.650084	-0.649336	-0.320885	-0.031941	-0.583059	-0.38997	-0.0743591
BCL3	A375	-0.267456	0.851639	0.370127	0.665681	1.40008	0.334759	-0.220993	0.155721	0.868345	0.0887388	-2.13271	-1.21037	1.59241	1.31745	-1.29124	-0.110343	-0.0849604	-0.704352	0.643597	0.331919
BCL6	A375	0.0862011	0.154736	-0.736409	0.281302	0.365666	-0.248346	-0.114523	-0.136982	0.343185	0.387565	0.174922	0.117088	-0.118262	0.0908538	1.19584	0.427947	-0.156057	0.0434164	-1.32463	-0.922728
BCL6B	A375	0.172956	0.417888	0.496218	0.364178	-0.171826	-0.389263	0.0853683	1.12315	0.0184378	-0.0763154	0.348536	0.360391	-1.39183	-0.895872	0.547139	0.336231	0.0750113	0.151471	-0.686046	-1.72584
BCL7B	A375	3.25193	0.121865	-0.0815732	1.42684	2.62026	1.65583	0.725609	3.45201	0.63035	1.00172	-1.0926	-1.01487	-0.140701	0.060119	-0.30201	0.175867	0.221067	-0.115639	-0.153475	-0.0586196
BCL9	A375	-0.0714112	0.244543	-0.759205	-0.836545	-0.429424	-1.11911	0.473519	0.408159	0.146045	0.148835	1.21091	0.439266	-0.42217	-0.152304	1.38128	0.903875	0.379769	0.345335	-0.0277395	0.396297
BCL9L	A375	0.682402	-0.30316	-0.213042	-0.190506	-0.727208	-0.127532	-0.691939	0.0266735	-0.380029	-0.10981	0.0698769	-0.368813	-0.0367374	1.38743	-0.0548416	-0.143361	-0.522491	0.48582	-0.441055	-0.0592953
BCLAF1	A375	-0.0128505	-0.328119	0.859095	0.408088	0.286071	0.247425	-1.9417	-0.0459905	-0.198337	-0.427332	-1.08753	-0.85911	0.258678	1.74385	-0.178005	0.15279	0.394312	-0.116935	-0.482968	-0.393296
BCR	A375	-0.239199	-0.0298702	-0.35114	0.524784	-0.038202	-0.65383	0.0751074	0.690062	-0.558715	-0.112615	-1.2301	-0.987816	0.80033	0.842426	-0.0614633	-0.0802408	0.117631	-1.2661	-1.3757	-0.583953
BDH1	A375	0.240835	0.416394	-0.626803	0.020271	1.10608	-0.542898	-1.54963	-0.629472	-0.118893	-0.116257	-0.294497	-0.51791	-0.0892128	0.0516118	-0.43683	0.046844	-0.00701317	-0.39876	-0.707632	-0.547448
BDKRB2	A375	-0.972168	-1.41958	-0.286803	-0.0322717	-0.113449	0.0286184	0.0964828	-0.958821	-0.0551928	-0.477674	0.830348	0.672983	-0.404398	0.127126	-0.198454	-0.494341	-0.142876	0.857333	0.158492	0.0803898
BECN1	A375	0.112243	-0.415731	0.48685	-0.228861	0.288956	-0.759237	-0.0465133	0.476069	-0.437884	0.474117	-0.270519	0.0589956	-0.905808	0.0331672	1.15883	0.307059	-0.0786568	0.129535	0.307934	-0.393557
BHLHE40	A375	-0.37926	0.336238	0.191191	0.319993	0.565686	-0.246456	-0.505995	-0.651657	-0.195758	-0.519814	0.341366	0.339257	0.0378046	0.138198	0.321361	-0.793415	-0.162776	0.0971278	-0.220941	-0.613979
BHMT	A375	0.509804	-0.748366	-0.0791193	0.0532162	0.202309	-0.293626	0.0597368	-0.035498	-0.355191	-0.222255	0.0534123	0.150271	0.353603	0.132796	-0.523164	-0.928829	-0.552521	-0.202688	-0.0398815	-0.0147974
BHMT2	A375	0.0352395	0.786518	-1.55834	-0.379213	1.35697	0.180995	-0.000812888	0.0754586	0.469538	1.0971	0.670032	1.79738	1.1046	0.488705	0.397138	0.695888	0.159753	0.566725	-0.287954	-0.0343441
BID	A375	0.733914	0.669667	0.0986074	0.261493	1.33912	1.40169	-0.554009	2.30815	0.317414	0.847386	-0.248991	0.819094	0.628569	0.426638	0.812324	0.929498	0.509741	1.0006	-0.0463452	0.216017
BIK	A375	-1.43781	-1.02577	0.0474928	0.3207	0.829352	0.58331	0.00715153	0.144807	0.106408	0.554137	-1.89541	-1.22983	0.109816	0.325051	-0.321416	0.360022	0.0268976	0.330953	-0.416787	0.203062
BIRC2	A375	0.572529	0.674901	0.0192357	0.461595	1.27167	-0.341165	-0.139202	0.13575	-0.116697	0.211734	-1.48875	-2.35199	0.358535	2.90622	-0.181381	0.689717	0.220869	0.543642	-0.492458	0.00699595
BIRC3	A375	-0.484133	-0.126187	-0.150544	-0.399183	-0.0643882	-0.0958187	-0.0474136	0.0224677	1.72465	0.65647	-0.277293	-0.646298	0.501663	0.314729	-0.16133	0.0842126	-0.468667	-0.246923	-0.459505	-0.105604
BIRC5	A375	0.693687	0.169509	0.171729	0.56746	-0.22296	1.55367	-0.0858226	2.24545	-0.0482822	3.12505	-2.73386	-0.638155	-0.107335	0.26996	0.722199	-0.120498	0.00675394	-0.996757	-0.314691	-0.239155
BIRC6	A375	0.00795715	0.264214	0.0977107	-0.0722373	-0.362699	0.603964	-0.227404	2.41253	0.115891	0.123993	-1.3826	-0.648682	0.161667	-0.0798077	-0.803413	-0.463277	0.254581	-1.00882	0.29211	1.18375
BLCAP	A375	0.261284	-0.137922	0.129608	0.831769	2.36285	0.381467	-0.914909	0.128882	-0.0940353	-0.0213775	-0.294412	0.172229	-0.175135	-0.052517	-1.61352	-0.130906	0.156297	0.752712	0.178096	0.143847
BLM	A375	0.313256	0.675524	-0.330693	0.383161	-0.113732	0.0123203	0.171645	0.103612	-0.160582	0.720591	-0.808186	-0.827106	0.322022	0.796692	-0.220348	0.112636	0.0626047	-0.0555302	-0.41065	0.0955927
BLMH	A375	-1.68494	-0.313302	-0.306807	0.432431	0.0270629	0.100798	1.70137	-0.131844	-0.0121368	0.18882	2.54351	0.260177	-0.481426	-0.276689	0.0932422	0.0954395	-0.963462	0.947942	0.0346113	-0.0589946
BLNK	A375	-0.132007	-0.0670908	-0.445921	-0.175146	-0.967546	-0.292913	0.138783	0.298623	-0.352427	-0.0876541	-0.295349	-0.13178	0.203938	0.299729	0.933345	0.141228	-0.403369	0.00259775	0.155282	-0.0726775
BLOC1S1	A375	-0.563655	-0.0915223	-1.14201	0.452802	1.30682	-0.577702	-0.196572	-0.0590094	1.55648	-0.755372	0.936894	0.361095	0.177151	0.375547	0.232701	0.229669	0.539023	1.94427	0.0274655	0.672157
BLVRA	A375	-0.211097	1.30107	0.129906	0.307954	-1.87393	0.0127109	-0.152199	-0.609465	0.40804	0.122996	-0.597927	-0.825433	0.350285	0.789148	-0.345567	0.328985	0.148325	-0.454539	-0.374786	-0.264556
BLZF1	A375	0.135657	-0.046157	-0.298319	0.124724	-0.109507	-0.100186	0.427822	0.654018	-0.0237144	-0.00686908	0.414825	-0.261266	-0.199672	-0.25857	0.204223	-0.113317	0.0830497	-0.297959	-0.767883	0.153017
BMI1	A375	-1.37665	-0.233669	0.0619909	-0.176676	1.52449	-0.690877	-0.458801	-0.144183	0.000759678	-0.658214	-0.0148374	0.0246681	0.11433	0.447671	0.14794	0.538238	-0.0811441	0.422728	0.174485	0.420692
BMP2	A375	0.434574	-0.657948	-1.48676	-1.0595	0.881038	0.563844	-0.54992	0.0170971	-1.02491	-0.652714	0.762484	0.463953	-0.0820944	0.340518	-0.396602	0.0495323	0.0903122	0.856135	0.852688	0.352099
BMP4	A375	0.0496361	0.206405	-1.46908	-0.075362	1.2764	0.0630963	0.163602	-0.0402072	0.101217	0.0052777	-1.69478	-1.51031	0.107077	0.464511	-0.265025	0.516234	-0.0564041	-0.410391	-0.322611	-0.419502
BMPR1A	A375	0.40018	0.370751	0.16619	0.0926731	0.644675	0.15566	-0.12235	0.196564	0.249044	2.07013	-0.988245	-0.541684	1.08411	2.91413	-0.574047	0.331823	0.625616	0.62952	0.763718	1.41961
BNIP1	A375	-1.2476	-0.25982	1.06343	1.20279	-0.248983	-0.0471941	0.380457	0.360633	2.64965	1.30901	0.0720937	-0.158046	-0.338076	-0.059881	-0.255459	0.151253	-0.281336	-0.54692	-0.361497	-0.0118567
BNIP2	A375	0.100638	-0.780531	0.00463358	0.544868	0.0809625	-0.567119	-0.109138	-0.22749	0.485909	1.15503	0.25874	0.533344	0.231917	0.495263	-0.462281	0.268618	0.0731278	0.506555	-0.180502	0.701455
BNIP3	A375	1.52998	0.0919151	-0.0316725	0.395682	0.0764706	0.0143958	0.00339096	2.00904	1.72834	1.71415	0.388255	-0.583081	0.204086	1.57039	0.104369	0.35152	0.308805	0.397487	-0.167533	0.192735
BNIP3L	A375	0.0478798	-0.49449	-0.510756	0.369873	-0.0387647	-0.767291	-1.86099	-0.593088	-0.0648464	-0.799626	-0.271834	0.27641	1.64786	0.895873	-0.561738	-0.12845	-0.351566	-0.0732095	-0.171932	0.28127
BNIPL	A375	-0.477862	-0.444306	-0.372056	0.212308	-0.135157	-0.775691	-0.162034	-0.364876	-0.0257275	-0.329924	1.41268	1.34691	-0.677436	-0.42364	0.0874234	0.685162	1.03565	1.56769	-0.0790738	0.459581
BOLA1	A375	0.285001	-0.190078	0.0367544	0.599031	-0.598096	-0.183578	-0.266632	0.269355	-0.190423	0.249883	0.574346	0.12518	0.475175	1.23601	-0.0226443	-0.317021	0.116514	-0.488175	0.0932159	0.213476
BPHL	A375	0.160157	0.166846	0.120581	0.778401	-0.0559061	-0.615236	0.106841	0.430748	1.00256	-0.0374196	-0.0410464	-0.744597	0.385612	0.857424	-0.192677	0.352984	-0.00628099	0.979303	0.0542507	0.979508
BRAF	A375	-0.350951	-0.029804	0.474271	1.16634	0.017893	-1.08474	0.79583	-0.560583	2.70943	0.546408	7.23571	-0.325945	-0.179198	1.02616	0.298579	6.75978	0.10829	12.7027	0.102772	0.138206
BRCA1	A375	-0.00928869	0.498683	-0.0818356	0.696326	-0.380007	0.0744431	0.0405205	-0.252144	0.11101	0.627971	-0.0649234	-0.0594966	0.886817	0.872116	0.0598706	0.563984	1.05888	0.44109	-0.297467	0.0432945
BRCA2	A375	-0.178726	0.210819	0.664091	0.320812	0.127058	0.641117	-0.368209	0.393711	0.148126	0.467249	-0.404125	-0.680062	-0.142328	0.72218	0.019491	0.131523	0.0622311	-0.262759	-1.05301	-0.247454
BRD2	A375	-0.123469	1.32898	-0.153898	-0.628261	2.34174	1.55789	0.0931969	0.545664	-0.598641	-0.433367	-1.28382	-0.711014	0.394843	1.09896	-0.668807	-0.169264	0.301461	0.0617124	0.153001	2.49831
BRD3	A375	-0.147627	0.113047	-0.598973	-0.435066	0.929766	0.0220976	-0.0947424	-0.49438	0.169949	0.381071	1.08263	-0.0659098	-0.235502	-0.338297	0.108422	-0.941701	-0.0110052	0.342732	-0.295916	0.296209
BRD4	A375	0.768323	1.00731	0.423949	0.783011	-0.130569	-0.379747	-0.0632982	-0.37266	0.166817	-0.0281551	0.112723	0.686402	3.5839	1.65704	-0.374633	-1.00451	0.806598	-0.31583	-0.308312	0.0408196
BRF2	A375	-1.03751	0.0570193	0.433865	2.1292	-2.47117	-0.153253	0.312332	-0.254536	0.933604	1.78548	2.77008	2.53696	-0.676727	-0.20665	0.700865	0.34013	0.268945	1.53407	-0.332079	0.153121
BRP44	A375	0.298604	1.26929	0.14263	0.041164	0.415207	-0.0176417	-1.91185	-0.172406	0.241768	-0.223952	-0.296806	-0.31066	1.23183	0.656145	-1.1527	-0.0852939	0.352201	0.340302	-0.474827	0.717084
BRPF1	A375	-0.295409	0.176193	-0.663506	-0.103827	0.0165232	-0.698332	0.0528314	0.0773519	1.02877	1.16253	-0.353285	-0.581646	0.472658	0.479184	-0.645527	0.415005	-0.602934	-0.385417	0.106694	0.0970374
BRPF3	A375	0.87032	0.923433	0.264337	0.212797	0.567237	-0.180476	-1.1391	0.160995	1.09236	0.498504	-0.122479	-0.767251	-0.462488	-0.774282	0.0449234	0.494559	0.204598	-0.000260756	0.013744	0.936449
BTBD3	A375	0.176241	0.336073	0.00804678	0.285215	0.064245	-0.823974	-0.168269	-0.340272	0.344607	-0.00492885	0.1402	-0.236047	-0.590597	-0.0457634	1.21589	0.210963	0.280397	0.0577677	0.217327	0.413891
BTG1	A375	0.0205978	-0.890342	-0.138658	0.0689465	0.486637	0.605874	-2.69046	-0.0537768	-0.955062	-0.366282	-2.02434	-0.245289	1.01557	3.31759	-1.28029	-0.226863	0.345191	-0.615297	0.137589	0.310249
BTG2	A375	0.570182	2.17855	0.931362	0.407031	1.63674	0.199511	0.79326	0.428116	1.75776	1.02467	-0.604913	-1.75626	-1.06725	0.318359	-1.31029	-1.48051	-0.000595341	-0.123956	-0.386058	-0.118005
BTG3	A375	-0.216441	-0.30863	-0.0996837	-0.528227	0.322736	-0.0608914	-0.0871039	-0.14198	0.870106	0.204187	-0.530579	-1.03326	-0.745713	0.152412	-0.946239	-0.276824	1.03364	1.16915	-0.414673	0.399741
BTK	A375	0.0481222	-0.52653	-0.00886062	1.2305	0.192602	-0.584194	-0.572253	-0.0968241	0.0687404	0.0171733	-0.508391	-0.13329	0.281955	0.210861	0.365416	0.485989	0.369639	0.130134	-0.0905314	-0.0937201
BTRC	A375	0.0179047	0.238908	-1.82782	-1.12494	-0.0532959	-0.502408	-0.479482	0.585415	-1.03286	-0.471142	-0.466824	0.572322	0.821046	1.03226	-2.85765	-0.65704	0.300562	-0.110626	0.419898	1.2633
BUB1	A375	-0.0415175	0.4391	0.00663496	-0.0732514	0.418294	-0.160501	-0.327241	-0.258033	0.13342	-0.524327	2.86635	1.12992	-1.26454	-0.158455	0.270103	0.985409	1.36426	3.96349	0.504668	1.42637
BUB1B	A375	0.919517	0.887938	0.547142	1.82356	0.58535	0.411094	-0.0592624	0.693642	0.0834556	2.16782	-1.54866	-1.13728	-0.53349	0.0469421	0.0518181	0.703837	0.271587	-0.578807	-0.309214	-0.190309
BUB3	A375	2.46479	0.0922693	0.340589	-0.525758	0.261863	0.309303	-0.676241	5.38497	0.197809	1.84973	0.0531271	-0.365682	0.395026	0.1985	-0.111183	-1.5846	-0.197079	-0.612469	-0.272316	-0.874714
BUD13	A375	0.0871544	-0.0982496	0.178315	0.114642	0.629683	-0.127702	-0.363349	-0.471016	-0.655384	-0.0402684	0.0933086	0.117849	-0.560719	-0.801115	-0.253894	0.397484	0.014073	-0.0415061	0.0172133	1.48025
BUD31	A375	0.127749	-0.053182	-0.0961051	0.0323834	-0.972955	0.470886	0.127555	-0.0096798	-0.524863	-0.32392	0.392418	0.593551	-0.984639	-0.0159999	-0.396385	0.142344	-0.0747156	0.526043	-0.764555	-1.87869
BZW2	A375	0.0861317	-0.176698	0.146897	0.312201	-0.8139	-0.00784162	0.263397	0.397581	0.661948	0.0289891	-0.641749	-2.84669	-0.0579149	-0.42451	-0.290624	0.0310892	-0.519996	-0.0490015	-0.417795	0.296723
C12ORF51	A375	-0.10512	-0.406727	-0.511079	-0.12308	0.50355	0.260248	-0.0208903	1.87962	0.102288	0.111812	0.5236	0.565706	0.0808499	0.460979	0.42711	1.39562	0.691281	0.494777	-0.722145	-0.731164
C14ORF181	A375	0.447695	-0.0367658	0.753344	0.0717061	0.259642	0.0860548	-0.430414	0.56626	-0.26206	0.842855	-0.957674	-0.389845	-0.311302	0.348375	-0.587455	-0.213322	0.0425545	-0.0973011	-0.369034	0.236398
C16ORF5	A375	-0.266896	-0.100039	-0.0485335	-0.398522	0.046078	0.571308	0.0521092	1.55883	0.000356732	0.551948	-0.582829	-0.25899	-0.0218924	0.0814942	-0.595939	0.0867366	1.7924	0.964364	-0.0167115	0.376202
C16ORF80	A375	-0.0763051	-0.903193	0.635476	-0.0264857	0.181054	0.042718	-0.482638	0.334724	-0.22121	0.0245737	-0.644509	-1.02289	-0.615342	-0.0114942	-0.590939	0.346347	-0.321751	0.0258021	0.200072	-0.252953
C19ORF10	A375	0.123312	0.151896	-0.417556	-0.620008	1.01763	0.6925	-0.601937	0.0377999	0.0749527	0.599896	-0.00404135	-0.176079	-0.0214945	0.754029	0.049088	0.272706	1.69443	0.207949	-0.61214	-0.00127552
C1ORF106	A375	-0.174839	-0.120943	-0.092148	0.364586	-0.123732	0.204658	0.00451468	-0.17719	0.240846	0.138246	0.0673893	-0.393465	0.034538	0.508282	-0.321609	1.32138	0.120416	0.177976	-0.589096	0.278294
C1ORF9	A375	-0.0222537	0.48018	-0.187864	0.238957	-0.0426179	-0.308587	-0.0341987	0.0767564	0.643491	0.123537	-0.689593	-0.180216	0.276232	-0.192773	0.639851	0.248874	0.108649	-0.353735	-1.43123	-1.94919
C1QBP	A375	0.0074757	-0.0570237	0.665808	0.03643	0.45086	0.0369718	0.0164229	0.445905	-0.0247246	0.100845	-0.0486338	-0.325025	-0.125447	0.227422	0.0683684	-0.577747	0.205426	-0.176782	-0.143055	-0.142329
C1QTNF6	A375	-0.125218	0.0324448	0.169809	1.39519	0.354173	-0.365566	-0.184881	-0.0725368	0.190287	0.0355742	-1.32389	-0.986486	0.024167	0.895895	-0.881757	-0.23574	-0.101671	-0.65592	-0.268037	-0.0638107
C1S	A375	0.295124	-0.384277	0.236787	0.446995	0.349105	0.112429	-0.762431	0.560811	0.0230751	0.108652	-0.405624	-0.195791	-0.509794	-0.0127117	0.661094	0.361514	-0.569549	0.097844	-0.0384262	-0.194799
C2	A375	-0.232702	-1.20756	0.739842	0.256863	-0.217209	0.12993	-0.972573	-0.497588	0.131446	0.588164	0.826448	1.32081	-0.229601	-0.12008	1.58334	1.24596	0.0593471	1.0731	0.18177	0.216874
C2CD2	A375	-0.326764	0.422504	0.0714389	0.140065	-0.878216	-0.799813	-0.0432405	-0.798307	2.91155	0.694548	-0.273077	-0.397012	0.350267	0.0468456	-2.09555	-0.141663	0.331699	-0.00159922	0.608002	0.928407
C2CD2L	A375	-0.0976037	0.64177	0.254344	0.634852	0.142579	-0.152308	-0.141855	-0.449149	-0.0248245	1.30408	-1.32086	-1.29969	1.01198	1.28443	-0.489165	-0.146208	0.131295	-0.684694	-0.0668629	0.00391274
C2ORF3	A375	-0.592354	0.0364829	0.258325	-0.0602905	-0.102417	0.211514	-0.939294	-0.827127	-0.145958	0.0345234	-0.434391	-0.529331	0.193778	0.470855	-1.45066	-0.030287	0.851773	-0.0037708	-0.549624	0.198349
C3	A375	1.14006	0.00655502	0.210454	0.35692	-0.500762	-0.153248	0.717852	0.476777	-0.00933529	0.590762	-0.444603	-0.570451	1.9436	2.44593	-0.625613	0.316566	0.114216	-0.191964	0.410031	-0.0298766
C5	A375	-1.06039	-0.0192126	0.589626	0.633577	-0.34199	-1.21951	0.236927	-0.390694	-0.470079	0.0328156	1.1079	1.43681	0.49903	-0.158992	0.0298177	0.271452	-0.071665	0.133491	-0.549303	0.0369977
C5ORF62	A375	-0.0406232	-0.0766065	-0.0691418	0.0590649	0.711865	0.551547	-0.158425	-0.193576	0.651867	-0.330071	-0.27115	0.0742335	0.589126	0.594133	-0.721629	-1.68914	-0.223003	-0.0726528	0.670621	2.25043
C9ORF96	A375	0.169621	0.29852	-1.6561	-0.285661	-1.47493	-0.977099	-0.392256	0.0100377	-0.245091	0.0941713	-0.673066	-0.317396	0.669443	1.58465	-1.00424	-0.274997	0.100897	-0.435143	-0.105449	0.0531837
CA12	A375	0.295805	-0.0736273	-0.308678	0.238055	-1.37497	-1.03933	0.256824	0.0924559	0.351765	0.195999	-0.35477	-1.52384	0.628445	0.532572	-0.220267	-0.404057	0.582706	-0.204699	-0.114421	0.221336
CA2	A375	0.829276	-0.234087	-0.199169	0.401986	0.121317	0.622525	-0.133955	-0.0126788	1.02864	0.508989	-0.482133	-0.141444	-0.280532	0.939917	-0.240938	-0.0214528	-0.0325694	-0.0214162	-0.316905	0.182936
CAB39	A375	0.381471	0.143361	0.939892	1.07659	0.223978	0.420854	-0.314746	1.17041	0.203091	0.263244	-0.656948	-0.404314	-0.153454	0.583087	0.398057	0.348988	-0.302269	0.236387	-0.179929	-0.284859
CABIN1	A375	1.34118	0.0531064	1.04627	0.318069	0.310345	0.492947	0.0343193	0.792285	1.32273	2.87987	-0.16873	-0.178148	0.601418	1.15334	-0.383633	-0.0528701	-0.120852	-0.386213	-0.143399	0.706613
CACNA1C	A375	1.84759	0.662242	-0.227196	0.101398	0.140586	-0.319691	-0.669793	0.0916133	-0.73981	-0.485884	0.752939	0.436375	-0.217325	-1.3185	0.191302	1.09456	-0.0956244	-0.0147922	0.250829	0.545337
CACNA1D	A375	-0.144126	0.102313	0.362283	-0.0792503	0.228936	-0.602479	1.4303	1.33469	1.68763	0.69236	-1.94941	-0.831303	0.101912	1.20536	-0.299175	0.160901	-0.240428	-0.43645	-0.141967	0.325847
CAD	A375	0.510658	0.266302	0.743805	0.258212	0.155653	0.658558	-0.188391	0.310039	0.289361	-0.129775	-0.021936	-0.544787	-0.0926065	0.125439	-1.23241	0.113203	-0.506196	-0.143612	-0.476226	-1.09251
CALCOCO2	A375	0.873574	0.265928	-1.00886	0.124148	-0.672408	-0.398553	-1.77963	2.32949	0.0877362	-0.839341	-0.647132	-0.61528	0.748505	0.826879	0.147135	1.07011	-0.0815304	0.319634	0.212408	1.2354
CALM1	A375	-0.686204	0.102676	0.0560388	0.0904644	1.57811	-0.0347155	-2.18684	0.161845	-0.0283221	0.0569024	-0.126827	-0.456107	0.195238	0.0641209	0.221143	0.932683	-0.0302911	0.616237	-0.000597326	-0.0566978
CALM3	A375	1.9214	1.42853	0.0887765	1.02485	0.170542	0.412939	-0.292155	1.98381	-0.619915	-0.0618789	0.136898	-0.750434	0.185802	0.109142	-0.424635	0.733843	-0.408763	-0.212996	-0.0791821	0.0542995
CALML6	A375	0.444482	-0.540558	-0.673936	0.760724	0.355715	0.075232	-0.620262	0.409761	0.241348	0.00961219	-0.626909	-0.575375	0.245914	0.00215201	0.0559378	-0.803898	-0.159603	-0.256285	-0.278375	0.460096
CALR	A375	0.0770921	1.99827	-0.138526	0.421026	-0.782656	-0.0478406	-0.230687	-0.333813	0.135923	0.174129	-0.985246	-0.568929	0.339652	-0.0114985	-0.283964	-0.652977	-0.236058	-1.12331	-0.013623	0.0807005
CALU	A375	-0.0817945	0.351004	-0.0524968	0.386308	-0.210873	0.231572	0.0436895	1.20209	-0.0240296	-0.266171	-0.295218	-0.496567	-0.0180537	0.58175	0.0186071	-0.0427639	-0.31769	-0.116475	-0.584536	-0.418096
CAMK1	A375	0.215954	0.137878	-0.545674	1.10727	0.165232	0.848185	0.225633	0.332167	-0.585162	-0.0574418	-0.501766	-0.423091	0.341275	1.41761	-0.0611667	0.307026	-0.556215	2.09086	0.371613	-0.149712
CAMK2D	A375	-0.0870277	-0.00419955	-0.570627	0.0726782	-0.33671	-0.365614	-0.167129	1.03564	-0.120568	0.461163	-0.458566	-0.243781	1.4496	0.99429	-0.241595	0.120458	-0.0756535	0.934567	0.436634	0.995063
CAMK2G	A375	-0.421586	-0.272824	0.435617	-0.344322	0.178609	-0.204686	-1.09673	-1.05083	-0.773541	-0.261152	-0.375591	-0.770674	-0.16918	0.727129	-0.516009	0.3676	0.0806921	-0.0932553	-0.261311	-0.495184
CAMKK2	A375	0.230352	0.265107	-0.0673387	1.04606	-0.50074	-0.504989	-0.275614	-0.277639	-0.633154	0.0227836	-0.0843886	0.152044	0.00213191	-1.20892	0.454193	1.56502	0.921047	-0.09382	-0.817709	-0.36829
CAMLG	A375	-0.246291	-0.511134	-0.0298027	0.224345	-0.0745643	-0.156276	-0.753478	-0.435622	-0.0190744	0.0562803	0.275953	0.0719548	-0.368916	-0.189524	-1.22259	-0.0944874	-0.190669	0.409211	0.0990754	1.32532
CAMSAP2	A375	0.850884	0.0335115	-0.604155	-0.0702989	0.109901	0.340079	-0.280742	0.867651	0.151374	0.0811194	-1.32663	-0.923094	-0.516612	-0.401896	0.0867975	0.0819701	0.675551	-0.300767	-0.0993421	0.199587
CAND1	A375	-0.274049	0.172921	1.96096	-0.888219	-0.237563	-0.639496	0.157	-0.172701	1.48055	0.370913	0.356543	0.124101	-0.062787	0.155482	0.108484	-0.2372	0.36987	-0.100254	-0.163826	0.0875571
CAND2	A375	-0.530151	-0.911573	0.631742	0.245559	0.390952	-0.871785	-0.177587	0.0883655	-0.0747385	-0.247771	-0.0945645	-0.0450834	-0.264239	1.67676	-0.58711	-0.374946	0.127093	-0.0446504	-0.187327	-0.138524
CANT1	A375	-0.917431	-0.706283	-2.48448	-0.497046	0.327594	-0.297232	-0.195913	0.0286383	-0.382679	-0.024605	-0.024649	0.00533742	0.0227872	0.379336	0.064779	0.889812	0.422335	0.773124	-0.102533	1.37863
CANX	A375	-0.610826	-0.667677	0.20606	0.616545	-0.96749	-0.401621	-0.188904	-0.0226232	-0.355036	-0.101573	-0.061631	0.307402	0.00172987	0.466545	-0.0219759	0.754487	0.184181	1.02748	0.067884	0.122348
CAPG	A375	0.766362	0.662007	-0.0928521	0.527326	0.810858	-1.20561	-0.991322	0.0159186	0.268378	0.446723	0.500603	0.0585535	0.671353	0.421076	-0.188006	-0.03069	-0.122933	0.458428	-0.380998	-0.384088
CAPN1	A375	0.0233867	-0.0796643	-0.0176566	0.139653	0.0396786	0.0751779	-0.346536	0.85207	0.00323837	0.220242	0.547659	0.390673	0.291837	0.130722	0.104764	0.414503	1.03832	0.571013	0.284697	0.861525
CAPNS1	A375	-0.0261156	0.306276	0.185306	0.0866642	0.300904	-0.271864	-0.0516671	-0.315079	-0.3338	0.295737	-0.134784	0.0726721	1.28095	0.492107	0.877363	0.377267	0.738249	0.11823	0.0431507	0.0666479
CAPSL	A375	0.0477027	0.0250536	-0.324763	-0.0330271	0.491095	-0.950574	0.75382	-0.324455	-0.552614	0.0711311	2.01321	1.0313	-0.547723	-0.108737	-0.0511103	0.362766	0.716714	1.37939	-0.872817	-0.91299
CARD10	A375	1.57527	0.324207	-0.297432	0.0729437	1.25079	0.324687	-0.463408	-0.0123324	-0.214263	-0.1348	0.715317	0.361079	-0.146732	-1.24768	0.352824	-0.0898422	-0.0711748	0.271457	0.781448	1.62069
CARD11	A375	0.118452	-0.0379239	0.376341	0.00144521	-0.198997	1.06534	0.289742	-0.204139	-0.116357	0.296668	-1.14178	-0.160438	0.00439185	-0.145269	-0.220853	0.160954	0.348778	-0.214961	-0.14092	0.448319
CARD9	A375	0.188603	0.992352	-0.0720889	0.156573	0.179587	0.124786	-0.164103	-0.414383	-0.0936235	-0.372566	-1.04271	-1.88886	0.0054215	1.40813	-1.89931	-0.217731	1.9039	0.171346	0.591639	0.824376
CASC3	A375	0.25571	0.0785918	0.179629	0.60524	0.0563652	0.450701	-0.803675	-0.0888467	-0.0548451	0.00202493	-0.187506	0.0097921	-0.0818937	-0.01558	-0.483911	-0.119976	-0.370309	-0.545091	-0.157003	-0.490739
CASD1	A375	-0.244294	-0.422824	0.350368	0.804198	-1.49224	0.0643293	0.0580461	-0.405669	-0.884769	-0.391413	-0.185274	-0.108441	0.760095	0.374088	-0.51034	-0.702925	0.100547	0.0223303	0.112638	0.315268
CASK	A375	0.632592	-0.290625	0.337296	2.83974	2.22592	-0.566986	-0.925778	-0.269691	0.983898	0.0517757	-0.485236	-0.0442415	-0.105713	1.32185	0.109544	0.607082	0.212205	0.118802	0.109636	0.296638
CASP10	A375	-0.0529845	0.000249185	-0.399922	0.542195	0.411999	-1.87322	-0.0686825	-0.127142	-1.01378	-0.808705	1.23843	0.218691	-0.322843	-0.986112	0.0493156	0.118109	0.462001	0.489029	-0.387284	-0.00617385
CASP14	A375	-0.288663	-0.0548684	-0.288742	0.0480656	0.0279543	0.30927	0.260786	0.254327	-0.456391	1.00999	0.333875	0.0478168	0.0259655	-0.190865	0.0610236	-0.129408	-0.052565	0.32649	-0.372195	0.248904
CASP2	A375	4.9816e-05	0.282359	0.162862	0.414116	0.047603	-0.38842	0.2297	0.0888738	-0.227674	-0.0135219	-0.0800379	-0.497257	-0.262545	0.132903	-0.0170831	0.2258	-0.39884	0.172726	-0.503233	-0.346338
CASP3	A375	1.11724	1.63134	0.338444	0.182187	0.727066	-0.0604052	0.0992935	-0.407436	-0.162901	0.0680453	-1.72262	-1.71922	-0.118361	0.109445	-0.537098	-0.281459	-0.115699	-1.11058	-0.34125	0.142475
CASP4	A375	0.649994	0.133418	0.404827	0.780475	-0.221445	-0.374941	-0.206101	0.257375	-0.0648823	0.47638	-0.547726	-0.186497	0.193477	1.4489	0.270271	0.0722938	0.414883	0.0912164	0.194991	0.800166
CASP6	A375	0.0711221	0.222574	-0.105249	0.760346	0.0393296	-0.133584	0.125705	-0.0452022	0.0491249	-0.0345534	0.00803617	0.206892	-0.297506	0.165377	0.022871	-0.192898	-0.154039	1.25503	0.0856827	0.0409199
CASP7	A375	-0.203381	-0.257323	0.131916	-0.155866	0.896029	-0.48918	-0.638925	-0.473858	-0.0540442	-0.069363	0.118751	0.290743	0.709462	0.708637	-1.17193	0.539677	0.749229	0.255479	0.173279	0.207426
CASP8	A375	0.127478	0.0297247	-0.0957898	-0.478553	-0.390581	-0.120266	-0.318475	-0.0406636	-0.150472	-0.321103	-0.386043	-0.252285	1.10903	2.79228	-1.31734	-1.18661	0.0178915	-0.148838	0.625229	0.515739
CASP9	A375	0.756325	-0.146475	0.361685	0.228279	0.618652	-0.0531955	0.0040903	0.226544	-0.390691	0.775913	-0.968143	-0.723694	-0.0312203	-0.095622	-0.0597241	0.230482	0.125176	-0.475324	-0.394672	-0.954369
CAST	A375	0.758522	1.10256	-0.0638128	0.281582	0.719636	-0.819903	0.118098	-0.255103	0.444579	0.258728	0.00820747	-0.0397502	-0.557106	-0.197118	0.695159	0.609116	0.011886	0.508679	-0.446605	-0.262365
CAT	A375	1.53401	-0.0179831	-0.384693	0.444349	-0.235787	1.38002	-0.343478	1.64109	0.200935	0.20392	1.51936	0.61626	-0.578211	0.292643	0.658757	-0.0160841	1.10162	0.233692	-0.138617	0.3911
CAV1	A375	0.268077	0.371505	0.229106	0.927583	0.0595251	-0.562478	0.37769	-0.643301	-0.203482	-0.107517	0.834197	0.0105523	0.432628	-0.429936	0.0781196	-0.101205	-0.00911165	0.833859	-1.29455	-0.490737
CBFA2T3	A375	-0.186628	-0.118903	1.74551	3.48475	-1.3726	-0.281949	0.20385	0.307263	0.0376472	0.310185	0.577569	0.654844	-0.719587	-0.551533	0.969241	1.12296	0.162535	1.56981	-1.15432	-0.345934
CBFB	A375	-0.047435	-0.430856	-0.251942	0.48372	0.201798	-0.287978	-0.256312	0.547744	1.24135	0.963039	0.0339004	-1.3376	-0.714696	0.711468	-0.0447755	0.46615	-0.0240721	-0.0673858	-0.350145	0.0045167
CBLB	A375	-0.217911	-0.22555	-0.260087	0.117139	0.075065	-0.291473	-0.277037	0.672032	-0.265009	0.0309169	0.534886	0.0212188	0.0389241	0.469813	-0.964392	-0.565067	-0.458811	0.339045	1.08927	-0.373324
CBLC	A375	-0.532432	-1.09083	0.241813	0.120963	0.178951	-0.00269264	-0.941132	-0.144003	-0.930392	-0.266011	-0.124868	-0.894179	0.255017	0.597504	-0.959945	0.94097	-0.252179	0.188454	0.461153	0.260364
CBR1	A375	-0.514413	0.0234218	0.612787	-0.0187812	0.00668432	1.21501	0.0333105	0.100071	-0.448385	0.218809	0.0253943	0.733832	0.301175	-0.107382	-0.00271347	0.547442	0.597084	0.0814833	-0.278526	-0.107458
CBR3	A375	0.212435	0.440261	-0.217087	0.00128159	-0.0112375	1.23314	-0.664301	-0.180598	0.342228	0.719446	-0.254325	-0.530353	-1.00321	-0.517779	-0.597532	-0.280365	0.378445	-0.660497	-0.399567	-0.30567
CBS	A375	0.547806	-0.077478	-0.373918	-0.337677	0.389753	1.2451	-0.135926	1.11966	0.225576	1.42168	0.0999606	-0.215452	-0.66232	0.0524599	0.0529566	-0.359712	-0.139406	-0.259677	-0.985469	-0.552169
CBX1	A375	0.100476	0.0567351	-0.225259	0.196259	1.39328	-0.146567	-0.290938	-1.18639	-0.0620258	-0.00342197	-0.123731	0.329254	1.19026	1.25714	-0.121788	-0.00864858	-0.540556	-0.408945	-0.466593	-0.877634
CBX3	A375	-0.237231	-0.0241494	-0.926527	-0.144747	0.195897	0.133093	-0.207012	-0.316584	-0.754108	-0.354855	-1.05036	-0.485202	0.17438	0.429947	0.14524	0.324673	-0.212576	0.0412914	-0.090221	-0.773019
CBX4	A375	0.252383	-0.519451	0.144908	1.53444	-0.350448	0.286564	-0.175155	1.6292	-0.416599	1.36506	0.58922	0.0551746	-0.556747	-0.933155	1.376	0.191238	0.585437	0.154982	-0.390414	-1.53334
CBX6	A375	2.63443	1.14818	-0.29974	-0.534703	0.0992399	0.177207	-0.680638	-0.34358	-0.440816	0.541733	-0.887605	-0.53321	0.840089	1.28898	-0.69354	-0.346489	0.239214	-0.137919	-0.150434	0.493509
CBX7	A375	0.547765	0.267961	0.131074	-0.128878	0.148491	-0.166126	-0.137358	-0.0901418	0.205898	-0.426176	-1.00419	0.131381	1.28105	1.5425	-1.04596	-0.251225	0.564821	0.0447371	0.749753	1.13585
CCBL1	A375	0.130312	0.20682	0.13096	0.125774	0.705271	-0.270649	-0.258035	-0.287927	0.244425	-0.59784	-0.410877	-0.713764	0.38681	0.749717	-0.756256	0.793097	0.0590481	0.653682	0.894011	0.970246
CCDC85B	A375	4.25488	0.0143372	-0.0720955	0.389692	0.212761	2.57593	-0.178524	5.10415	1.13651	0.643903	-0.992253	-1.21652	-0.0123157	0.888933	-0.687841	0.00545651	0.21758	0.0250135	0.155347	-0.345211
CCDC86	A375	4.13285	-1.04887	-0.518902	0.722227	-0.32961	5.58454	-0.177481	9.45208	0.843903	1.0005	-0.295123	-0.662976	-0.456484	0.110391	0.41759	0.00434659	0.0291157	-0.0589141	0.526342	0.763193
CCDC90A	A375	0.178293	0.164605	-0.9723	0.455725	0.517699	0.108645	-0.271312	-0.30851	0.926739	0.634416	-0.0904921	-0.521467	-0.0408438	-0.0296915	-0.292207	-0.0392062	-0.653509	0.00502954	-0.149224	0.0229567
CCDC92	A375	-0.0312106	0.641587	0.124253	0.58059	-0.639336	0.322844	-0.433901	0.290251	0.564088	0.918334	0.406025	-0.246989	-0.212837	0.362279	-0.00874869	-0.0398163	-0.387318	0.728961	-0.0698177	0.144374
CCL2	A375	-0.121947	-0.0695021	-0.0694221	0.557241	0.323572	0.340914	-0.00374004	-0.1987	1.20033	0.68218	1.93678	0.370283	1.03937	0.655245	0.57363	-0.318398	0.128406	0.233412	0.520472	1.73964
CCL20	A375	0.0706691	-0.0900927	-0.472139	-0.235994	0.283748	0.403401	-0.0864582	0.599423	-0.076865	0.534374	-0.405699	-0.11493	-0.732156	0.806095	0.240044	0.182246	0.217886	0.0754223	-0.505571	-0.0328693
CCNA1	A375	0.994073	0.379002	-0.156504	-0.774048	-0.0361994	-0.474249	-1.13037	-0.381883	0.350909	0.546452	-0.393619	-0.060418	1.37621	0.709312	-0.481396	-0.169877	-0.245551	-0.382975	-1.53113	-0.310623
CCNA2	A375	0.0847547	0.0270672	-1.14488	-0.179916	-0.154696	0.251948	0.0521702	0.320651	-0.662646	-0.0894263	0.50694	0.0824154	-0.828421	-0.879824	0.349781	-0.0876271	0.585021	0.36791	-0.0302825	0.240662
CCNB1	A375	0.143983	-0.158317	0.253468	2.04219	-0.109295	-0.125113	-0.224373	0.891854	0.792881	0.0925275	0.565005	1.20604	0.499148	0.0897423	0.0561401	-0.0794533	0.0331177	0.0612113	0.0879245	0.613101
CCNB2	A375	-0.0460612	0.144028	0.435246	0.854401	0.0638113	0.289682	-0.075799	-0.655416	0.219318	0.449901	-0.089636	0.0693768	-0.279509	-0.322127	1.12523	-0.249431	0.286645	0.153326	-0.413015	0.211584
CCNC	A375	-0.0246853	0.402612	1.06635	0.41914	-0.092377	-1.2527	-0.103457	0.262507	-0.0858894	-0.0554364	-0.276705	-0.925583	0.147006	0.167755	0.185687	-0.428111	0.50808	-0.258727	0.0101276	0.150412
CCND1	A375	0.110256	-0.344615	-0.124757	-0.212949	-1.54374	-0.110878	-0.625452	-0.675955	0.067557	0.0635978	-0.549528	-0.970151	0.167083	0.557591	-1.21322	-0.10864	0.739714	0.202965	0.13125	0.608498
CCND2	A375	-0.328742	-0.295637	-0.0171674	1.32403	1.207	0.094019	-0.269064	-0.0454537	-0.175141	-0.30287	0.00119049	-0.286044	0.383552	0.52779	0.0329764	1.84901	-0.450662	0.0161134	-0.0654028	0.464076
CCND3	A375	0.262461	-0.783169	-0.146917	0.0758326	-0.718883	0.238976	0.0179751	0.39816	0.0623954	0.384911	0.152689	-0.169509	2.24665	1.74351	-1.37233	0.0350375	0.0919884	0.313739	0.183846	0.193176
CCNE1	A375	-0.490652	-0.503276	-0.094618	0.0659313	0.948876	0.205231	-0.74965	-0.117044	-0.165147	-0.316926	-0.131698	0.0066357	0.646129	0.96108	-0.373133	0.0258862	-0.189205	-0.531557	-0.771906	0.172964
CCNF	A375	0.0968056	-0.642304	0.217447	0.111327	0.795728	0.0245661	-0.0640411	0.186741	0.86556	0.213149	-0.0173583	-0.45024	0.511442	0.722351	-0.599749	-2.73976	-1.41508	-0.125868	-0.0667882	0.128436
CCNG1	A375	0.209974	0.0550533	0.898407	0.407309	0.123195	0.596739	-0.298218	0.801959	0.149912	1.01476	-0.161718	-0.546216	-0.170699	0.195367	-0.999638	-0.560276	0.0789079	0.0129741	-0.200682	0.0705702
CCNG2	A375	-0.481701	-0.019312	0.324259	0.0940733	0.274397	-0.0756497	-0.198455	0.234285	1.22994	1.07213	-0.620555	-0.303143	0.60174	0.37495	-0.37391	-0.0419121	0.476757	-0.0987559	0.145431	0.555384
CCNH	A375	-0.0225022	-0.068612	-0.120827	0.245813	-0.16037	-0.282393	-0.220474	0.275904	-0.103085	-0.123264	0.0314307	-0.278781	2.42272	0.668976	-0.408262	0.159576	0.545291	1.1113	-0.852622	-0.115467
CCNL1	A375	1.33133	1.63035	-0.056429	0.311799	0.0959774	-0.66725	-0.998524	-0.0189678	-0.580073	-0.146294	0.289215	-0.0603442	-0.0779727	-0.108276	-0.281105	-0.347518	0.1535	0.177166	-0.146593	0.229495
CCP110	A375	0.331593	0.138151	-0.523211	0.0395898	0.70926	0.568201	0.576947	0.744911	0.380349	0.387841	-0.0243167	-0.203532	1.27468	1.22511	-0.0446875	-0.999768	0.505019	-0.0367358	0.0743601	0.357653
CCRL2	A375	0.614405	-0.319151	0.724422	-0.00421789	-0.292202	-1.00519	-0.359321	-0.145045	-0.278213	1.07778	-0.291789	1.11479	0.0470423	-0.0170069	-0.203684	0.146953	0.294505	0.755849	-0.20202	0.189048
CCRN4L	A375	0.208519	0.435041	0.0760044	1.17908	-0.342265	-0.508752	-0.227034	0.345214	0.204423	-0.23753	0.794085	0.369292	-0.362176	-0.667768	-0.349785	0.147692	-0.36614	0.155573	-0.364268	-0.240772
CCT7	A375	0.678557	-0.143674	-0.136707	-0.0725441	0.521463	1.39363	0.800131	0.749278	0.13245	2.1053	-0.327943	-1.66676	0.0143604	1.09408	0.106291	-0.665201	0.0154201	0.169111	-0.80268	-0.382477
CCT8	A375	-1.87089	-0.16394	-0.592583	-0.363505	-0.674777	-0.130373	0.052527	-0.552253	-0.195361	0.11522	-0.747646	-0.574195	0.282218	0.604489	-0.461675	-0.0356528	-0.25156	-0.079213	-0.386332	-0.538212
CD14	A375	0.755015	-0.076271	-0.00933861	0.0777818	0.0772203	0.413598	0.295359	-0.0136558	0.561273	-0.2638	-0.307059	0.266362	1.4863	0.931068	-0.568644	-0.0205779	1.40327	0.0604972	0.536884	1.31054
CD19	A375	0.010963	-0.167285	1.08407	0.494024	-0.110742	-0.227312	-0.392412	0.0922327	0.45358	-0.00111202	0.520975	0.0610117	-0.38091	0.637656	-0.0775504	0.641352	0.0677615	0.277424	-0.0770089	0.157388
CD1C	A375	-0.35807	-0.258268	0.172093	0.712837	-1.06693	-0.0142555	-0.541012	-0.776292	-0.240066	-0.00870743	-0.211917	0.625621	0.942357	1.19274	0.309595	-0.153748	-1.20136	-0.807313	-0.342898	-0.311102
CD24	A375	2.14069	0.417943	0.0803101	0.693701	-0.780621	1.47022	-0.240016	1.92151	1.27204	1.58661	-0.982003	-0.446892	0.014464	0.667184	-0.047634	0.00661388	0.863391	-0.515965	-0.26436	-0.231293
CD2BP2	A375	-0.146483	-0.51295	0.127786	0.596938	0.357753	0.838151	-0.639424	1.64283	0.0516486	-0.0710799	0.147953	-0.00862753	0.782798	0.0786153	-0.95971	-1.61243	-0.137671	-0.148845	-0.0261565	-0.320211
CD320	A375	-0.823194	-0.287777	0.609598	0.157744	0.5776	0.541803	0.297973	0.129625	1.49448	2.37932	-0.568652	-0.37582	-0.0145002	0.134512	-0.298738	0.345717	0.124698	-0.628896	-0.165656	0.0244944
CD3D	A375	0.0463394	-0.00329977	-0.666942	0.11068	0.835373	0.286884	-0.890677	0.384027	1.03373	0.470209	-2.436	-0.416395	0.236863	-0.177138	0.957012	0.488746	0.800081	0.00340365	-0.12546	-0.143648
CD40	A375	0.796745	-0.235967	-0.0546176	0.733591	0.447142	0.113539	0.109586	1.7976	-0.706636	-0.665647	-1.34117	-2.20571	0.156995	0.550814	-1.28866	-0.230127	0.265076	-0.011886	-0.557736	-0.452985
CD44	A375	0.439863	0.572854	-0.874429	0.474359	0.611872	-0.178376	0.0912036	0.48297	0.87125	1.32052	-0.288213	-1.31832	0.287053	0.274402	-1.12817	-0.258198	-0.360816	0.132629	0.402212	0.0543374
CD46	A375	0.701927	0.409478	-0.146416	-0.929358	0.33993	-0.46754	-0.322149	-0.706262	-1.57018	-0.354737	0.133521	0.00290074	0.06954	-0.00339469	0.13225	0.737815	-0.344168	-0.140488	-1.67362	-1.23805
CD55	A375	-0.0347108	-0.348646	-0.146068	1.90207	-1.74126	0.247252	-0.38317	0.274235	0.31519	0.763028	0.0603652	-0.219301	0.644871	0.892987	-1.01418	-0.135081	-0.323353	0.0700439	-0.352453	-0.894416
CD58	A375	-0.216686	0.548702	0.0652275	0.00518726	1.06137	0.221221	-0.0721314	0.530643	-0.138378	2.61676	-0.511781	-0.332755	-0.0183445	0.300163	0.588342	0.0591454	0.0327212	0.346428	-0.311595	-0.165305
CD59	A375	-0.544856	-0.0500587	0.080072	0.59076	-0.238178	-0.405215	0.18839	0.878392	0.0846993	0.147826	-0.0268812	-1.04724	-0.0576355	-0.0281552	0.101309	-0.459548	0.0964559	-0.0600109	0.0563591	-0.0463178
CD70	A375	-0.0157485	-0.50713	-0.621672	0.496114	-0.945797	-0.487955	0.0126761	0.293518	-0.205354	0.480684	-0.475521	-0.318445	0.241733	0.85138	-0.300412	0.757541	-0.0661708	-0.305604	-0.0258961	0.0363113
CD79B	A375	-0.00565639	-0.210038	-0.942874	-0.442873	0.232372	0.161466	-1.63543	0.10956	0.367791	0.265565	-0.814941	-0.652504	-0.0584518	1.02854	-0.271244	0.396495	0.757544	0.396963	0.320532	0.627946
CD81	A375	-0.202516	-0.500297	0.125311	0.612445	0.307538	-0.144036	-0.232921	0.419553	0.0457614	-0.0802806	0.707025	0.307783	-0.0804033	-0.274592	0.363298	-0.258331	-1.06223	-0.301954	-0.127379	0.252454
CD83	A375	0.714068	-0.0211771	-0.0405361	0.0239108	-0.0505343	0.0523611	0.303574	0.31503	0.18758	0.190072	-0.575086	-1.07793	0.0115757	1.4684	-0.586764	0.317243	0.60085	0.105573	0.058038	0.515857
CD97	A375	0.0719262	0.0271319	0.367301	0.382264	1.85901	0.482702	-0.498579	0.499815	1.19648	1.42207	-0.00631791	0.125645	0.408265	-0.000339368	0.237124	0.107882	0.178595	0.444801	-0.025607	0.619311
CD99	A375	-0.0634773	0.227293	0.101736	0.453088	0.548942	-0.454327	-0.79774	-0.489356	0.0138045	-0.515154	1.19533	1.37473	-0.366923	-0.197507	-0.0574438	0.392044	0.399335	0.0987876	-0.224163	1.75974
CDA	A375	2.73932	-0.129925	-0.637861	-0.153891	0.429546	1.05692	-0.978515	2.76104	0.663071	1.48098	-0.0428358	-0.494183	-0.221257	0.357674	-0.503038	-0.566193	-0.3488	-1.03056	-0.165376	0.264437
CDC123	A375	-1.45826	0.485316	0.322117	-0.0429249	0.352928	-0.315574	-0.075082	0.223037	0.326818	1.74865	0.951641	0.324529	0.636373	-0.205371	-0.126389	0.119328	0.493102	0.376967	-0.0735184	0.197395
CDC20	A375	0.159882	-0.5775	0.701423	0.0572455	-0.0846326	0.0160596	-0.450629	0.188021	0.331983	-0.160738	1.02824	2.21277	0.535771	0.764058	-0.676224	-0.671482	-0.340943	0.144534	-0.482738	0.0467681
CDC25A	A375	-0.016518	1.06154	-0.298226	0.64001	-0.299312	0.140298	-1.21136	-0.537113	0.549942	0.0325562	0.00101186	-0.0482069	-0.136234	0.0629806	0.0303576	-0.188992	0.308552	0.181772	0.0363811	0.1379
CDC25B	A375	0.271668	0.164346	-0.524399	0.368395	2.00016	-0.684304	-0.852998	-0.0293552	0.42546	-0.203101	0.094023	0.175324	-0.0472217	0.136827	0.327036	0.724705	0.252019	0.933728	-0.388216	0.275554
CDC25C	A375	-0.0190369	-0.653658	0.328217	0.147589	-0.0789799	-1.77756	-0.28622	-0.686038	0.797931	0.451522	3.36178	2.30963	-0.159752	-0.270594	1.69996	0.365308	0.15393	1.42754	-0.284442	0.441624
CDC37	A375	-0.651851	-0.930475	0.19549	-0.188205	-0.0550302	0.0364616	0.123451	-0.119372	1.88216	1.33154	-1.48561	-1.17352	0.109429	-0.00904279	-0.324683	0.00712097	-0.659323	-0.577464	-0.336711	-0.128438
CDC42	A375	1.00814	-0.789758	-0.266052	0.901704	-0.0314738	-0.200541	0.0620932	0.851703	-0.105949	0.268262	-0.220407	-0.4063	-0.111792	0.384777	-0.67672	-0.146181	0.34391	-0.172108	-0.348421	0.0599467
CDC42SE1	A375	0.153461	-0.522237	-0.549192	1.69864	-1.48531	-0.970143	-0.922837	0.0911512	-0.00457999	0.10016	0.861515	1.07131	0.122832	0.167973	0.767319	0.384806	0.951892	0.654779	0.134945	1.29349
CDC45	A375	0.0952508	0.243314	0.0440322	0.0527855	0.216133	-0.50375	0.0336506	-0.134459	0.757666	0.729589	-0.141251	-0.909734	-0.439662	-0.113703	0.334827	0.0208795	0.162737	0.0522714	-0.453484	-0.955199
CDC7	A375	1.23336	0.335409	-0.544952	0.584357	0.275309	0.37026	-0.254005	0.0165993	0.052168	0.094485	0.117086	0.461899	0.578623	1.67454	-1.44026	-0.652183	0.416127	-0.549791	0.39541	0.406977
CDCA4	A375	0.335591	-0.437072	-0.229607	0.0600863	0.42936	-0.0547324	0.0955942	-0.085728	0.88098	0.326429	-1.57491	-0.664729	1.07645	1.2245	-0.830075	-0.0384038	0.010072	0.0336334	0.0673698	0.415639
CDCA7L	A375	0.248497	0.351983	0.0691424	0.126817	-0.978518	-0.152231	-0.0461873	0.250491	-0.0856293	0.333321	-0.0810435	0.0486824	0.100764	0.0203624	-0.358004	-0.277257	2.11678	0.121329	0.337462	0.152045
CDCA8	A375	-0.57232	-0.202377	0.319959	0.352797	0.24772	-0.00208342	-0.0376504	-1.41021	0.0309231	0.10146	0.00179481	-0.645106	-0.525615	1.30261	-0.161761	0.6699	-0.0691415	0.914943	-0.222855	-0.226939
CDH1	A375	-0.238926	-0.0881412	-0.931563	-1.14632	0.452185	-0.0777399	-1.0997	-0.229666	-0.0177549	-0.0714249	0.104594	0.411209	0.555117	-0.0942207	-0.334993	0.302313	0.0542723	-0.789457	0.280446	0.431266
CDH11	A375	-0.369229	-0.691012	-0.0812658	0.12656	-0.299326	0.0665327	-0.091393	1.05438	-0.497084	0.573272	0.503011	-0.0904534	0.397557	-0.0394502	-0.760272	-0.0339443	-0.574863	-0.00152457	-0.370128	-0.448351
CDH3	A375	-0.731068	-1.28236	0.0403559	0.0869535	0.287778	-0.0294016	-0.118751	-1.01981	0.756466	0.225025	0.334058	-0.184798	-0.184901	-0.0725808	0.8634	0.041957	-1.06543	0.484924	-0.358235	-0.81618
CDIPT	A375	0.143456	-0.118611	-0.976381	0.810101	-0.384912	-0.386945	-0.513399	0.194081	-0.589059	-0.85558	0.0911447	0.373894	0.0900921	0.0674835	0.0137545	-0.10257	-0.242213	-0.00395677	-1.02008	-0.399705
CDK1	A375	0.236792	0.280166	-0.0894373	0.405494	2.263	-0.0907872	0.00191378	-0.236494	1.46282	-0.106231	0.547225	-0.451108	-0.216076	0.206753	-0.260643	0.89218	-0.321809	0.738087	-0.196263	-0.0820861
CDK10	A375	0.565314	0.077032	0.0808778	0.0806279	1.07354	0.217701	-0.194	-0.503192	-0.587707	0.170728	-0.713537	-0.0367966	0.615388	0.336822	3.43268	0.334727	0.961294	1.75329	0.0314051	-0.533293
CDK11B	A375	1.89739	2.33725	-0.155446	-0.845912	2.85853	0.269795	0.00752502	0.0509434	0.0182623	1.15978	-0.692858	-0.931027	-0.0131316	0.798442	-0.508107	-0.128921	0.376554	-0.368957	-0.280403	0.384507
CDK16	A375	1.34619	0.0590525	-0.435698	-0.0553287	-0.129616	-0.155444	-0.316549	1.70725	-0.110138	0.605154	0.326732	0.911131	0.162198	-0.532831	0.0731669	-0.0236163	-0.93515	-0.375282	-0.203895	-0.342628
CDK19	A375	-0.753405	-0.626308	0.267342	0.0187855	0.0882896	0.0752848	-0.335308	0.0946811	0.191498	0.252676	-0.221169	-0.0931244	-0.245024	-0.145069	1.90936	0.614391	-0.754383	0.0387581	-0.803219	-0.302656
CDK2	A375	-0.432385	-0.0628901	-0.046945	0.883012	-0.0841996	0.229	0.128688	0.177924	0.366625	0.472959	-0.161684	-0.373327	0.0774183	2.17867	-0.319199	0.171409	0.329513	2.5984	0.0646268	-0.548805
CDK4	A375	1.73516	-0.984671	-1.13715	0.689147	0.0416647	0.375784	-0.995821	0.343375	0.024591	0.000702078	-0.440565	-0.311822	0.0612665	0.198136	-0.298951	0.114791	0.838441	0.482872	-0.262967	0.884959
CDK5	A375	0.0790929	-1.31377	-0.266532	0.036882	0.243682	-0.593865	-0.2827	-0.202146	-0.00104045	0.154676	0.810177	0.611516	-0.14246	-0.10473	0.255203	0.444421	0.427828	0.37262	-1.39758	-0.261785
CDK6	A375	0.534697	0.27241	-0.186103	0.344815	-0.232045	0.132342	0.0300824	-0.0627939	-0.186811	-0.0790934	0.410932	0.325289	0.0044905	1.94228	-0.0765379	0.172417	0.060178	2.00925	1.19683	0.329722
CDK8	A375	0.212934	0.149946	-0.863327	-0.984268	-0.140391	0.0914211	-0.14317	-0.230769	0.0884677	0.208652	-0.33947	-0.291646	-0.122545	0.370804	-1.41767	-0.897789	0.0500281	-0.464411	-0.158196	0.0478027
CDK9	A375	0.0546237	1.81384	-1.19269	-0.0978241	0.0304702	0.0586913	0.108656	-0.0442574	-0.169841	0.280834	0.825977	0.363547	-0.125809	-0.980835	0.0342464	-0.625915	0.211007	-0.36696	-0.557204	-0.468743
CDKAL1	A375	-0.113542	-0.286958	-0.128046	-0.0828303	0.952015	-0.677067	-0.920007	-0.771398	0.309248	0.248628	-0.836708	-1.24606	0.223232	0.116461	-0.301472	0.843599	0.00428583	-0.0626454	0.0208538	0.461093
CDKL4	A375	-0.332193	-0.710807	-0.453507	1.00806	-0.13304	-0.0658535	0.408614	0.334768	0.550883	-0.142596	1.19223	1.14943	0.100099	0.278216	0.150416	0.288197	0.494754	2.08144	-0.178363	-0.636365
CDKN1A	A375	-0.516563	-0.0460541	-0.197257	-0.127348	0.213654	-0.445335	0.799061	0.171166	1.29271	0.635072	-0.155118	-0.0969178	-0.11296	0.565298	-0.0187286	0.864677	1.54387	2.39154	-0.673047	0.392682
CDKN1B	A375	-0.0874088	0.105889	-0.385925	-0.0816954	1.71771	-0.487372	-0.848623	-0.554328	1.58656	0.477109	1.10818	1.21679	0.308335	-0.711826	1.19085	0.458651	1.45014	0.115819	0.0291336	0.496215
CDKN1C	A375	0.813694	0.684085	0.00128289	0.417424	-0.694417	0.3151	0.147135	3.97919	-0.311489	-0.423736	-1.19193	-0.546519	0.224483	0.594867	0.121195	0.429018	-0.234165	-0.219228	0.973816	-0.13082
CDKN2A	A375	0.276634	0.0237047	0.0133157	0.257715	0.495385	-0.583365	-0.119134	0.89859	0.165681	0.223508	-0.158475	0.19096	0.216511	0.714377	-0.529537	0.0358705	0.0606482	0.00832564	0.191129	0.684783
CDKN2B	A375	-0.131465	-0.719205	0.0592534	0.0552549	-0.160978	-0.560908	0.640634	-0.0489604	0.541488	0.594241	0.0597832	0.0794278	-0.325634	-0.167883	0.561626	1.81746	0.00870915	0.00606379	-0.251019	0.410688
CDKN2C	A375	-0.321753	-0.0624618	-0.260705	-0.271394	1.43381	0.562697	-0.404619	-0.559135	-0.295419	-0.0367347	0.121207	0.0530292	-0.251314	0.29017	-0.00807735	1.10193	0.274005	1.18468	0.00444786	1.62154
CDO1	A375	0.141736	-0.277869	-0.147719	-0.18246	-0.48229	-0.32586	-0.589294	0.218903	-0.59824	0.286012	0.00240559	-0.14519	0.504054	0.418263	-0.46012	0.467384	-0.0798276	0.994083	-0.0556807	0.297002
CDX1	A375	0.0437612	-0.0907333	-0.837707	-0.314964	0.0660158	0.704859	-1.47875	0.402371	-1.1654	-0.0716589	-0.85205	0.120322	1.61975	2.81162	-2.13444	-0.807477	0.628452	-0.0351116	0.548564	1.16985
CDX2	A375	0.188447	-0.0946354	-0.00560496	0.0779274	0.637027	0.911339	-0.22498	0.127624	1.69527	1.35659	-0.286753	0.158748	0.578363	1.60412	-0.336827	-0.0418704	0.735279	-0.191346	-0.013636	0.219297
CEACAM1	A375	0.0681378	0.222416	0.302413	-0.134249	0.415617	-0.277921	-0.274541	0.267531	-0.593057	-0.00874622	0.146501	-0.827813	-0.616029	-0.507836	0.503723	0.810815	0.700736	0.487801	0.0516556	0.0248665
CEBPA	A375	0.965065	0.143016	-0.2056	1.36346	-0.0748949	-0.218995	-0.0691473	1.62003	0.643184	0.0349441	-2.30006	-0.112446	1.10367	2.97713	0.10551	-0.00691309	0.943055	-0.0992482	-0.132843	0.337287
CEBPB	A375	-0.274355	0.115308	0.321715	0.00309493	0.104108	0.178969	-0.549108	0.335995	0.126089	0.119508	2.45371	0.636336	-0.230662	0.0550944	0.593874	0.725215	0.413298	0.619624	-1.0462	0.124434
CEBPD	A375	0.385812	0.567917	0.110894	-0.362455	1.73742	-0.281036	-0.248424	-0.59329	0.611317	0.397836	-0.333696	-0.44583	-0.000426833	0.302158	0.0188393	0.386854	-0.522442	-0.347592	-0.453052	0.0361001
CEBPG	A375	0.99746	0.785098	0.279539	0.491471	0.289866	-0.0965551	-0.392521	-0.245479	1.10443	0.480416	-1.16838	-0.600508	1.7185	2.12067	-1.1164	-0.144663	0.997816	0.494086	0.602389	1.73796
CEBPZ	A375	-0.419057	0.0617555	-0.112552	0.0259092	0.0723248	0.0933303	-0.545716	0.199691	0.411799	-0.125785	1.18517	0.551692	0.0529778	-0.241192	-0.833291	0.362802	0.134464	0.569316	-0.122633	-0.346497
CELSR2	A375	0.035517	-0.0972447	1.19106	0.940734	0.875596	0.0124395	-0.415271	0.248461	0.562018	1.14835	0.169739	0.209115	-0.157417	0.0654181	-0.148846	0.0922068	0.197921	1.08789	0.257306	0.107319
CELSR3	A375	-0.566089	-0.0806371	0.711351	2.0003	-0.456602	0.388579	1.1587	0.0354916	-0.271395	-0.0415352	1.33597	0.462541	-0.144015	-0.127423	0.832756	0.21907	1.34743	1.60474	-0.26184	-0.721303
CENPE	A375	0.108175	0.77571	0.0871421	1.50697	-0.379446	0.410102	-0.0314486	0.12975	1.29432	0.0856396	-0.101464	-0.283307	-0.560247	0.391843	0.569761	-0.607364	0.0724573	0.238407	-0.486086	-0.240247
CEP55	A375	0.660816	-0.777187	-0.474161	0.539102	-0.662858	0.768262	-0.642167	2.20354	1.13339	1.40066	-0.195976	-0.261165	0.395325	-0.500024	2.1018	0.560912	-0.0448754	0.374935	0.318311	0.76877
CEP57	A375	-0.864961	-0.630346	-0.384183	0.453239	0.0834281	-0.251155	-0.419094	-0.00641352	0.885798	0.0480344	-0.171522	-0.0754613	-1.09204	-0.150406	0.869612	-0.0290348	0.398333	-0.0858527	-0.179635	-0.211441
CEP72	A375	0.507342	-0.0871261	-0.683519	0.363181	0.210492	-0.0258086	-1.5384	0.138139	-0.549118	-0.113342	0.141744	0.41719	-0.133666	-0.053494	0.44452	0.552921	0.477377	0.77197	-0.0927976	0.861177
CEPT1	A375	-0.276798	-0.113095	0.374838	-0.149289	0.55093	0.383448	-0.189906	0.520615	-0.29419	1.37719	-0.465617	0.0298047	1.78528	0.738799	-1.12983	-0.755595	-0.483724	-0.57784	-0.129624	-0.407796
CERK	A375	0.715068	0.536038	0.0241233	0.302848	0.0627276	-0.138878	-0.117196	0.394138	0.834065	0.103726	0.114519	-0.0198612	0.0397133	-0.242587	1.33509	1.55568	0.889657	0.992382	0.403655	1.58887
CERS2	A375	0.38936	-0.120635	-0.308627	-0.183195	0.155986	-0.221878	-0.431245	-0.0866879	-0.607867	0.00913464	-0.0188692	-0.134692	-0.50574	0.663678	-0.718892	0.680789	-0.157328	0.109373	0.160819	-0.0348086
CERS3	A375	0.438479	0.599576	0.581447	0.0138495	0.052326	-0.553842	-0.661003	-0.362592	0.0242552	0.541493	0.0820122	0.262927	0.490022	0.0642417	0.683263	0.230977	0.19437	-0.0721121	-0.492799	0.189322
CERS4	A375	-1.33484	-1.04404	-0.438484	-0.447875	-0.444662	-0.198551	0.359494	-0.984272	0.177499	0.315705	1.46887	1.50139	-0.12983	-0.277167	0.0499524	-0.0504254	0.441088	0.652922	-0.372254	-0.052288
CES1	A375	-0.0590871	0.680264	0.40589	0.295223	1.36005	0.712416	0.058871	0.0328125	0.618759	1.36709	-0.0772987	-0.655489	-0.465173	-0.132527	-0.882851	-0.123828	-0.0712679	0.577304	-0.0366056	0.351887
CES2	A375	0.486416	0.571758	0.59191	1.0977	0.0887726	0.192831	-0.33667	-0.0398808	1.31324	0.102585	-0.602166	-0.317277	-0.0192466	0.144148	-0.326899	0.337181	0.221112	-0.0668761	-0.215351	0.348281
CETN2	A375	0.145551	1.2452	-0.0776695	0.0781206	0.00134983	-0.484204	-0.705975	0.00866294	0.0585416	-1.12553	0.0373547	0.26357	0.604276	0.409211	-0.468101	-0.203218	-0.503123	0.363272	-0.154548	0.43887
CETN3	A375	-0.385468	0.826313	0.629821	0.904955	0.28582	0.0255661	2.1918	2.05708	0.217563	-0.0459082	-0.104197	0.15431	-0.184807	0.568612	0.143441	-0.305212	-0.286515	-0.293842	-0.223204	-0.350216
CFB	A375	-0.298299	-0.477295	0.0390943	0.00815598	1.58062	1.08771	-1.20075	-0.307959	-0.00480537	0.322929	0.0710447	0.726678	0.693063	0.19757	0.348232	0.301131	0.347872	0.142883	-0.194524	0.136678
CFD	A375	-0.306746	0.0950561	0.0615646	0.275407	0.0850135	0.116736	-0.710993	0.336564	-0.00452276	-0.698525	0.806315	-0.232923	0.239098	0.39267	-0.109388	-0.0192044	0.0766001	0.241454	0.300052	0.177235
CFLAR	A375	0.368695	0.268461	-0.0762906	0.0591864	-0.0721187	0.212852	-0.0438301	-0.213649	-0.00424231	0.154623	-0.291811	0.137124	-0.0262791	0.257428	0.493546	-0.263234	-0.0261388	1.34831	0.00263079	0.468194
CFTR	A375	0.169099	-0.54044	-1.11015	-0.229613	1.01044	0.366534	-0.440099	0.470729	-0.42598	-1.37318	-0.0426343	0.214746	0.992735	2.40685	0.534667	0.185282	0.98536	0.456563	0.0405023	0.118566
CGRRF1	A375	-1.68976	-1.53721	-0.352429	0.366889	0.424766	0.132183	-0.53623	-1.81783	0.241459	0.112196	-0.0224975	-0.594925	1.02908	1.13672	-0.19996	1.01095	-0.990116	0.240773	0.266857	-0.156735
CHAC1	A375	0.0696588	0.998334	0.305203	1.12691	-0.0713002	-0.220383	0.0753499	0.0813157	0.211379	0.75844	-0.282379	-0.427552	-0.470336	0.157943	-0.448053	0.24323	0.254783	1.02436	-0.0986942	0.00185869
CHAF1B	A375	0.837317	-0.0971366	0.556637	0.6541	-0.735954	1.93469	0.127044	1.21375	0.174026	0.919422	-0.127454	-0.959264	1.058	1.39717	-0.104674	-0.488179	-0.0245431	-0.0344846	0.146926	0.173607
CHCHD7	A375	-1.51982	-0.270408	-0.167306	0.0895369	0.351006	-0.404081	0.352423	-0.526078	0.526077	0.107453	0.0628275	-0.336642	-0.306301	0.438346	-0.596088	-0.391131	-0.582274	0.20614	-0.343183	-0.463087
CHD1	A375	0.68572	0.00120002	-0.0264044	0.0990904	-0.241358	0.391425	-2.01106	2.58568	1.0333	0.246858	-0.0456956	-0.498281	-0.469685	0.358227	0.227731	0.124883	-2.09275	-0.817415	-0.442826	-1.00314
CHD8	A375	1.51882	0.872073	-0.921394	0.120377	0.743888	-0.219446	0.420214	0.28464	0.944762	0.550143	0.426249	0.495696	0.215617	0.891423	-0.913703	0.372727	0.740991	1.06389	0.679029	0.858459
CHEK1	A375	0.237184	-1.09879	-0.088952	0.444228	-0.978363	-1.04961	0.0457599	0.0257022	-0.21183	0.202299	-0.203249	0.0853269	1.13716	0.72752	0.159429	0.0940713	1.46306	0.27158	-0.326511	-0.280844
CHEK2	A375	1.10874	0.730721	0.520239	1.16894	-0.843372	-0.307109	-0.276398	0.857724	0.0648418	0.0850067	-2.38953	-2.48932	0.532323	0.566637	-1.19826	-0.15714	0.0139201	0.0251711	-0.408036	-0.327421
CHERP	A375	1.68644	0.0186257	0.127398	0.15297	-0.249012	0.344311	-0.226249	0.703662	0.896785	0.894758	-1.36291	-1.84636	0.227116	0.740333	-0.165846	-0.347543	0.940864	-0.512329	0.371106	0.329194
CHIC2	A375	-0.371144	-0.332531	-0.303842	0.379504	0.0417189	0.217382	0.00703158	1.02558	1.27192	0.293619	-0.210759	-0.352364	0.152843	0.418269	0.458396	-0.283096	-0.0550263	-0.147987	-0.85464	-0.326424
CHKB	A375	0.972875	0.0253237	0.605608	-0.408049	0.0967169	-0.446966	-0.348912	0.929758	0.0060232	0.109761	1.17409	0.882924	0.247795	0.183159	-0.781188	-0.387098	-0.132198	0.210202	0.159046	0.252583
CHMP2A	A375	2.66473	0.480919	-0.00525261	-0.0630798	0.207963	1.17782	-0.0949751	1.85509	-0.378259	2.09061	-0.70843	-0.356039	0.614842	0.244984	-0.906151	-0.0303112	0.39098	0.0058256	0.806936	0.645498
CHMP4A	A375	0.403509	-0.0859367	0.653184	-0.49395	-0.157317	-0.311076	-0.0854147	-0.0440455	2.02606	1.9156	-0.11339	-0.20258	0.923615	0.555855	0.375417	-0.479275	-0.337406	0.30271	-0.423685	-0.543438
CHMP6	A375	0.305967	0.697536	-0.588056	0.361548	2.57538	0.0106075	0.285417	-0.0996245	0.764768	0.646086	0.211493	0.171723	0.855934	1.85946	-0.446242	-1.13057	0.286973	-0.111798	0.0653774	0.788848
CHN1	A375	0.0591681	0.00269508	0.0339026	-0.0652168	-0.0367407	0.349516	-0.319475	-0.684166	0.0405641	0.756939	-0.676247	-1.66808	0.558562	0.950747	-1.32303	-0.133547	-0.219252	-0.473944	-0.348609	-0.563656
CHRAC1	A375	0.538707	1.17931	-1.23429	-1.73363	0.845146	0.0278092	-0.579188	-0.581425	-1.11919	-1.28916	0.0300419	0.0654637	1.95701	1.44996	-0.416493	-0.204268	0.648318	0.0194187	0.0639152	0.171283
CHRM1	A375	0.370493	-0.00258135	0.022938	0.396539	-0.472387	-0.579868	0.351014	-0.179067	0.204019	0.674969	0.712419	0.989479	-0.689271	-0.0468354	-0.0159186	0.238602	0.63307	1.46393	0.0678903	0.271188
CHRM3	A375	0.483146	0.582355	0.190167	0.296561	-0.00443447	-0.80255	-0.716192	-0.0708363	-0.319716	0.0719154	0.499924	0.024718	-0.122284	-0.394045	0.14496	-0.0544205	0.874749	0.32383	0.0110501	0.49278
CHUK	A375	-0.572203	-0.781324	-0.360387	-0.171988	-0.069902	-0.486624	-0.568479	-0.0670218	-0.125255	-0.452212	1.20003	1.11832	0.167922	-0.182448	0.128903	-0.495512	-0.388823	0.28141	0.682837	0.118059
CIAPIN1	A375	0.449808	-0.740244	-1.77277	-0.464023	0.329486	-0.699297	-1.36743	0.0246152	1.23171	0.897028	0.73281	1.62518	-0.0528598	-0.00088737	0.503207	-0.0368747	0.133649	0.2309	-0.156429	-0.098987
CIITA	A375	-0.0939074	-0.729103	-1.3134	-1.3901	-0.513627	0.19819	-0.853602	-0.403264	-1.78889	-0.916519	0.0967638	-0.409471	0.14584	0.295395	-0.180991	0.099251	-0.312268	0.766183	-0.0907907	-0.0139354
CIRBP	A375	0.217148	0.603992	-0.229443	0.0565645	0.386465	0.977802	-0.473864	0.507549	0.733351	0.654461	-0.0751313	0.167938	0.761066	0.61825	-1.49104	-0.151905	-0.223831	-1.11288	-0.369472	-0.111
CISD1	A375	-1.33165	-2.39178	-0.570763	-0.256825	-0.248442	-0.143941	0.0550647	-0.190857	0.26426	-0.0813257	-0.312746	-0.337292	-0.666038	0.398117	0.152324	0.454438	-0.385969	0.573806	-0.510125	-0.306028
CISH	A375	-0.211512	0.185657	-0.527891	0.859931	-0.1366	-0.254358	-1.42384	-0.393135	0.8211	1.6695	0.436853	0.0155588	0.393165	1.32996	0.891775	1.4689	0.697163	2.08286	0.438162	0.70865
CKB	A375	1.24273	0.218844	-0.715943	0.170576	0.288071	-0.363184	-0.431763	-0.0035024	0.844384	1.2301	-0.963863	-0.731864	2.02392	2.12182	-0.780088	0.408984	-0.0765849	-0.226044	-0.277122	-0.171096
CKS1B	A375	-1.13207	-1.18727	-0.173836	0.207313	-0.0389785	-0.864778	-0.594366	-0.252035	1.32626	0.0777468	-0.422629	-0.147012	-0.190286	0.0447282	0.888268	1.12434	-1.24742	-0.294623	-1.60759	-0.380618
CLASRP	A375	-0.169852	0.0462881	-0.0145753	0.245055	0.0841173	0.132185	-0.448326	-0.372703	0.509006	0.0151322	-0.326145	0.124887	2.09695	1.92514	-0.330286	0.129689	-0.136197	-0.110824	1.01419	2.39188
CLCN3	A375	0.238315	-1.05483	0.514604	1.92553	-0.225558	0.162773	0.770934	3.73262	0.736219	0.443194	-0.067565	-0.967048	0.632987	0.857937	-0.743682	0.157509	-0.00456175	0.626855	-0.208838	-0.195959
CLCN5	A375	-0.311317	-0.156674	-0.174374	-0.0926812	-0.136174	-0.263423	-0.36481	-0.0340063	-0.638173	0.138959	-1.1172	-0.0665289	1.53414	1.95711	0.0890076	0.152827	0.169101	-0.0336393	0.384789	-0.110592
CLEC16A	A375	0.0873546	0.800503	-0.0221577	-0.075955	-0.113865	0.25787	0.737657	0.137518	0.0250791	0.193581	3.28915	0.635556	-0.0972712	0.369615	1.00649	1.33334	0.176752	2.66657	0.0904135	0.657237
CLIC4	A375	-0.51191	0.0910529	-0.135121	0.142796	-0.0346409	1.09008	-0.176602	0.0488389	0.43472	0.309745	-0.0370938	-1.03698	-0.965397	0.168514	0.989641	0.0577345	-0.266682	0.589967	0.241917	-0.0112538
CLK1	A375	-0.0863718	-1.127	0.540729	0.287626	-1.97204	-0.605974	-1.31963	-0.139896	0.128519	-0.0775538	1.054	0.898525	1.27426	-0.179606	2.27787	0.332318	2.10743	2.62727	0.814035	0.928079
CLK2	A375	0.00561096	0.336848	0.504262	0.0501606	0.462088	-1.0885	-0.799175	-0.19381	1.33873	0.6979	0.364227	0.0160136	-0.133483	0.326314	-0.123359	0.407913	0.620701	0.303294	-0.0525578	0.691957
CLK3	A375	-1.02049	0.139878	0.140447	0.0157849	0.113054	-0.8464	1.00183	-0.0153476	0.0925268	0.04906	-0.319101	-0.414288	-0.213017	0.36488	-0.356562	0.88075	-0.35725	-0.208025	-0.36382	-0.231353
CLK4	A375	0.94582	0.584932	-0.0040118	0.14346	1.10833	-0.00239559	-0.356158	-0.036678	-0.541074	-0.227781	0.12895	-0.230926	0.39787	0.813284	-0.643271	-0.492772	1.48601	-0.124552	-1.26108	0.258635
CLN3	A375	-0.076775	0.235869	-0.256744	-0.056187	0.563604	-0.707377	0.447876	0.104731	-0.383971	-0.977272	0.0688422	-0.876439	0.0704375	0.131943	-0.165545	1.89821	0.0446926	0.884822	0.0551115	0.209782
CLOCK	A375	-0.536224	-1.6003	-0.323546	0.491218	0.656369	0.100664	-0.390964	-0.42981	-0.636542	-0.282542	0.272364	0.366459	0.188327	-0.276031	0.00221954	0.375457	-0.517178	0.283316	-0.440515	-0.202977
CLPB	A375	0.680371	2.21537	0.033655	0.0176261	-0.0326493	0.0943643	-0.932758	-0.212205	-0.325905	-0.0720588	0.294871	0.361792	0.534473	1.19757	-0.0800284	-0.062794	0.505839	0.271223	0.131269	0.0640278
CLPP	A375	0.378465	0.681323	0.119201	-0.158404	-1.69245	-0.544163	-0.145609	-0.325409	-0.716882	0.337014	1.99569	1.24836	-0.277231	-0.119347	1.03046	0.461411	-0.189872	1.83466	-0.44182	0.0308229
CLPTM1	A375	0.807791	0.475854	0.0923884	-0.17765	0.903119	0.0347708	-0.836255	0.129543	0.255035	0.370967	-0.541068	-0.765968	-0.170283	0.204151	-0.304361	0.369448	0.215012	-0.823464	-0.270728	0.19353
CLPX	A375	-0.41699	0.702908	1.5738	0.83594	0.256461	-0.742924	0.403767	0.0755831	0.408952	0.272388	-1.50889	-0.0421265	-0.694779	0.15664	0.693952	0.175632	0.00329161	-0.37462	-0.277584	-0.481329
CLTA	A375	-0.154437	-0.60978	0.00198367	1.24287	-0.572565	-0.12896	-0.311439	0.772219	0.328825	0.273008	1.40683	0.316473	0.573776	0.00916334	-0.0195566	0.15133	-0.310049	1.43239	0.21844	0.311193
CLTB	A375	1.14626	1.32323	0.0970222	0.159243	-0.00330851	-0.140972	-0.00160921	1.07416	0.329753	0.172832	-1.64569	-1.05643	0.374201	1.25937	-0.203179	0.434356	0.722236	0.654808	0.273058	0.70954
CLTC	A375	0.284863	-0.656457	-0.570745	0.813291	0.613794	0.115699	-0.335563	0.386373	-0.104372	0.41502	1.67084	2.04802	0.968823	-0.0245984	-0.147285	-0.328145	-0.52008	0.00756583	-0.309536	-0.388814
CMAS	A375	0.57989	0.667143	0.0706504	-0.138855	-0.983155	0.0913091	0.0795603	0.138469	0.0775354	1.29784	0.00884582	0.650525	0.0483549	0.179842	0.421001	-0.0998471	0.362311	0.570058	0.150333	0.326686
CMPK1	A375	-0.0699765	0.148933	0.0358137	0.44814	0.109438	-0.0371927	0.920721	0.270904	1.23964	0.457695	-0.305887	-0.36053	-0.132581	0.427314	-0.429728	0.329924	0.16671	0.195949	-0.233902	0.122385
CNDP2	A375	-0.44664	-0.311664	0.430968	0.64134	-0.31573	0.0761605	0.0601	0.0662485	0.829779	0.359395	-0.0562816	-0.221537	-0.512611	-0.374488	-0.10971	0.740209	0.478177	0.472832	0.0187474	0.382011
CNOT3	A375	0.386685	0.477482	0.643142	-0.203199	0.506426	-0.317084	-0.447358	1.36687	-0.0102987	0.765046	-0.8888	-0.160363	0.863567	1.56681	-1.37954	-0.758868	0.00808562	0.00539059	0.72606	0.344999
CNOT4	A375	-0.0537817	-0.183418	0.765654	1.23577	-0.226905	-0.436304	0.11973	-0.22015	0.343236	0.514955	-0.182587	-0.341398	-0.366334	-0.0466437	0.469168	0.383459	-0.61129	0.417403	-0.627372	0.013236
CNOT7	A375	-0.874123	-1.16474	0.198975	0.81272	0.188233	-0.141967	1.00726	1.43795	0.00450611	0.0524942	0.872026	-0.139799	0.280584	0.757724	-0.223757	0.0547448	0.435593	0.597371	0.0434609	0.628621
CNOT8	A375	0.113841	0.718858	0.592523	0.478474	1.36424	-0.0267091	0.311945	1.42704	0.00610572	2.50488	-0.887646	-1.19783	0.0241098	0.975963	-0.928438	0.0994679	-0.22771	-0.0690695	0.0494534	0.231439
CNPY3	A375	0.113768	-0.269661	0.131139	-0.0355896	-0.741662	-0.193999	0.434106	0.329134	0.99121	1.21493	0.583999	0.18429	0.148383	0.742804	0.179729	0.458732	-0.0688484	0.0647942	-0.602534	-0.552793
COASY	A375	0.0154796	-0.451061	-0.945166	-0.0214491	0.0204041	0.0932635	-0.244771	-0.280947	0.576414	0.612842	-0.106376	0.324037	0.741578	2.49807	-0.0097956	1.3228	0.298515	0.342245	0.546211	1.48011
COBL	A375	-0.549146	0.227746	-0.127419	-0.349976	0.479451	0.194919	-0.0832247	0.368415	-0.522548	0.189288	0.133466	0.397879	-0.394058	0.818359	-0.288658	-0.192204	-0.653418	-0.323989	-0.838788	-0.538932
COG2	A375	0.332593	1.03205	-0.306805	-0.644474	-0.298175	0.0856918	0.0734614	0.657185	0.6853	2.121	-0.308978	-0.411265	-0.349865	-0.765899	-0.198097	-0.0254828	-1.2476	-0.0738236	0.389118	-0.61682
COG4	A375	0.421302	-0.0420002	-0.362008	-0.678678	0.383197	0.0146294	0.331193	0.393746	0.408755	1.04407	-0.736951	-0.036702	-0.0189301	1.10513	-0.0722897	0.378116	0.198426	-0.154	-0.0104507	0.111804
COG7	A375	-0.110682	0.184546	-0.18879	1.04727	-0.177227	0.142649	0.183953	-0.0798711	0.695364	0.338033	-0.813976	-0.672977	-0.186649	0.167682	1.48663	0.90627	0.500546	0.139876	-0.11226	-0.0888567
COL13A1	A375	0.89346	0.329827	0.0433601	0.929904	0.916918	1.00704	-0.432654	0.186744	-0.116204	0.460973	0.556063	0.204214	-0.010789	1.52226	-0.322997	0.321767	-0.0553128	0.38575	-0.192128	0.00867731
COL4A2	A375	1.0164	-0.1142	-0.656313	-1.3309	0.724835	0.477338	-0.27764	0.144522	-0.0243368	-0.356774	-1.07464	-2.80544	0.275349	0.309651	-0.436339	0.620261	0.108575	-0.527817	-0.369127	-0.170452
COL4A5	A375	0.0219002	-0.334781	0.0947531	1.62675	-0.144633	0.735885	0.181549	0.62578	-0.236632	0.270123	0.0306722	-0.680309	0.0211195	0.997569	-1.17051	-0.0189	-0.241414	-0.0104751	-0.297131	-0.164298
COMT	A375	0.0162464	0.794071	-0.385163	0.838222	1.00811	-0.117824	0.153648	0.469673	0.297894	-0.204453	-0.596701	-0.556155	0.572966	1.16112	0.141293	0.797649	0.115722	0.254335	-0.00524336	0.164833
COPB2	A375	-0.0470442	0.28909	-0.344059	-0.205492	0.531865	0.904732	0.455173	2.35812	0.156775	1.12685	-0.218512	-0.357701	0.469341	2.2582	-1.80341	-0.871671	0.0361267	0.157188	-0.0464851	0.0173042
COPS5	A375	1.41824	0.718896	0.0597094	-0.0776893	-0.0845375	-0.525692	-0.516043	0.252856	0.511775	0.538514	-0.556012	-1.96298	0.0806663	1.61564	-2.58413	-0.695727	-0.144173	0.00189517	-0.250545	-0.0370212
COPS7A	A375	0.0982776	-0.626661	0.373944	0.904591	-0.103324	-0.402861	-0.353715	0.519117	1.93112	1.9085	-0.368429	-0.236372	0.22874	0.535501	-0.205094	0.402908	-0.326614	-0.863595	-0.110497	0.0517324
COPZ1	A375	-0.605551	0.126382	0.0892316	0.379398	1.10515	-1.67795	0.278461	-0.253338	0.109275	-0.133897	-0.805092	-0.316002	0.683663	1.19661	-1.72608	-1.13747	0.0878958	-0.594855	0.39771	-0.293512
COQ3	A375	0.229709	0.187644	0.0133494	0.463096	-0.515208	0.200087	0.59456	0.778531	0.554582	0.565588	0.441712	0.187166	-0.0945685	0.750371	-0.747898	-0.119901	0.0995934	-0.0309372	0.0817079	0.047383
CORO1A	A375	-0.0285811	-0.289771	0.614601	0.77669	0.508295	0.31197	0.837754	0.458559	1.4471	0.248708	-1.01038	-1.38339	1.1973	1.09305	-0.569801	-0.093982	-0.0530449	-0.349328	0.0788126	0.250283
COX4I1	A375	1.33031	1.57572	0.564998	0.582781	1.12324	-1.33943	-0.132427	-0.365295	0.529808	-0.236614	-0.185932	-0.381386	0.127426	0.0884379	-0.224592	0.0364423	0.150425	0.344447	-0.381723	0.119569
COX5A	A375	0.523216	0.058436	0.338892	0.22096	0.249324	-0.939737	-0.899239	0.273034	0.0018418	0.0494417	0.0434798	-0.7788	0.628349	0.225502	-1.24727	-1.25553	0.320937	0.526007	0.159617	0.04187
COX5B	A375	-0.36411	0.0402364	-0.335484	0.0334284	1.32219	-0.881584	-0.465583	-0.264809	0.015015	-0.610591	0.165842	0.123688	-0.443682	0.208201	0.129306	-0.56774	-0.0179436	0.39391	-0.267297	-0.271788
COX6B2	A375	-0.269881	0.0717505	-0.223933	0.0253113	0.32832	-0.199612	-2.227	-1.05487	-0.08989	-0.0995365	-0.61579	-0.21342	0.00252783	0.0392615	0.393575	-0.0488749	0.0830679	-0.139039	-2.10275	0.29227
COX6C	A375	-0.0254793	-1.5812	-0.0540609	0.220693	0.139287	0.589896	-0.283324	0.37462	0.0822626	0.0399637	1.3631	0.250898	-0.496628	-0.0105012	0.287319	0.112514	-0.0075268	0.17409	-0.160276	-0.0589207
COX7B	A375	-0.0381974	0.427294	0.125824	0.155802	0.168598	-0.138971	-0.439009	-0.602803	0.11536	0.13946	-0.777205	-1.92381	-0.0484063	0.343999	-0.358631	-0.0311764	-0.298215	-0.379831	0.0888402	-0.544574
CP	A375	-0.6923	-0.288725	-0.035518	0.477119	-0.532857	-0.243744	-0.0665635	0.252904	0.240077	0.0969602	-0.12696	-1.00136	0.66086	0.703823	-0.302923	1.05882	-0.881877	0.116619	-0.489168	-0.185798
CPD	A375	0.182612	0.290728	-0.343959	-0.0519523	0.332863	-0.414809	-0.161724	-0.0553717	-0.0283256	-1.16797	0.571479	0.372953	-0.10367	-0.982424	2.79424	0.162768	0.350999	0.598987	-2.27562	-0.423737
CPE	A375	0.154305	0.429728	-0.568884	0.410349	0.339037	-0.216594	-0.102267	-0.15936	-0.164976	0.289363	1.28378	0.162323	-0.100512	-0.244706	0.987462	2.56907	0.242072	0.742052	0.00190417	0.23231
CPNE3	A375	-1.00851	-0.483618	0.358382	0.117074	-0.639161	0.283579	0.712932	-0.978178	-0.211911	0.271711	-0.114074	0.464739	-0.0501758	1.25316	0.534491	0.556877	-0.655252	0.192361	0.0664747	-0.0138901
CPS1	A375	0.18585	0.0493112	0.0646224	1.24292	-0.0432572	-0.376981	-0.765786	-0.254191	-0.296756	-0.265959	0.239216	0.128718	0.228094	0.0673835	0.307273	0.662621	0.0444731	0.953057	-0.348589	0.13846
CPSF4	A375	0.503316	0.561133	0.174729	1.51115	-0.105071	0.459151	-0.472983	0.559294	-0.00245576	0.396751	-0.607031	-0.306491	0.452242	0.478439	-1.03775	0.481512	0.302415	0.0729465	0.775515	1.17407
CPT1A	A375	0.527299	0.130827	0.285112	-0.0356363	0.528545	-0.675562	-1.29584	-0.283976	2.28239	0.341993	0.629762	-0.0500771	0.389812	0.0790894	1.30392	0.0778692	-0.109111	-0.0820836	-0.89033	-0.213962
CPT2	A375	-0.140285	0.325269	-0.308429	-0.346162	0.596279	0.686229	0.626589	0.169845	-0.760975	-0.344504	-0.00435993	-0.0927004	0.473318	-0.0355031	0.268773	-0.108198	0.115922	0.105771	-0.358459	-0.180311
CRABP1	A375	0.684094	0.761072	1.43334	0.250656	1.84702	0.40089	0.18803	0.981184	-0.165724	0.0948386	-0.0808537	-0.660397	-0.267881	0.446482	-0.366109	-0.342143	-0.269087	-0.911684	-0.193907	-0.0325159
CRABP2	A375	-0.156533	-0.955196	-0.607376	-0.226887	-0.291382	-0.104173	-0.447991	0.767449	0.0812699	-0.260868	0.278064	-0.0132053	1.1569	0.372359	-0.466353	0.137258	0.361952	0.104614	-0.974923	-0.468549
CRADD	A375	-0.0111626	0.208389	-0.57233	-0.0517444	1.07173	1.12593	-0.874067	1.3528	-0.601941	-0.0179395	1.53617	2.42457	-0.0716793	-0.0490616	-0.423779	0.230633	0.56152	-0.0982504	0.845282	1.73849
CRAT	A375	-0.0846238	-1.88284	0.350786	-0.483408	1.11506	0.665974	-0.19376	-0.0123585	0.363238	0.0646977	0.378481	1.62497	-0.0842672	0.0450855	-0.116946	0.0115095	0.351191	0.563659	0.128538	0.222046
CREB1	A375	-0.630276	-0.0332332	-0.223824	0.043016	0.0623832	0.245798	0.48781	0.107608	0.127277	0.0344837	-0.0401866	0.152472	0.375886	-0.178376	0.59941	-0.0197047	-0.431095	0.406297	0.0371204	0.00771252
CREB3	A375	-0.0629056	0.572807	-0.111875	0.383203	0.0405618	-0.854949	-0.352256	0.30383	0.442764	0.830821	1.54273	3.06073	-0.0198478	0.289704	-0.139904	0.368765	-0.195856	1.33983	-0.0158724	0.154911
CREB3L1	A375	-0.717583	0.0337233	0.824224	0.347076	-0.292571	-0.481091	-0.0331676	1.04731	-0.0259048	-0.871633	0.166537	0.108903	-0.0529032	-0.0254937	0.64433	0.140922	3.45116	0.846432	-0.564488	-0.0551058
CREB3L2	A375	-0.421601	-1.12513	-0.200056	1.5531	-0.272676	-0.00316929	0.14808	0.721558	0.389746	0.165653	0.123777	-0.235399	0.0816954	0.00224673	0.135184	-0.00689325	0.203123	-0.174703	0.491073	0.4731
CREB3L4	A375	0.552219	1.27736	0.14146	0.49006	0.784483	-0.13534	0.0983423	-0.0635321	0.401534	0.330516	0.342631	-0.391857	-0.417384	-0.0609494	-0.725527	0.703551	0.0200789	0.930459	0.0879781	0.282379
CREBBP	A375	0.218709	-0.26699	0.554005	-1.10193	0.380758	-0.761981	-0.737962	-0.526223	-0.218101	-0.183675	0.205902	-0.0828608	-0.0821208	0.356264	0.28324	0.704495	-0.417993	0.576535	-0.0739415	-0.115178
CREBL2	A375	1.20158	0.47805	-0.409651	0.301869	-0.0193446	0.33243	-0.566234	0.028145	-0.193779	-0.376303	-0.130502	-0.59859	1.31183	1.24338	-0.726974	0.109109	-0.070101	0.850294	-0.17361	0.15365
CREG1	A375	-0.225303	0.169685	0.929723	0.490578	0.172469	0.227496	0.154724	0.234151	1.45946	1.0962	-0.133422	-0.210651	-0.0659446	-0.244497	-0.601666	-1.12104	-0.594676	-0.811897	-0.247917	-0.78063
CRELD2	A375	0.859817	-0.198802	-0.930059	1.35408	-0.70161	-0.0930471	-0.140623	-0.0617524	0.0274032	0.348558	1.53755	1.57373	-0.0186093	-0.103549	1.3525	0.769033	1.06227	1.76359	0.0554304	0.910671
CREM	A375	-0.577282	-0.559877	-1.34257	-0.593327	-0.177161	-0.287955	-0.553453	0.0672024	1.55109	0.991724	0.152241	-0.232513	0.136224	0.336032	0.00241595	0.992875	0.725776	1.16507	0.0521667	0.431249
CRK	A375	0.116851	1.30664	0.190864	0.31022	0.48538	0.0334171	0.192814	-0.00246755	-0.33325	0.0350756	-0.362852	-0.567101	-0.40767	0.0473822	-0.108602	0.315476	-0.0763135	-0.101059	-0.602574	-0.33024
CRKL	A375	-0.174582	0.043331	0.0959547	0.466925	0.262026	0.42298	-0.0703436	1.35058	-0.0231857	-0.0277944	-1.51708	-1.59397	0.227602	0.0161047	-0.441535	-0.293056	0.0022862	-0.524724	-0.0703882	0.173901
CROT	A375	0.173549	0.134028	-0.260501	1.02322	0.891033	-0.245859	-0.41736	0.60042	0.351878	-0.0181129	-0.0249214	-0.0900727	-0.0832477	-0.139552	0.397743	0.34467	0.148908	0.160185	-0.684846	0.300468
CRTAP	A375	-0.0160311	-0.0357085	-1.80783	0.540419	0.164515	0.456625	0.249092	1.37599	0.107767	0.910879	-1.13745	-0.911915	0.135851	0.649022	-0.133456	-0.712026	0.389144	0.0246853	0.108896	-0.0682752
CRY1	A375	-0.9398	0.142794	0.140525	0.629256	0.790228	-0.89706	-0.503774	-0.446781	0.182875	0.0952775	-0.944657	-0.343191	-0.147972	0.609499	0.41498	-0.0699202	0.580491	0.238671	0.104905	-0.0339406
CRYAA	A375	-1.05861	-0.785468	-0.0599585	0.476445	-0.135663	0.41078	-1.03195	-0.393641	-0.35902	-0.368798	0.0442991	0.406659	0.410364	0.581568	-1.51845	-0.90047	0.70586	0.120804	-0.0548967	0.74114
CRYZ	A375	0.0451838	-0.458858	-0.287826	0.151242	0.0074038	0.3264	0.369827	-0.286638	1.05382	0.376452	0.0283338	-0.0995272	-1.53702	0.0874618	0.226311	0.263787	0.0651272	0.166601	-0.183355	-0.598448
CS	A375	0.464151	0.509784	-0.0669599	0.0111357	0.261297	0.733444	-0.337553	0.0317748	-0.0827062	0.264438	0.233869	0.0636937	0.206802	0.035139	0.263559	0.338049	0.155332	0.0471253	-0.448773	0.251839
CSAD	A375	0.199511	1.21363	-0.482638	0.271347	0.655137	-1.32369	0.134231	0.147697	0.642496	0.064774	-0.295455	-1.24903	-0.458167	-0.0913654	-0.0200026	0.130268	-0.268858	-0.0579501	0.0243306	0.130712
CSDA	A375	-0.223773	-1.15974	0.577505	0.519552	-0.272383	0.181461	-0.0074384	0.220481	-0.362246	-0.137828	-0.0451791	-1.12207	-0.173006	1.40242	-0.594853	-0.140254	0.47056	0.599433	0.299962	1.9929
CSF3	A375	-0.0713636	-0.185857	0.249462	0.522218	1.14715	0.0151688	0.079389	-0.109373	0.0766842	-0.0248113	0.241355	0.14357	1.0047	0.483319	-0.801259	0.758339	-0.269875	-0.0746101	0.102391	0.0149207
CSK	A375	-0.0750443	-0.696991	0.355809	0.614309	-0.235342	-0.469421	0.437161	0.210582	-0.0391255	0.0289645	0.0334164	-0.0181764	0.383829	0.673232	0.0130135	0.163077	-0.233407	2.05055	-0.311553	-0.204284
CSNK1A1	A375	1.00895	0.116655	0.0797364	0.390202	-2.0257	-0.8724	-0.741981	0.478477	-0.0892377	0.218197	-1.49269	-0.0835639	-0.238936	0.205719	1.59647	0.160024	0.232864	-0.7065	-0.0343282	0.0190693
CSNK1A1L	A375	0.228584	-0.265019	0.44417	0.252217	0.343951	-0.230234	-1.20067	-0.248129	-0.084421	0.00195364	0.754259	0.382782	0.589017	0.355587	-0.140103	-0.425252	-0.506111	0.260606	0.794013	0.535187
CSNK1D	A375	-0.148521	-0.259239	-0.235492	0.0600415	0.0465146	-0.332092	-0.49977	-0.314247	1.0656	0.48829	0.0326714	-0.164653	-0.588743	0.378371	-0.166791	0.909285	-0.0363006	0.638176	-0.424993	0.13578
CSNK1E	A375	0.0378134	0.0296726	0.141187	0.304246	1.66557	0.386476	0.189286	1.14447	0.261927	0.938366	-0.419657	-1.15908	-0.111256	0.391019	-0.21482	0.128424	0.839734	0.78311	-0.203447	0.148464
CSNK2A1	A375	0.574467	2.03992	-0.0957275	0.197964	0.0434756	0.216337	0.47405	0.160078	0.322571	0.96875	-1.18878	-2.19502	-0.498081	-0.178263	0.80038	0.606313	-0.832132	-0.661461	-1.34169	-0.809106
CSNK2A2	A375	-0.324198	-0.664502	0.123684	-0.0915055	0.0812494	-0.0957219	-1.15868	-0.0496508	0.224417	1.18396	0.0375443	0.233654	0.271662	0.850295	0.53168	0.428388	0.374876	0.170305	-0.174325	0.204884
CSNK2B	A375	-0.172176	-0.323509	0.0851947	0.112588	0.0457082	-0.124517	-0.190206	-0.68345	0.739941	2.79362	-0.065086	-0.262972	0.347202	1.39167	-0.33536	-0.853622	-0.609376	-0.116437	0.441107	-0.186011
CSRP1	A375	0.778666	0.11169	0.16626	0.737226	-0.083679	0.171987	0.649336	0.394573	0.482242	1.72493	-0.194174	-0.0292778	0.362644	0.47853	0.0589248	0.603552	0.0103445	0.248608	0.379203	1.31553
CTBP2	A375	-0.592664	0.214431	0.040485	0.221357	-1.1829	0.461704	-0.079362	0.514416	-0.466182	0.306022	0.0137605	-0.16653	0.308647	0.513319	-0.67746	-0.0466291	0.439102	-0.756609	-0.150205	0.0890981
CTCF	A375	0.575709	0.0833279	-1.00665	0.145056	0.575253	1.00722	-0.0125722	-0.0290073	0.112376	0.470929	-0.337081	-0.419644	0.104566	0.616793	0.23233	0.403808	0.475294	0.207474	-0.53363	-0.745436
CTCFL	A375	0.578637	0.356579	-1.41298	0.203685	0.0551112	0.16406	-0.0711876	1.11958	0.0211158	0.106212	-0.207171	-0.906717	0.380036	0.367348	-0.260801	-0.468794	0.0228401	0.21882	-0.242037	-0.144422
CTDSP1	A375	-0.237383	-0.1376	0.0171247	0.560359	-0.146546	-0.675625	-0.155951	0.0209373	0.0391636	0.801769	0.518877	0.759533	1.67689	1.04754	-0.29626	0.121329	-0.446876	2.19462	-0.216364	0.0872795
CTGF	A375	-0.32461	0.0823111	-0.394209	0.983277	0.856429	-0.633413	-0.0180461	0.809651	0.0693404	0.540619	-0.0436032	-0.679139	-0.00568484	0.291045	-1.10481	-0.743153	0.0231561	-0.523893	-0.0929602	-0.832623
CTH	A375	-0.300585	-0.025431	-0.00408205	-0.211156	-0.287346	-0.560269	-0.0997147	-0.122743	-0.0641021	-0.246915	1.73671	0.289944	-0.160938	0.119005	-0.815973	0.413628	-0.52502	0.756148	-0.443577	0.109464
CTLA4	A375	1.06007	0.358764	-0.17678	1.6519	0.581013	-0.0862545	-0.822649	0.46063	-0.0231134	-0.820833	-0.826558	-1.2375	0.278489	0.259883	-1.04771	0.359444	0.629614	-0.234505	-0.556415	0.449593
CTNNA1	A375	0.0369751	-0.25057	0.0320823	-0.066199	-0.463535	-0.330175	-0.245794	0.892161	0.335698	-0.0469808	-0.89611	-1.04987	-0.0146514	0.0654618	-0.864468	-0.048185	-0.595554	0.0834819	0.0816097	-0.0265934
CTNNAL1	A375	-0.288284	-0.464	-0.134122	1.13417	-0.528444	0.0501612	-0.268394	-0.124229	-0.0991087	-0.310359	-0.594191	-0.956971	-0.387217	0.0240921	0.0455048	-0.482147	-0.41167	-1.19968	-0.656196	-0.25419
CTNNB1	A375	1.11649	0.370713	-0.261448	0.0697444	-0.704346	0.585981	-0.461307	1.79793	-0.4646	0.741324	-0.905114	0.00509084	0.134855	0.157357	-0.494972	-0.318609	0.336302	-0.238936	-0.0438471	0.814562
CTNNBIP1	A375	0.811442	0.0231988	0.166683	0.829886	0.949794	-0.329585	-0.282017	0.127221	0.814015	0.708564	-1.09953	-0.261365	0.0488027	1.04288	0.4904	0.84792	0.0103382	0.152733	0.0621382	0.463146
CTNND1	A375	0.000699159	-0.189279	0.0850953	0.363257	-0.698738	0.45917	-0.547052	0.985293	1.74341	1.59188	-0.203554	-0.21667	0.181043	1.22022	0.204761	0.356785	0.749892	0.2349	-0.32868	-0.4711
CTNS	A375	-0.389656	-0.270977	0.397246	0.0899519	-0.00411046	-0.275739	-0.154378	-0.137834	-0.988239	-1.44485	-0.411225	0.00561238	-0.195708	0.061147	-0.0437997	0.38605	0.136304	-0.194324	-0.730251	-0.567796
CTPS	A375	-0.261888	1.28256	0.476901	-0.135777	0.398946	-2.2507	-1.05673	-0.631666	-0.0799897	-0.0124192	-0.952963	-2.72466	-0.428737	0.0658919	-0.109778	1.00777	0.118321	-0.274801	-0.372986	-0.434912
CTRB1	A375	0.800426	0.474587	0.0973038	-0.276478	0.725298	-0.698128	-0.149736	0.163994	-0.569921	-0.415199	0.941303	2.1436	2.64849	0.975586	0.150348	-0.0226917	1.06505	0.275076	0.190345	0.942257
CTRB2	A375	0.957877	0.13814	0.587396	0.147964	0.236304	-0.202403	-0.673042	0.100855	0.384948	0.270486	-0.872654	-0.699274	1.52962	1.55777	-0.484788	1.20608	0.190502	0.197455	-0.217952	0.056296
CTSB	A375	0.387966	-0.181763	-0.239071	-0.326594	-0.204005	0.320308	0.21435	0.319186	0.630776	-0.315269	-0.119116	-0.25025	0.0142855	-0.174316	-0.0434226	0.137485	0.684011	0.00568972	-0.103066	-0.0294919
CTSD	A375	-0.571568	-1.04245	0.0562784	0.441662	-0.214286	0.529932	-0.482774	-0.532909	-0.227103	-0.105854	0.379745	0.911964	2.04091	1.47962	-0.231119	-0.101641	0.310942	0.44927	0.231715	1.85459
CTSK	A375	-0.602209	-0.043365	-0.248522	0.35281	0.100803	0.555881	0.33655	0.37102	0.0807631	-0.560486	0.28028	0.115913	0.068198	0.378821	-0.0738516	0.234044	0.29501	0.40208	-0.459946	-1.43469
CTSL1	A375	-2.14539	-0.220375	-0.0680764	-0.153558	0.0643806	-0.654915	-0.140047	-0.661685	0.471532	0.380799	0.0759294	-0.83855	-0.524855	0.131243	-0.100675	0.0156081	0.154863	-0.19178	-0.819966	-0.757439
CTSL2	A375	0.304933	3.64776	-0.267092	0.159211	4.90787	-0.5848	0.555023	-0.0773873	-0.0800602	-0.295274	-0.603133	-0.509411	1.12257	0.218312	-0.62417	-0.825127	-0.252625	-0.268218	-0.0619447	-0.00951839
CTTN	A375	0.264129	-0.250443	-0.057775	0.316049	-0.402927	-0.617088	0.0329466	-0.996367	2.49516	0.613425	-0.0831667	-0.128574	0.30811	0.842867	0.1934	0.0384006	-0.146524	-0.0442734	-2.25083	-0.889597
CUL2	A375	0.123831	-0.0602675	0.142644	0.968128	0.160989	-0.436437	0.485636	0.706312	-1.37172	0.240193	0.316775	0.610477	-0.719197	0.489187	0.969976	0.0553732	0.368924	0.668447	-0.524853	-0.0467876
CXADR	A375	-0.507744	-0.0130968	0.268625	-0.00758345	0.850798	-0.583574	-1.11749	0.0276722	-0.353128	-0.209562	0.656032	0.598253	-1.12139	-0.233158	0.40103	1.15997	0.282216	0.31831	0.3709	-0.025384
CXCL1	A375	-0.523397	-0.363546	0.653755	0.319803	0.177946	-0.435596	0.0495126	-0.210081	-0.50456	-0.707946	-0.370456	-2.05009	0.00152416	0.280837	-0.840336	-0.526171	-0.004925	0.414872	-0.513337	0.510823
CXCL12	A375	0.216594	0.712088	0.414808	-0.109992	0.146242	-0.0456523	-0.369704	0.504163	0.378409	0.303869	-0.26555	-0.619499	0.363865	0.584672	0.0654969	0.143244	0.290127	0.0139697	-0.22804	0.36321
CXCL2	A375	-0.0936403	0.35579	-0.5334	0.355945	0.258879	-2.5772	-0.360649	0.654811	0.183571	0.640527	-0.662297	-0.0210045	0.867776	1.30975	-0.406594	0.342473	-0.395576	0.726768	-0.215274	0.434671
CXCR4	A375	0.0856709	0.754934	-0.435556	0.101172	0.746417	-0.0344582	-0.330978	0.381803	-0.325707	0.0863206	2.12513	2.62903	0.0550331	-0.360452	0.147956	0.392866	0.0104486	0.466846	0.129867	1.41096
CXCR7	A375	-0.0702308	-0.685116	-0.223152	0.398186	-0.0888339	-0.804797	0.14815	-0.014529	-0.0720367	-0.0697572	0.745423	1.14224	0.320478	-0.451455	-0.280696	-0.218102	-0.931047	-0.0417081	-0.137832	0.37602
CXXC4	A375	-0.122858	-0.103795	-0.0603453	0.0250513	0.396596	0.51432	0.158869	1.02061	-0.575856	0.274368	-0.218877	-0.340345	0.105881	-0.230904	0.191007	0.0151573	-0.0995462	-0.281783	-0.0160587	-0.603481
CYB561	A375	-0.313989	-0.878872	-0.105739	-0.576238	0.847677	-0.0214861	-0.346701	0.400396	0.0244674	0.262473	1.9976	0.11399	0.166589	0.836739	0.0854469	0.220509	0.0814639	0.213877	0.423035	1.20234
CYB5R3	A375	-0.436951	0.238597	0.00320088	0.284131	0.420441	-0.752536	0.237904	-0.633695	0.170181	0.301107	0.493604	0.00124993	0.833696	0.20248	-0.0204476	1.59637	-0.0636831	1.39105	1.14618	3.43673
CYC1	A375	-0.120046	0.278914	0.14788	-0.382479	0.245586	-1.41952	-1.35243	-1.20515	0.338985	-0.197315	-1.70146	-0.678251	0.726523	0.628738	0.0603336	0.392718	0.113582	-0.472302	-0.0370527	0.0794847
CYLD	A375	-0.873007	-0.292258	-0.351813	-0.191885	0.299001	-0.271845	-0.728358	-0.47297	-3.00631	-3.04171	0.435863	0.699353	0.281095	0.654721	0.786484	0.753634	0.272148	0.554668	-0.0456657	0.120043
CYP1B1	A375	0.139449	0.157546	-0.189544	-0.294098	0.291123	-0.147955	-0.657188	0.195918	0.148341	-0.30048	0.30159	-0.486631	-0.39917	-0.897025	0.18218	0.894517	-0.0326465	0.410078	-0.838662	0.145033
CYP20A1	A375	0.0379001	3.36678	0.419401	-0.706158	4.10268	-0.150683	0.59083	-0.218686	0.867406	1.22543	0.0407665	-0.141965	0.0834514	0.301713	-0.0869165	-0.0683894	-0.940151	0.241036	-0.9109	-0.254022
CYP24A1	A375	-0.224299	-0.45834	-0.204107	0.950004	0.0054135	-0.65939	-0.0483244	2.10589	0.140145	0.0295547	0.0384905	0.177006	0.552534	0.501336	-0.644857	-0.141456	0.139356	0.136247	-0.381554	-0.0305997
CYP27B1	A375	0.126379	0.0540042	-0.0262966	-0.168341	0.426465	-1.07635	-0.472	0.10065	0.175324	0.169596	0.546225	0.647739	-0.0992142	-0.232612	0.066612	0.00661295	1.07849	0.354438	-0.698736	0.658881
CYP3A5	A375	-0.082718	0.343043	-0.399384	1.18963	-0.0265575	-0.543488	-0.354093	-0.375541	-0.123071	0.0176672	-0.428666	-0.236361	0.436326	0.127967	0.144861	0.113906	-0.0497664	0.0433433	-0.453108	-0.245195
CYP51A1	A375	2.88611	1.55445	-0.0478223	0.748815	1.83387	-0.0923787	-0.0428738	0.0970398	-0.297396	-0.152829	-1.27043	-1.20574	0.111177	1.18596	-0.670527	0.380031	0.0360128	-0.333019	0.296873	0.615682
CYTH1	A375	-0.220785	-0.145383	0.0324714	-0.0849997	0.368722	-0.179688	0.0944898	-0.904302	0.49457	0.447971	-0.0587676	0.160515	-0.165267	-0.014111	-0.132807	0.21189	1.1923	0.844836	0.221807	0.0742276
DACH2	A375	-0.140564	-0.268665	-0.0222826	-0.85208	0.0292087	0.0177024	-0.3396	-0.157686	-0.637399	-0.17117	-0.154078	-1.5281	-0.049658	0.183847	-0.880508	0.576109	0.519249	0.555864	0.0658953	1.52725
DAG1	A375	-0.0108142	-0.57476	-0.281283	0.756061	-0.304506	0.159067	-0.708884	-0.0955133	-0.14628	0.00298908	0.0280829	0.0703743	0.0909071	-0.00320095	0.225084	0.851042	-0.190496	0.238324	-0.57239	-0.191747
DAP	A375	3.64264	0.700723	-0.323483	0.569212	-0.0547429	1.70656	-0.130906	3.88665	0.279744	-0.120405	-0.256749	0.237926	1.35095	0.403133	-0.121124	-0.296025	0.80919	-0.409096	-0.0911679	1.19725
DAPK1	A375	1.05556	0.986772	-0.000350573	0.480392	0.249023	-0.564524	-0.929059	-0.319402	-0.247941	-0.27839	-0.578581	-0.744835	-0.402432	-0.00885648	-0.00541651	1.58602	-0.0530813	0.276629	-0.126113	0.715167
DAPK3	A375	-0.306497	0.959887	-0.497085	0.159785	0.113682	-0.11974	0.287744	0.124876	-0.0280153	-0.423609	0.639026	0.843278	-0.331549	-0.15923	0.246757	1.2199	0.607305	1.08576	-0.466276	-0.379131
DARS	A375	0.826795	0.312133	0.242065	0.532109	-0.290271	0.739053	0.25587	1.46	0.349354	0.517331	-0.475677	0.0594927	0.0670071	2.69655	-0.0116716	-0.0370481	-0.18946	-0.171373	0.115488	0.602192
DAXX	A375	0.933552	0.0576544	-0.0314541	-0.125984	1.12953	1.1181	-0.444544	-0.048558	-1.08841	-1.48435	0.0876832	0.911654	-0.0199522	0.35613	0.0717417	0.454649	-0.0111713	-0.278357	-0.2602	1.24631
DBI	A375	0.459937	0.352343	1.1369	1.13009	-0.303392	0.303205	-0.0777336	0.600837	-0.218111	0.516916	0.631191	-0.261829	0.171032	-0.00500574	-0.582653	0.245989	-0.574077	1.74029	-0.496809	0.330071
DCK	A375	-0.184454	-0.266839	0.580288	0.22722	-0.59277	-0.193089	-0.0112891	0.161841	1.07765	0.436793	-0.565409	-1.027	0.0724352	0.662445	0.470137	-0.385234	0.00218852	0.120085	-0.06992	0.29224
DCLRE1B	A375	0.130057	-0.248058	-1.30464	0.217748	-0.198517	0.993431	-0.619694	0.304141	0.422	0.208239	-0.648747	-0.506366	0.509723	0.0985674	-0.704197	-0.103992	-0.307938	0.398352	-0.207729	0.29192
DCP1A	A375	0.291094	0.317665	-0.0549742	0.0456746	-0.0369939	-0.82437	-0.785322	-0.30941	0.510788	0.344848	-0.0429221	-0.360893	0.114791	-0.11057	0.077333	0.789659	0.931277	0.736139	-0.41134	0.241526
DCPS	A375	-0.785783	0.0833618	0.213198	-0.0291894	1.96037	1.67578	1.02354	-0.453099	-0.150265	0.404759	-1.71716	-0.422227	1.15541	2.93146	-0.488324	0.170622	-0.0436948	-0.214149	0.27612	1.10609
DCTD	A375	-0.21098	0.0576901	0.196746	0.100459	0.615269	-0.0410302	0.381917	0.1753	0.681853	0.141765	-0.284471	-0.305182	0.187457	2.01574	0.330453	-0.0706637	0.471393	0.378927	-0.0631762	0.487629
DCTN6	A375	0.622424	-0.117571	-0.33233	0.550279	0.266877	0.765794	0.0613349	2.06926	0.954293	0.615845	-0.813857	-0.439932	0.842018	1.90956	-0.981437	0.727744	-0.18335	-0.0387134	0.667893	1.13561
DCUN1D4	A375	-0.473584	-1.33949	-1.30972	0.345477	0.778771	0.850043	0.40135	0.0259246	0.315217	-0.455109	-0.489271	-1.19556	-0.236502	0.0124024	0.694694	-0.273058	-0.00717736	-0.0549684	-1.23534	-0.488837
DCXR	A375	-0.826713	-1.51989	-0.371111	0.191254	0.244444	0.559612	0.153894	-0.591132	-0.044371	-0.0988386	-0.411154	-0.20703	-0.0917126	0.150538	0.22046	0.724472	0.567132	0.431702	-0.23095	-0.0253244
DDAH1	A375	-0.786923	-1.34507	0.017291	0.269515	-0.420995	-0.498165	0.0305739	-0.151975	-0.086537	0.559795	1.06758	0.296072	0.0341089	-0.723814	0.322675	1.03424	0.93725	1.00116	-0.0157277	0.636545
DDAH2	A375	-1.53246	-0.780997	-0.02709	-0.561106	0.295346	-0.0789223	0.134341	0.377078	2.49905	1.04799	-0.533948	-1.11655	0.255564	0.08106	-0.182084	0.136335	-0.0775021	-0.35934	-0.0674249	-0.108035
DDB1	A375	0.36021	-0.246194	-1.31254	0.362534	1.34904	0.0548548	0.178514	0.157047	0.272736	0.403055	0.149734	-0.816226	0.144731	0.255643	-0.619024	-0.761291	0.613273	-0.133674	-0.753207	-0.252593
DDB2	A375	1.30922	0.53386	0.0983697	-0.452336	0.502613	0.161815	-0.251423	2.51256	-0.0690103	0.872111	-1.00336	-1.87773	-0.390235	-0.407431	0.004617	0.553201	0.144679	-0.0380938	0.0649503	0.357604
DDC	A375	-0.145681	-0.205182	0.62039	0.98015	0.458919	-0.0809821	-0.317758	0.709413	0.0622386	0.495379	-0.0382095	-1.42379	-0.526678	-0.118602	-0.721782	0.110634	-0.467541	1.10946	-0.087358	0.0993103
DDIT3	A375	0.376558	-0.234763	-0.355264	-0.271835	0.367383	-0.838743	-0.463311	-0.763212	-0.0939365	-0.0475486	-0.353211	-0.180672	-0.232373	0.403579	0.633234	0.487562	0.0240445	0.0235269	0.155213	0.0904167
DDIT4	A375	0.101683	0.213007	0.0715045	0.355878	0.217094	-0.0930319	0.0883821	-0.311081	0.0671616	0.72701	-0.0227874	-0.343413	0.62801	1.13831	-2.17875	-0.216368	1.81776	0.831768	0.425451	1.36338
DDOST	A375	-0.232674	-0.513728	-1.21817	-0.0669968	1.23209	-0.236494	0.00544472	-0.413868	0.560707	0.172279	-0.283295	-0.190799	-0.569301	0.0567616	-0.134301	1.44354	0.0087089	0.465104	0.422401	0.507705
DDR1	A375	-0.430212	-0.217207	-0.550731	1.05027	-2.23294	-0.597292	0.0763555	-0.147366	-0.0156825	0.0626971	-0.279474	-0.306845	0.207167	-0.0484493	0.109491	0.108285	0.626922	0.109168	-0.36568	0.184468
DDX10	A375	0.0202197	-0.249791	0.307889	0.668996	-0.0663121	-0.655268	-0.0585868	-1.24341	0.898415	0.768223	0.311412	-2.15786	-0.205184	-0.35945	-0.0222864	-0.168327	-1.01203	-0.337797	-0.174801	-0.480348
DDX39B	A375	1.69429	1.55289	1.01979	0.242421	0.728279	0.332413	-0.675674	0.251894	-0.318929	0.0849797	-0.369304	-0.149507	0.530124	1.38654	-1.172	-0.781105	0.773752	0.724616	0.363513	0.246286
DDX42	A375	0.0346009	-0.400619	-0.154159	-0.265262	0.592398	-0.0767077	0.362923	0.496023	0.745197	0.118766	-0.691871	-1.24157	-0.0314072	0.398483	0.131516	0.282252	0.764057	0.0450796	0.22648	0.181042
DDX49	A375	-0.143091	0.0315453	-0.237372	-0.555814	-0.060139	0.334962	0.00851121	0.050905	0.352878	0.0493534	-0.284402	-0.373018	1.44209	1.70396	-0.320287	0.403336	0.205013	0.211318	-0.0470092	0.281773
DDX5	A375	0.460637	-0.108768	-0.0508666	0.696865	1.35216	0.140457	0.0101198	0.0715539	0.133282	1.73527	-1.07965	-1.24456	0.50031	1.15667	-1.62822	-0.225509	0.178555	0.00593334	-0.0240053	0.472196
DECR1	A375	2.96502	-0.113183	-0.832655	0.461696	-0.742466	1.33755	-0.522195	2.20768	1.53174	1.00253	-1.27932	-1.14482	-0.204076	0.146067	-0.555	-0.915964	-1.29756	-3.3306	0.0901953	-0.0796007
DEK	A375	-1.09427	-0.149599	0.0276062	0.341252	0.0264433	0.192012	0.236017	0.345233	-0.504171	0.540702	-0.948703	-0.647268	0.111646	0.54579	-0.510226	-0.280504	-0.195787	-0.427338	0.229524	0.056002
DENND1B	A375	-0.229386	0.0199907	0.00815819	0.140449	0.907757	-0.252954	-0.0454915	-0.321924	0.146047	-0.348217	-1.00538	-0.844312	0.456786	1.2022	0.0594073	0.329445	0.298808	0.389633	-0.259221	-0.229306
DENND2D	A375	-0.0473926	0.249442	0.367831	1.26931	-0.0855984	0.0808868	0.277734	1.16252	1.52776	1.00442	0.511807	0.0900206	-0.423412	0.168016	0.643893	1.07467	0.492715	2.52546	0.0108499	0.542831
DEPTOR	A375	1.86358	-0.149408	-0.972294	-0.278459	-0.0493186	0.0980729	-0.809086	0.275975	0.0669452	0.24243	-0.419262	0.342914	-0.539549	-0.124685	3.50459	0.0937562	0.00278114	0.0949631	-1.25481	-0.738969
DERA	A375	1.86075	1.40135	0.112678	2.47311	1.16709	0.493484	-0.0297294	1.16993	-0.403451	0.283284	-1.17678	-0.493142	1.36172	0.886089	-0.885576	0.0812055	0.604455	-0.819657	-0.0659463	0.0321035
DERL1	A375	0.100747	0.0956507	0.1187	0.516553	0.0611437	-0.242254	0.670203	-0.258344	-0.886105	0.21849	0.214471	0.0815491	0.730337	0.380402	-0.38064	0.305088	-0.0184015	0.566693	0.545549	0.112306
DFFA	A375	-0.46005	-0.907815	0.0638667	0.14239	1.94496	0.170279	-0.0699133	0.107619	0.797241	0.866373	0.361202	0.257762	1.12082	2.71658	0.234879	0.669751	-0.0712268	1.4915	-0.825413	-0.405863
DFFB	A375	0.862496	0.831551	0.428544	0.437772	0.0283637	-0.162683	-0.110111	0.740472	-0.329758	-0.0692364	0.0372377	-0.634714	-0.231659	0.102478	1.15618	0.178197	0.216683	0.88007	-0.375424	0.120047
DFNB31	A375	0.810485	0.672825	-0.556006	-1.52961	1.93066	0.203954	0.368082	1.4374	0.446743	0.335612	0.492159	-0.441818	-0.0220296	0.301827	0.505569	1.10056	-0.869176	0.359284	-0.542485	-0.175155
DGCR14	A375	0.210118	0.154657	-0.00614077	0.915343	-0.176698	-0.783013	-0.341537	-0.0211016	-0.0438508	-0.133149	0.0551363	-0.304557	0.0423945	-0.248442	-0.440279	-0.278881	0.000582211	-0.372249	-0.0742377	0.0745522
DGKA	A375	1.27399	-0.156302	-1.10005	0.0137306	1.72993	0.882835	-0.687885	0.920835	0.118008	0.351341	-1.46105	-0.750634	-0.905426	0.44661	-0.0784521	0.340752	-0.0835218	-0.391869	-0.324849	-0.316616
DGKD	A375	-0.391514	0.428282	0.0388683	0.411962	1.51093	0.867442	-0.930236	0.643417	-0.423107	0.115799	-0.0351579	0.0208219	0.6016	0.598971	-0.774732	-0.460198	0.023244	0.047647	-0.127406	0.132489
DGKZ	A375	0.333173	2.34696	0.151637	-0.0212739	0.203774	-0.343038	-0.243262	0.963962	-0.197309	-0.659761	0.678891	1.24439	-0.660511	-0.507202	0.896112	-0.380972	0.916367	1.23647	-0.50712	-0.71713
DHCR24	A375	2.09678	0.223129	-0.904455	0.478099	1.13947	-0.0379909	-1.58932	-0.271583	0.395785	0.265366	-0.111398	-0.387058	0.00700823	0.137993	-0.301296	-0.353996	-0.0223569	-0.100349	-0.126843	0.139097
DHCR7	A375	-0.276359	-0.182166	-0.603614	-0.560246	0.951047	0.742404	-0.766169	1.35693	-0.367918	0.161128	-1.40977	-0.79826	-0.341933	1.17232	0.119608	-0.0769606	-0.278398	-0.0619035	-0.0178634	-0.57901
DHDDS	A375	-1.12538	-0.989865	-0.0977195	-0.328724	-0.294914	-0.517137	-0.386394	-0.835662	0.79589	0.488505	0.127056	-0.265596	-0.134204	0.981856	-0.327622	0.62943	1.15055	2.17549	-0.213225	0.265638
DHFR	A375	0.311586	0.450789	-1.13361	-0.297032	0.169309	0.125781	-1.72989	1.24152	-0.12325	0.0440653	-0.813341	-0.618588	0.0245329	0.22626	-0.195725	0.499014	-0.147165	-0.759132	-1.34349	-0.832792
DHH	A375	0.0763625	0.228391	2.44569	0.570537	0.620341	-0.0769628	-0.460209	1.1324	0.44173	0.733616	0.111774	-0.0544203	0.0137817	-0.122034	-0.587664	0.353874	-0.0691067	-0.218064	0.174818	0.33522
DHPS	A375	-0.248732	-0.541792	0.697393	1.42108	-0.0687109	-0.060939	0.838504	0.340382	0.183115	0.366805	0.207182	0.25358	0.0125809	0.368946	0.285408	0.302045	-0.201714	0.160175	-0.111126	0.107225
DHRS2	A375	-0.589128	-1.18548	0.094141	0.172148	-0.192861	-1.58517	-0.168518	-0.049999	1.29651e-05	-0.12142	-0.153809	0.0182607	0.411988	0.34752	0.0567839	0.522824	-0.0172848	0.665515	-0.214535	-0.0407671
DHRS3	A375	0.0251471	0.511586	0.600729	-0.00301872	0.181465	-0.475214	0.43877	0.626472	0.0481575	0.497898	0.48188	0.185092	0.0330985	0.0403438	-0.124584	0.0737285	0.106055	-0.12085	-0.940247	-0.39492
DHRS7	A375	0.416816	-0.424253	-0.156884	0.0384373	0.443661	-0.345681	0.0160818	0.598456	0.233184	0.600893	-0.91306	-1.21135	-0.687238	0.550565	-1.36179	-0.04025	-0.237904	-0.462307	0.0991832	0.631433
DHTKD1	A375	-1.02415	-0.578603	0.0599145	0.657608	-0.141528	-0.121588	0.192991	-0.866008	-0.147721	-0.100607	0.977765	1.2492	-0.3706	-1.01307	0.0447908	1.57997	0.173539	0.317877	-0.488504	-0.102733
DHX16	A375	0.524874	0.110567	-0.643568	0.185938	-0.314957	-0.877255	-0.11528	-0.359163	-0.141447	-0.664838	1.60668	1.12947	-0.565342	0.284337	0.286905	0.981602	1.23151	0.85647	0.467664	1.49584
DHX29	A375	0.200142	0.336393	-0.48588	-0.150723	-0.210193	0.898444	-0.039583	-0.0317885	0.716104	1.36788	-1.13172	-0.569134	0.234313	0.352855	-0.128565	-0.406874	0.109963	-0.186569	-0.136963	-0.244608
DHX8	A375	-0.408427	-1.378	-0.430131	0.970167	0.356972	-0.368456	-0.848992	-0.813394	-0.680431	-1.5111	0.259236	-0.13435	-0.605171	0.37926	0.00450296	-1.31032	-1.26145	0.306934	-0.493123	-0.721354
DIABLO	A375	0.165259	-0.255065	0.474123	0.50021	-1.94614	0.000478218	-0.887516	-0.0357484	-0.180851	0.215476	-0.173334	0.293436	-0.229834	0.00523308	1.30766	-0.261469	2.45739	1.54858	-0.498723	-0.00879827
DICER1	A375	0.714777	-0.446996	-0.24772	1.26534	0.194399	0.121375	0.0729259	0.884346	-0.0322351	-0.0117966	-0.844029	-0.782341	0.142427	0.617993	-0.0665243	-0.429433	0.33451	0.33138	0.0785919	0.505446
DIDO1	A375	-0.947236	-0.252227	-0.493969	-0.0127255	-0.137844	-0.20872	-0.0879484	-0.859172	-0.310746	-0.381039	0.317239	0.0222478	0.943018	1.1967	-0.377069	0.0302042	0.675672	0.310913	-0.594842	-0.0196348
DKC1	A375	-0.0901743	-0.557913	-0.648188	1.82821	-0.938834	-0.442767	1.11171	0.729793	-0.148207	0.15983	0.0667239	-0.223156	0.0833617	0.176381	0.482174	0.258412	-0.241565	0.290912	-0.0875269	-0.282225
DKK1	A375	1.49154	0.201205	-0.195232	-0.149925	0.42177	2.38429	-0.249478	0.997626	0.519917	4.00168	-0.648904	0.0427784	-0.91014	-0.0314053	0.861882	-0.379074	1.42436	-0.638372	-0.0318558	-0.467384
DLAT	A375	0.478842	-0.615246	0.245176	0.239627	0.420572	-0.377501	0.0553958	0.109898	0.159992	0.24432	0.255445	-0.715492	-0.335112	0.0302865	-0.0480166	0.360473	0.075568	-0.282385	-0.341502	-0.449981
DLC1	A375	0.197631	0.238001	-0.0407192	0.691191	-0.045744	-0.0123813	0.142024	0.448221	0.964122	0.0467357	0.259273	0.516845	0.341907	-0.0497234	0.548082	-0.175768	0.939991	0.0659019	0.0759012	-0.138995
DLD	A375	1.07826	0.668092	-0.321106	0.500153	0.344204	-0.206377	0.170052	-0.256073	-0.581476	0.167305	-0.32794	-0.592573	-0.511924	0.231109	-0.23766	0.249747	0.0541831	0.22735	0.616771	0.380609
DLG5	A375	0.028096	-0.106406	0.132863	-0.0304743	0.319125	0.287489	-0.136347	-0.236516	0.0168205	0.0336227	0.0866338	-0.392531	0.328685	0.577806	-0.167102	-0.0313342	-0.735817	0.471146	-0.127777	-0.186012
DLGAP5	A375	-0.100961	0.425821	-0.145919	-0.0493486	-0.210766	0.278402	0.061542	0.544888	0.408894	-0.285802	-0.269599	-0.242945	-0.640062	0.436656	0.324386	-0.316838	0.316623	-0.302568	-0.688109	-0.371183
DLL1	A375	-0.211094	0.168893	-0.345646	-0.408266	0.201374	0.467254	-0.957284	-0.55531	-1.37531	-0.0486392	0.354925	0.0960824	-0.000899186	-0.375346	0.294526	0.460398	-0.390577	0.25391	-0.0994077	-0.33349
DLX2	A375	-0.353999	-0.0136425	-0.463135	0.0599775	-0.211973	-0.395446	-0.222786	-0.0726357	-0.0355151	-0.223835	0.233049	-0.0364846	0.0505492	0.244034	-0.0808276	-0.227673	0.0261364	0.072401	-0.004262	-0.0422288
DLX3	A375	-0.412231	-0.0231569	0.0411214	-0.0865044	0.594708	0.0631188	-0.100488	-0.00236529	-0.0311639	-0.447565	-0.583394	-0.510636	1.22604	1.69477	-0.0801881	0.0513358	-0.0454036	-0.105899	0.0653044	0.0235021
DMD	A375	0.677482	0.0132673	-0.188065	0.270386	0.141304	-0.134361	-0.936416	-0.979183	-0.586957	-0.569058	0.349455	0.714735	-0.128827	0.525792	-0.052707	0.589975	-0.60446	0.551956	-0.0323977	0.197655
DMRTB1	A375	0.253255	-0.671083	-0.228609	-0.110887	-0.481383	0.353518	-0.0293427	1.64369	0.79481	1.46751	0.394698	-0.274861	-1.33673	0.160526	-0.383577	0.116128	-0.668801	0.18785	-0.32307	0.165892
DMTF1	A375	0.436793	-0.375074	-0.104312	0.256115	0.397188	0.797905	-1.01301	1.14699	0.906386	0.541492	-0.620194	-0.238479	0.10178	0.172113	-0.833928	1.33424	0.331772	-0.345453	0.26734	1.15329
DNA2	A375	-0.382088	0.207962	-0.632364	1.17055	-0.598316	0.0503044	0.365465	0.198852	-0.0437777	-0.253266	0.262756	0.31743	-0.174173	0.692177	0.319272	-0.0563574	0.497061	0.709762	-0.0965367	0.131845
DNAJA3	A375	-0.00742875	-0.128804	-0.00839049	0.55393	0.137404	0.584035	0.528611	1.0786	0.608212	0.500934	-1.64091	-0.770976	1.13645	1.46891	-1.79444	-0.467363	-0.0743349	-1.07332	-0.36717	-0.536681
DNAJB1	A375	1.00409	0.163906	-0.72535	-0.768032	1.73104	1.73095	-0.315682	0.918473	-0.092972	0.314673	1.35592	-0.131567	-0.271462	-0.408625	0.281255	-0.239792	-0.74833	0.122115	0.0261631	-0.0486416
DNAJB12	A375	-0.0514586	0.815081	1.1172	0.383698	1.76329	-0.00122075	0.439377	0.561145	1.31305	0.45525	2.18675	0.0243337	0.115083	2.30562	-0.74211	0.246439	-0.176512	1.01824	0.0351716	0.481106
DNAJB2	A375	0.0745053	0.115256	-0.12879	0.161947	1.05106	0.253773	-0.0274006	-0.349187	0.022445	0.230423	-0.546728	-1.90857	0.355337	0.51346	-1.34366	-0.332967	-0.112196	-0.038346	-0.168094	0.593439
DNAJB6	A375	0.390799	-0.394755	-0.274889	-0.0703074	0.464031	0.573036	0.980098	0.834756	0.838005	0.468066	0.0172201	0.273549	0.130054	1.10873	-0.0581832	-0.625687	-0.00417771	-0.789129	-0.254388	-0.445868
DNAJB9	A375	2.20945	1.84587	0.595619	0.213375	1.00737	0.125516	0.416504	1.53938	0.0973196	-0.0921359	0.248187	0.177011	0.418342	0.576936	-0.0209275	0.210506	0.343233	0.486613	0.180944	0.686044
DNAJC1	A375	-0.104072	0.173474	-0.107123	-0.123504	0.0166671	-0.790881	-0.268468	-1.95872	-0.191175	-0.170139	0.1567	-0.290737	-0.650416	0.000896196	0.146293	-0.204047	0.0444506	-0.566327	-0.661793	-1.08937
DNAJC12	A375	0.177171	0.385501	0.154704	0.172085	0.172983	-0.481253	-0.680996	-0.0232458	0.389058	0.464613	-1.55228	-2.34489	-0.285902	0.127157	-0.191155	0.0143133	-0.504865	-0.533333	-0.218478	-0.128452
DNAJC15	A375	-0.560976	-1.27907	0.0284125	-0.0337735	1.5418	1.25429	-0.0428681	-0.00314795	-0.0144031	0.798133	0.813567	0.396648	-0.0437391	0.888585	-0.173695	-0.239681	-0.443457	0.549604	0.0175718	-0.0666404
DNAJC17	A375	0.107133	-0.162004	-0.604373	-1.05738	-0.911131	0.0783787	0.0299985	0.589947	-0.0131202	-0.314986	-1.3917	-0.0145716	0.472132	-0.0759462	0.545976	0.582186	0.54847	0.332554	0.295136	0.717524
DNM1	A375	0.679655	-0.296688	-1.06675	0.763627	0.894062	0.120011	-1.18482	0.299632	0.0484372	-0.48826	-0.818124	-1.50286	-0.0604154	0.379077	-0.670228	-0.227259	-0.654066	-1.14149	-0.804652	-0.212044
DNM1L	A375	-0.701382	-0.237057	-0.0771539	-0.0728155	0.707568	-0.0117182	-0.303302	-1.5228	-0.277402	-0.624586	-0.149957	0.10825	0.0556711	-0.218964	-0.0345759	0.0874894	0.102468	-0.921951	-0.420783	-0.53694
DNMT1	A375	0.282355	-0.172367	0.14868	0.271106	0.14055	0.467346	0.0738337	1.34712	0.336209	0.301591	-0.35807	-1.23775	-0.227075	-0.174028	-0.016202	-0.316283	-0.928349	-1.17338	-0.0596856	-0.377802
DNMT3A	A375	-0.110764	-0.574206	-0.0521017	-0.120279	0.00127833	0.104955	-0.595765	-0.238925	-0.0919801	0.654603	-0.227625	0.0496546	0.686799	0.212226	-0.320256	-0.720618	1.17169	-0.398059	-0.00447362	0.270185
DNMT3L	A375	-0.937234	-0.920174	-0.699925	-0.552638	0.257655	0.0902584	-0.257385	-0.614979	-1.65837	-3.33405	1.84446	3.22858	0.0975651	0.191088	0.563332	-0.474504	0.443641	0.911597	0.0182504	0.52512
DNPEP	A375	-0.359116	0.47671	0.0862262	-0.025931	2.18747	-0.458829	-0.0771807	-1.3264	0.241727	-0.00119611	-0.49918	-0.15457	0.324142	1.61895	-0.999558	0.126653	0.611591	0.325787	-0.183666	-0.0106132
DNTTIP2	A375	0.438016	0.107909	-0.158029	0.767508	0.272876	-0.753074	-0.173428	-0.0534901	0.410233	0.0103961	-1.26511	-0.572517	0.0163029	0.413567	0.118332	1.03708	0.531806	0.330423	0.1365	0.547079
DOK4	A375	-0.413881	-0.126162	0.845207	0.577471	-0.442818	-0.13287	-0.021487	0.0293754	-0.354633	-0.255702	0.283282	-0.114237	-0.0479086	-0.879968	-0.147064	2.25227	0.783757	0.508766	-1.08856	0.202572
DOT1L	A375	0.467225	-0.0254721	-1.60326	0.240423	-0.254571	-0.0339703	-0.154787	0.620374	-0.351574	-0.234599	-0.452842	0.600339	0.0469288	-0.354217	1.04989	0.144957	0.865724	0.216122	-0.00363348	0.177394
DPF1	A375	-0.489769	-0.715784	0.307117	0.0558576	-0.580839	-1.04967	0.16506	-0.426747	0.599644	0.218457	-1.30088	-1.41184	0.0638088	0.374793	-0.534501	0.244859	-0.0811323	-0.225793	-1.01342	-0.332637
DPH2	A375	0.0346804	-0.161423	-0.110036	-0.0286061	1.00724	0.20277	0.101567	1.37137	1.02017	0.315405	-0.172031	-0.639564	0.85948	0.720572	-1.17063	-0.545927	-0.0851707	-0.352763	-0.133981	-1.5679
DPP4	A375	0.0925189	0.00721923	2.30496	1.73658	-1.05888	-1.15002	-0.190833	0.263893	0.0809145	0.0677546	-0.237404	-0.437957	0.23722	0.0265992	-0.907935	0.611517	-0.506352	-0.309285	-0.0813931	-1.02105
DPY30	A375	-0.140982	0.181101	0.170455	0.331564	0.326114	-0.810829	-0.166583	0.625216	0.184222	-0.268101	-0.746874	-0.697524	0.0738304	0.258649	-0.614042	0.402911	-1.18618	-0.137713	-0.420104	-0.165228
DPYD	A375	-0.233103	0.0103908	-0.100423	1.12258	1.1621	0.475344	0.0801753	0.39961	1.17478	0.877163	-0.474852	-0.859176	0.319804	0.593714	0.144806	-0.278126	0.932012	0.01081	-0.0764169	-0.0177688
DR1	A375	-0.624113	0.172951	0.817885	-0.22371	0.895817	0.0797827	-2.0417	-0.292958	0.0195427	-0.171956	-0.0897387	-0.324574	0.567318	0.772293	-1.41751	-1.26843	-0.368746	-0.171558	-0.0133434	0.0356098
DRAP1	A375	-0.0634293	-0.182395	0.0406778	0.113048	0.488155	0.476408	0.0180645	-0.112223	0.771759	0.637121	-0.863732	-0.849172	0.396543	0.182642	-0.647473	-0.310822	-0.719755	-0.519983	-0.415379	-0.34891
DROSHA	A375	-0.423968	0.367596	0.312582	1.00698	-0.19054	0.0645712	-0.100193	1.00146	1.98403	0.620043	0.429286	-0.00019438	0.535413	0.955196	-0.383459	-0.0596895	1.33317	0.33635	-0.323287	-0.0467527
DSE	A375	-0.907169	-0.0608328	1.19378	0.0500332	0.0446101	-0.514597	0.0562692	-0.579709	1.49731	0.606478	0.184383	-0.0752458	-0.036541	0.344857	0.502733	0.124798	-1.11426	-0.0719402	-0.669905	-0.222299
DSG2	A375	-0.290876	-0.507853	0.255283	-0.0385755	0.196283	0.0756591	-0.810362	-0.0822006	0.418661	0.499219	-0.535598	0.112274	1.59016	0.768269	0.00206026	0.371511	-0.243282	-0.526912	-0.258287	-0.0820311
DTNA	A375	1.10608	0.362044	-0.0205596	1.32074	0.0503548	0.0617799	-0.888034	0.0918741	-0.0875087	0.198818	-0.564936	-1.57123	-0.0251738	0.576104	-0.485306	-0.0970888	-0.61677	-0.582198	-0.857918	-0.166731
DTX1	A375	0.0765528	0.291015	-0.0742727	0.565252	2.84678	0.607678	-0.48647	-0.00433792	-0.017132	-0.0105306	1.04395	0.69341	0.654418	0.571531	-0.231099	-0.102254	0.02343	0.854107	0.205271	0.817585
DTX2	A375	0.27894	-0.538255	-0.517702	0.42111	-0.589943	-1.04155	-0.749014	-0.672054	-0.383349	-0.11124	1.10917	0.416094	0.274943	0.164439	-0.845321	-0.261997	-0.224692	0.263783	-0.292247	0.22099
DTX3L	A375	-0.122832	0.264144	0.36946	0.15927	-0.257148	0.268688	0.0220118	0.0239701	-0.51555	-0.33753	-0.608167	-0.289229	-0.188361	-0.199009	0.0990379	-0.279899	-0.150969	-0.180045	0.0738496	0.468622
DTYMK	A375	-0.262892	-0.485503	-0.727096	-0.166574	0.121415	-0.280654	-0.399707	-0.484631	-0.853038	0.00775489	0.293548	1.85844	0.923542	0.541155	0.731122	1.01144	0.795412	2.21898	-0.706724	-0.134749
DUSP1	A375	-0.795771	-0.970147	-0.158453	0.0836598	0.89577	-0.523171	-1.06658	-0.871676	-1.6899	-1.61351	0.967458	0.539735	0.0319172	0.0876851	0.939301	1.13884	0.336651	1.23045	0.124514	1.76041
DUSP11	A375	0.13735	0.844545	-0.54586	0.231731	0.717625	0.0899695	-0.378302	1.54516	2.28591	0.00678642	0.874179	-0.551842	0.232903	0.16768	-0.695363	0.303498	0.0383001	-0.19103	-0.163521	-0.787693
DUSP14	A375	-0.327552	-0.221885	0.0851213	-0.0404034	0.119152	-0.0738365	-1.23195	-1.19988	0.109563	-0.31337	-0.129027	-0.713602	-0.181402	0.434821	0.00917017	0.355325	-0.70296	0.179751	-0.0197613	-0.46165
DUSP2	A375	0.177911	0.414808	0.212341	-0.714631	-0.203686	-1.47979	-1.06227	-0.357388	-0.296677	-0.221346	-0.213033	-0.0732538	1.3704	1.30559	-0.512201	0.693328	2.01554	0.617812	0.313582	0.35858
DUSP22	A375	0.292101	0.271411	-0.0261469	0.391241	0.00643502	1.15833	0.348103	-0.601291	0.612426	0.675981	-1.11294	-0.499774	-0.424965	-0.0531084	0.0484772	0.177568	-0.257253	-0.177176	-0.378348	-0.0223321
DUSP3	A375	0.0964548	0.128633	-1.36732	-0.646322	0.427677	-0.331672	-0.440287	0.294619	0.00396071	0.0386063	-1.18918	-0.656668	1.91017	0.845442	0.278207	0.521781	0.0258371	-0.604314	-0.85444	-0.78431
DUSP6	A375	-0.0993072	-0.621286	0.291057	0.613092	0.0491817	-0.198649	-0.413802	0.323261	-0.878531	-0.393608	0.402975	0.16073	0.135026	0.0676307	-0.560406	1.45587	-0.105237	0.57791	-0.246834	-0.00573181
DUSP7	A375	-1.80383	-0.644325	0.657751	0.928089	-2.44659	0.0312027	-0.349713	-0.342453	0.19619	-0.0809588	3.08544	2.80661	-0.258295	-0.0389627	0.301797	0.730418	0.771935	1.9762	-0.397497	-0.291001
DUSP9	A375	-0.116691	-0.294652	-0.256743	0.846959	0.0283088	-1.79034	-0.183287	0.319892	-0.730662	-0.0214771	0.304794	1.28786	-0.724548	-0.671424	0.859979	0.744838	0.395475	0.190907	-0.0742092	-0.62743
DUT	A375	1.7561	0.49155	0.77676	1.10217	0.2254	0.204324	-0.000745091	0.263351	-0.175518	0.813804	-0.0975245	-0.380946	-0.330479	-0.0167452	-0.201288	-0.379041	1.53373	0.0767097	-0.405066	-0.135332
DVL1	A375	1.08869	0.293743	-0.240156	0.097574	0.620657	0.0193687	-2.75448	-0.117434	0.264906	0.0746604	0.250307	0.799939	0.442769	0.0421377	-0.0677965	0.0927433	0.448398	-0.103292	-0.284099	0.980143
DVL2	A375	0.781937	0.311096	-0.00512204	0.41693	-0.802496	-0.174526	-0.042382	1.60891	0.0840912	0.448275	0.285399	0.719821	0.548051	-0.339105	-0.265413	-0.261687	0.814295	0.289362	0.00765374	0.572386
DVL3	A375	0.0707852	-0.390306	-0.261592	0.240176	-0.204643	-0.0776406	-1.33463	-0.776502	-0.21811	-0.242596	-0.505591	-0.311224	-0.189524	-0.10798	0.755591	0.81011	0.590532	0.101354	-0.0300644	0.322795
DYNLL1	A375	1.60599	0.899075	0.310221	-0.294709	-0.47086	-0.172788	-1.29995	0.208027	-0.578655	0.156592	-0.0332094	0.807374	1.61942	3.11434	0.695548	0.439903	0.922017	-0.268994	-0.2161	-0.0906298
DYNLL2	A375	0.0629887	0.244282	-0.173612	0.558219	1.05718	-0.142237	-0.378832	0.427115	0.471596	0.431784	0.963452	0.934787	-0.000727354	0.326462	-0.444432	-1.80612	0.494457	0.985086	-0.00818846	0.0221584
DYNLT3	A375	-0.414472	-0.0577063	0.971743	0.157769	-0.409014	0.353874	0.98765	-0.594532	0.683486	0.480665	-0.490677	-1.07168	0.412032	0.569678	-1.3774	-0.827245	-0.403911	0.0490439	0.177128	0.465892
DYRK1A	A375	0.0121687	0.00771259	-0.0803851	0.746332	0.287473	-0.160748	-0.272106	0.221039	1.18279	-0.0740069	-0.588218	-0.988098	0.856152	0.898967	-0.816854	0.122122	0.204504	-0.351572	-0.0184181	-0.0508245
DYRK3	A375	-0.137039	-0.531405	0.061014	0.0820531	0.068123	-0.957323	-0.0701334	0.097295	1.48948	-0.154372	-0.607373	-0.494022	-0.102477	0.0170231	0.610278	0.663786	1.06233	0.320278	0.457888	0.559636
E2F1	A375	0.257592	0.0359933	-0.687343	0.195561	-0.0266054	0.192941	-0.210591	0.0522547	0.131529	0.221178	-0.108564	-0.3642	-0.257663	1.65728	-0.213595	0.230261	-1.1429	0.805033	-0.0635602	-0.962633
E2F4	A375	0.255261	0.161781	-0.193244	1.01198	0.573366	-0.219174	-0.398296	-0.66302	-0.746375	-0.71516	-0.154291	-0.393834	0.662792	-0.0426586	0.101016	1.00719	0.429563	1.07453	-0.475606	-0.0997911
E2F5	A375	2.93363	-0.0667021	-0.132616	1.02314	0.123875	0.370468	-0.552766	1.56625	0.0752453	0.871373	-0.360685	-0.354662	-0.673635	0.587766	-0.554094	0.438096	0.303648	-0.0612105	-0.448041	-0.0277454
E2F6	A375	0.0106325	0.23969	-0.0386595	-0.00132498	-0.281625	-0.50085	-0.176667	0.0138476	-0.0972586	-0.11473	0.500802	0.368013	0.977203	0.173853	-0.295815	-0.122592	0.775666	0.20242	-0.167059	0.139552
EAPP	A375	1.18523	0.0460371	0.00343384	-0.444016	1.55105	-0.0176536	0.021769	-0.219849	0.407672	0.35419	-0.676729	-0.116335	-0.497026	1.03268	0.211074	0.0339016	-0.257309	-0.465133	-0.306296	-0.00672771
EBF1	A375	-0.172584	0.436237	0.0188762	0.498757	-0.0847655	-0.804821	0.0280936	-0.0664131	0.214864	0.471945	-1.31837	0.0220305	0.501782	-0.0177929	0.655159	0.729321	0.729431	0.324398	-0.0710851	0.15462
EBNA1BP2	A375	1.17698	-0.0737897	-0.689927	0.0887539	0.406055	0.447562	-0.300305	3.24583	0.154657	-0.310598	-0.421236	-0.099081	-0.0139376	0.0183777	0.00646367	0.0802538	-0.0186272	0.0857553	0.120708	0.0874252
EBP	A375	-0.22869	1.02669	0.128501	-0.227642	1.05772	0.154337	0.352125	0.167697	-0.0867987	0.0691903	-0.0666699	-0.12798	-0.220031	-0.98235	-0.848242	-0.0651855	0.171639	-0.425774	-0.538915	0.116115
ECD	A375	-0.0364259	-0.456546	0.732201	1.56133	-0.0459849	0.0215417	-0.0486465	2.71084	1.08602	-0.111887	0.142308	-0.452533	-0.173051	0.513416	0.111358	-0.207033	-2.26472	-0.26144	-0.892596	-0.998325
ECH1	A375	0.580248	0.203259	-0.761706	-0.112356	0.937046	0.329919	-0.443806	0.352587	-0.0791228	-0.13622	0.242717	0.150358	-0.154386	0.0711507	-0.531592	1.40576	-0.281711	0.631448	0.192962	0.0465377
ECHS1	A375	-0.0741136	-1.63677	-0.12735	0.194143	0.0980106	0.0123136	-0.478434	0.872185	0.06357	-0.21045	1.87874	-0.829089	-0.0546184	0.59502	-0.801168	0.0911097	-0.121843	1.44674	0.139578	0.175953
ECI1	A375	1.44788	0.70364	-1.20417	-0.338597	0.0556213	-0.312415	0.125717	1.14627	0.0666708	0.10831	0.65624	0.655486	0.36785	0.0854801	0.215483	1.30606	-0.128059	0.485108	0.23902	0.00389289
ECSIT	A375	-0.132989	0.115348	-0.0656467	-0.140079	-0.133751	-0.196163	-0.308654	0.167873	-0.648795	-0.726415	-0.0338694	-0.0608595	-0.0897286	0.494235	-0.387008	0.0257304	0.161089	-0.139804	-0.153842	0.864425
EDEM1	A375	0.845111	0.676539	0.150883	0.298571	0.412765	-0.171569	-0.152724	-0.700995	-0.00773648	0.0108848	-0.490254	-0.122987	-0.952468	0.126876	0.0583623	-0.0187311	-0.253031	-0.273009	-0.0562118	-0.300958
EDN1	A375	-0.367945	-0.727335	-0.516962	0.138431	1.74393	0.208416	0.810081	1.07726	-0.123379	0.222185	-1.2135	-1.08769	-0.686926	-0.312964	0.543016	0.704777	0.176592	-0.217691	-0.340011	-0.157636
EDNRB	A375	0.606231	0.0674868	0.0111932	-1.01242	0.280741	0.818577	-1.61505	0.218894	0.0941348	0.291869	-0.255496	0.149839	-0.173468	0.214582	0.160124	-0.0505048	0.236598	0.194128	-0.471584	-0.692103
EED	A375	-0.156031	-0.10722	-0.556758	0.41901	0.809736	-0.061652	-0.668794	-0.791385	-1.12612	-1.16373	1.64323	3.39153	0.385021	-0.0156022	1.39318	-0.172664	1.78491	1.61257	-0.108631	0.277669
EEF1D	A375	0.070046	0.700244	-0.303239	0.710732	0.244084	0.0376956	-0.0782449	-0.355448	-0.484774	-0.578783	0.780381	1.3026	0.396673	0.071899	-0.32888	0.303921	0.638987	0.124842	0.382345	0.851577
EFCAB2	A375	-0.178845	-0.235246	0.0351269	-0.0534164	-0.316908	0.340884	0.148043	0.151058	-0.340033	0.366512	0.801011	0.968753	0.341686	0.159763	0.346108	-0.637647	-0.432048	0.0479798	-0.00187881	0.0490334
EFNB2	A375	0.162314	-1.2121	0.846282	1.05865	0.848868	-0.0266133	-0.310835	0.610463	0.884735	0.0437925	0.290374	0.684296	-2.2116	0.138302	-0.0278531	-0.256215	-0.258738	0.0674616	-0.596217	-0.701171
EFNB3	A375	0.0813016	0.311757	0.579886	0.329819	0.372449	0.345506	0.062312	-0.144577	0.714797	0.200425	-0.483034	-0.452752	-0.136347	0.882316	-0.237273	-0.0131535	-0.415463	-0.168266	-0.143737	-0.0582125
EGF	A375	-0.27902	-0.454242	-0.307688	0.855626	-0.0118052	-0.435781	-0.592702	-0.95185	-0.24274	0.0364175	-0.783003	-0.994535	0.0705692	0.371489	-0.264988	0.200812	0.129121	-0.112309	-0.0862338	0.659261
EGFR	A375	0.212159	-0.0203863	0.0158814	-0.0431184	-0.354205	0.445907	-0.155873	0.369778	0.285105	1.26716	-0.598694	-0.354385	0.724744	0.0950457	0.384196	0.0987216	1.08039	0.24223	0.148344	0.0185379
EGLN1	A375	-0.0369504	-1.30498	-0.897821	0.924954	0.108009	-0.31246	0.0434886	0.671909	-1.32652	0.0958433	-1.35657	-0.0339479	-0.110397	0.271358	-0.698608	-0.446598	1.02985	-0.136181	-0.59792	-0.015905
EGLN2	A375	0.0237915	-0.0346002	0.034143	1.13704	-0.189184	-0.410653	0.0278612	-0.132737	0.557248	1.25233	-0.254403	-0.0560768	0.0663862	0.584163	-0.749874	0.544945	-0.146746	0.0664508	0.393692	0.461447
EGR1	A375	-0.0112873	-0.198899	0.0010319	0.0334657	-1.11205	-1.02047	-0.260337	0.0164549	0.0127776	0.223607	-0.450201	-0.190068	-0.908788	-0.179305	0.30435	0.120992	0.323551	0.0463583	0.0474621	-0.246318
EGR2	A375	-0.487864	-0.329778	1.95658	1.6799	0.0178652	-0.17575	-0.317705	-0.0390276	0.408853	0.370173	-0.845231	-0.187311	1.2295	0.332401	-0.247215	0.467786	1.06344	0.343586	0.00547533	0.853572
EGR3	A375	-0.00999326	-0.792212	0.0568832	0.403958	-0.529657	-0.273364	-0.30806	1.67266	1.16098	0.811516	0.189788	-0.779564	0.714075	0.225007	-1.05111	0.927553	-0.410673	-0.0435497	-0.318002	-0.0479631
EHF	A375	0.242961	0.619565	0.0865228	0.873137	0.864617	-0.133599	-0.321551	3.38152	-0.166146	0.247384	-0.141692	-0.320917	-0.0585411	0.256702	-0.107195	-0.421887	0.559627	0.0532855	-0.38944	-0.541299
EHHADH	A375	0.914643	0.595545	-0.606605	0.381936	-0.753348	0.467958	0.475131	0.484072	-0.280962	-0.954989	1.88283	0.870112	0.103148	-0.447399	1.40202	-0.263818	2.07715	1.61913	-1.12327	-0.412824
EHMT2	A375	-0.0326989	-0.771421	-0.398067	0.728698	0.483933	0.594581	-0.814712	-0.108993	0.743778	0.18633	0.860693	1.35432	1.00512	0.740715	0.446888	0.219676	0.0817654	-0.0106297	0.259544	0.327391
EIF1B	A375	-1.44619	-0.54514	0.379822	-0.0695883	-0.684706	-0.493286	-0.463137	-0.440684	-0.0717323	-0.0694979	2.2447	0.235096	-0.626047	0.196302	0.186907	2.11763	0.336225	3.9299	-0.132627	0.771446
EIF2A	A375	-0.00888916	0.3308	0.115628	-0.279645	-0.341587	-0.170944	-0.858387	0.833066	0.0675943	0.320547	-1.19913	-2.72423	-0.594614	0.216754	1.21487	-0.485913	0.00791879	-0.492447	-0.107705	-1.09125
EIF2AK1	A375	0.15121	0.0447941	0.178394	0.520199	0.364991	0.0893224	-0.129418	-0.302597	1.75641	0.343525	1.4024	0.868321	-0.246159	-0.0435015	0.954665	-0.0688681	0.881847	0.300175	-0.858588	0.269013
EIF2AK2	A375	0.0378858	0.816337	0.77125	-0.148478	0.530866	-0.279551	0.459575	-0.546199	0.554781	0.602041	0.452386	0.164217	-0.165228	-0.329815	0.167781	-0.0710175	0.572196	-0.411468	-0.27947	-0.116337
EIF2AK3	A375	0.0802956	0.138983	-0.161847	0.0621625	-0.864879	-0.309216	0.167791	0.454523	0.207533	-0.135348	-0.286941	-0.041731	-0.269993	-0.0458373	-0.326117	0.165205	0.522473	0.670587	0.850632	0.593256
EIF2B2	A375	4.87304	4.3308	0.140135	0.613302	5.80961	1.26373	1.04421	3.57056	0.499485	0.976853	0.488501	0.267055	0.114936	0.9345	-0.451797	0.820511	0.0868383	1.24633	0.271047	0.550737
EIF2B3	A375	1.83279	16.6409	0.669682	0.437867	17.9502	-0.34776	8.01019	1.45713	0.788037	1.2326	-1.44827	-1.78185	0.373496	0.672701	0.0878139	0.355076	0.38983	-0.181321	-0.391013	0.099236
EIF2B5	A375	0.197739	2.18367	0.712769	-0.0150953	2.08601	-0.317161	1.95158	0.240269	1.05329	1.07183	0.350441	-0.277975	-0.0850279	0.354457	-0.147672	0.322656	0.176374	0.0474572	-0.33727	0.0474134
EIF2C1	A375	0.0328097	0.470272	-0.251458	-0.97056	0.0399087	-0.00717842	-0.330575	0.266384	-0.0177445	0.321769	4.21375	1.19061	-0.241022	-0.00157178	1.98928	-0.423561	0.053372	0.900319	-0.087287	0.84251
EIF2C2	A375	1.31439	-0.0439098	-0.187635	0.968372	-0.160364	0.255857	-0.733283	2.04179	-0.661964	0.455075	0.596119	0.392886	-0.016788	0.656891	-0.354549	0.323196	0.150917	0.364644	0.12218	0.458454
EIF2C3	A375	-0.0405389	-0.225484	-0.0489625	0.265878	-0.258467	0.431266	0.0901489	0.452763	0.450521	0.0215839	-2.33109	-0.388992	0.577523	0.40116	-0.0925736	-0.0300777	-0.876107	-0.950701	-0.741157	-0.0104208
EIF2S2	A375	1.30519	20.6874	0.709629	0.156126	29.5725	-0.120488	12.6941	1.31205	0.509375	2.09758	-0.173542	-0.453548	0.0171497	1.2867	-0.631643	-0.444781	0.158363	-0.346483	-0.21731	-0.227094
EIF3H	A375	0.954023	-0.0721893	-0.146267	-0.085676	-0.906208	0.654406	1.52488	2.45738	0.323949	1.27984	-0.159405	-0.739499	-0.17635	0.193263	0.00754148	0.251614	-0.284355	-0.653119	-0.716498	-0.40956
EIF3J	A375	0.56117	0.42338	0.948832	0.364562	-0.0714176	0.132511	-0.217987	0.682288	0.561329	0.728951	-1.59593	-1.19972	-1.224	0.201092	0.0738623	0.0396097	-0.16745	-0.296354	-0.191724	-0.497234
EIF4A2	A375	0.833248	0.650927	-0.283229	-0.688516	1.27154	-0.810407	-0.221102	-0.318005	-0.250733	-1.16743	0.399762	0.518099	0.325333	0.680628	-0.130038	0.224802	1.50808	-0.0604625	-0.177708	0.296468
EIF4B	A375	0.797564	-0.122233	-0.157325	1.92845	1.48389	-0.0677874	-0.297792	0.0686766	0.107496	-0.0988589	-0.397301	-0.248555	0.473527	0.928717	-0.354239	-0.199157	0.195688	0.151848	-0.395784	0.181571
EIF4E	A375	-1.12931	-0.681479	0.379636	-0.0640278	-0.248904	-0.195118	-0.361091	-0.165476	-0.16007	0.548924	-0.879145	-1.58838	0.0379985	0.100202	-0.437525	-0.108128	-0.30607	-0.021004	-0.521682	-0.429228
EIF4EBP1	A375	2.0496	2.42809	-0.0363207	0.0190741	0.857079	0.493312	0.866085	2.35689	-0.0858093	2.17714	-0.336461	-0.0989247	0.0317658	1.30279	1.30915	0.0622298	-0.367794	-0.333929	-0.195777	-0.17183
EIF4G1	A375	0.600831	0.444311	0.297782	0.0877302	0.0132177	0.132871	0.00534486	0.518596	-0.989759	0.198212	-0.162839	-0.0513982	0.74851	1.03492	-0.165744	-0.122751	1.42159	0.135789	0.00995494	1.04929
EIF5	A375	1.65689	23.1648	1.19051	0.327288	31.9485	-0.111966	16.9682	3.1517	0.352135	0.843771	-0.324546	-0.699562	-0.498807	0.715358	-0.432618	0.0672965	-0.629782	-0.2928	0.0313052	0.0219003
EIF5A	A375	2.43595	0.550887	1.78248	-0.0292576	-0.138562	0.246885	-0.459755	0.612999	0.541365	1.76208	-0.271912	-0.491099	0.599266	0.167389	-0.950991	-0.388093	0.276352	-0.195855	0.0733777	-0.116176
EIF6	A375	1.03967	0.0141343	0.236348	0.405157	0.859891	0.142661	-0.821064	0.458255	0.543515	-0.00500887	-0.0757261	-0.730773	0.0707131	0.239616	0.046493	-0.0713991	-0.823806	-0.0705703	-0.228767	-0.146893
ELAC2	A375	-0.200898	-0.219225	0.435556	1.91575	0.145324	0.444251	-0.783812	-0.112012	0.550681	-0.106324	-1.87697	-2.85588	0.179825	0.592078	-0.752829	0.21166	0.170103	-0.00365515	-0.170296	-0.0384141
ELAVL1	A375	0.126111	-0.340718	0.759446	0.888617	0.141124	-0.0490605	-0.473274	0.100863	2.63615	1.43801	-0.500228	-1.12743	0.529829	0.252374	-0.353884	0.319613	-0.0529012	0.0678687	-0.742961	-0.184752
ELF1	A375	-0.200604	-0.32989	-0.287097	0.00455035	-0.277597	0.654132	-0.677373	1.55552	0.323602	0.158075	0.398146	-1.41387	-0.238389	0.109008	-0.367801	-0.806586	0.0214401	0.902513	-0.279001	-0.244845
ELF3	A375	4.1666	1.28065	1.12297	0.754673	-0.177773	0.871258	-0.500772	3.23688	-0.086621	1.78147	-0.786988	-0.658587	0.407872	1.03572	-0.286779	-0.758552	0.0586698	-0.535271	-1.22884	0.195916
ELF4	A375	0.289991	0.742807	-0.0401487	0.269103	0.0971339	0.606423	0.616209	2.27242	0.0888723	-0.0710094	-0.657349	-0.818909	0.588609	0.0514117	0.0707759	0.792356	-0.0905909	-0.289636	-0.221735	0.0570375
ELK1	A375	0.128352	0.00135974	0.306606	0.453253	-0.5159	-0.41531	-1.45491	0.0393304	-1.48734	-0.234475	0.0783384	0.247056	0.799385	1.48438	0.0555572	0.196346	-0.00507191	0.651616	0.83485	1.31329
ELL3	A375	1.92378	-0.0540075	0.25516	0.920247	0.325514	0.155591	0.0637517	0.957601	0.939796	0.73883	0.957902	0.215704	-0.437799	0.0315185	0.369221	-0.0212095	-0.0582996	0.016782	-0.30142	0.0916266
ELOVL6	A375	-0.221047	0.400082	0.926392	1.80336	-0.45105	0.315992	-0.424604	0.0317549	0.135712	0.266066	-0.630449	-1.70977	0.28976	0.470372	-0.0136388	-0.848924	-0.396407	-0.077485	-0.429314	-0.456209
EMD	A375	0.190031	-0.0191173	-0.615186	0.322258	-0.69619	0.884483	-0.629478	2.04403	1.13892	1.11752	0.038555	0.33983	-0.450936	0.205219	-0.54522	0.841474	0.0383825	0.187607	-0.723179	0.171524
EML3	A375	1.33749	-0.326044	0.243047	0.145949	-0.163653	1.01513	-0.306742	1.80656	0.233365	1.58544	-0.174803	-0.0475273	1.06637	1.99387	-1.44751	0.307664	-0.505644	-0.259501	-0.0444534	0.10422
EMR1	A375	-0.263293	0.18965	0.321556	0.00815399	-0.101511	-0.612182	0.216318	-0.179587	0.447349	0.436988	-0.12388	-0.0934805	0.00486068	0.0818969	-0.620955	-0.356162	0.531906	-0.137093	-0.0885354	0.210534
ENDOG	A375	0.465639	0.10412	-0.353286	-0.573517	0.818368	0.0581992	0.582044	0.547641	0.258897	0.027674	-0.628579	-1.86569	0.360789	0.216379	-0.754867	-0.200216	-0.527296	-0.0417466	-0.716726	-0.556237
ENO1	A375	-1.50122	-0.00949769	0.58198	0.305692	0.0889073	-0.789166	0.000604807	0.112201	0.228234	0.218189	-0.218508	-0.244687	-0.238958	-0.155017	0.286239	-0.0907538	1.59819	-0.0278001	-0.3539	-0.213137
ENOPH1	A375	1.24865	0.010321	-0.00860833	0.73556	0.148012	1.11988	0.288657	1.59079	0.322007	1.30452	-0.734216	-0.315604	0.720997	0.197235	0.065873	-0.103743	0.224116	-0.0976389	-0.653408	-0.706222
ENOSF1	A375	0.0202952	1.12416	0.499136	0.527753	0.191177	-0.0447522	0.0797318	-0.00937239	0.182352	0.332409	0.150217	-0.0725139	0.32848	0.196724	0.599958	1.19507	-0.194484	0.216585	-0.305581	-0.150903
ENPP1	A375	0.487027	1.10072	-0.607234	-0.248604	1.54958	0.416566	-0.640079	0.508678	0.0772468	0.695715	0.0285342	-0.426945	-0.0709526	0.440942	-0.563129	0.203903	-0.320079	-0.425288	-0.0209172	-0.0769164
ENTPD6	A375	1.98733	-0.00295883	-0.348263	0.256019	1.71758	1.42107	0.54077	1.93252	-0.00801396	0.857479	-0.172433	0.406151	0.257103	0.382893	-0.607295	-0.421476	0.316584	-0.0979585	0.506735	0.757322
EP300	A375	-0.123725	-0.349662	-0.461878	0.13021	-0.356009	0.806337	-0.477844	-0.059671	1.03666	1.13681	1.21061	1.04415	-0.495145	0.920488	0.449927	0.34873	0.348827	1.99034	-0.055014	-0.279938
EP400	A375	0.436634	-0.670286	0.0646742	0.902767	-0.111717	0.216486	-0.256662	-0.204364	-0.19759	0.336497	-0.589419	-0.238125	0.511604	0.155802	-0.246613	0.00328593	-0.275064	-0.0499915	-0.635941	-0.158765
EPAS1	A375	0.193328	0.972761	-0.262512	0.0469658	-0.274176	-1.18705	-0.121212	-0.429589	0.0693918	-0.0858646	-0.354289	-0.116515	0.738365	0.892889	-0.0851791	-0.357792	0.946108	0.12359	-0.201301	0.00873545
EPB41L2	A375	-0.319047	0.4241	1.31245	-0.22955	-0.102912	0.614821	0.22318	0.597048	0.795246	0.140903	-0.024023	-0.176462	-0.217586	0.11738	0.39446	-0.47815	-0.0686788	0.215138	0.226352	-0.172018
EPB41L4B	A375	-0.0398621	-0.147957	0.868852	0.546462	-0.0411254	-0.0693809	-0.0603205	0.0901715	0.443011	0.230706	0.327185	-0.452075	-0.136618	-0.403388	0.0241391	0.261013	0.1896	-0.18876	0.684603	0.45335
EPC1	A375	0.462913	0.528597	0.576954	0.185882	0.767291	-0.103544	0.0185652	0.775852	-0.0395204	-0.435237	0.450148	0.269333	0.211632	-0.253322	-0.807494	-0.069411	0.129779	-0.125561	0.0524909	0.212175
EPCAM	A375	0.722002	-0.393232	-0.288814	0.2024	0.245146	-1.06514	0.413783	-0.114195	0.417762	-0.151755	-0.872118	-0.42189	-0.782331	-1.01837	0.214466	0.089346	-0.0269575	-0.64648	-0.0534358	0.498992
EPHA2	A375	0.28267	-0.160178	-0.389467	0.715311	0.725079	-0.259243	-0.705224	0.069274	0.32051	0.107509	0.328284	0.390706	-0.237137	-0.011277	0.0225239	0.259967	-0.240128	0.22179	0.596498	0.824182
EPHA3	A375	0.0762205	0.905239	-0.199164	0.674767	-0.0657178	-0.333539	0.421255	0.638028	-0.203736	-0.00245642	-0.278664	0.45272	1.94646	0.620586	0.298077	-0.0939597	1.95696	0.0257643	0.165892	-0.31162
EPHA6	A375	0.194606	0.691531	0.0755689	0.726971	-0.291984	0.150484	-0.167753	0.526686	-0.013458	-0.12266	0.260409	0.0931542	0.404902	0.526893	0.335165	0.06806	1.15409	0.803659	-0.0280228	0.113116
EPHB2	A375	-0.0798573	0.538816	0.178227	0.120154	0.375671	0.292128	0.0295336	-0.231746	-0.232424	-0.461294	0.0595153	-0.0721333	-0.533402	-0.772096	0.0633038	-0.230252	-0.492183	-1.0632	-0.748228	-0.467027
EPHB4	A375	-0.590837	0.651173	1.46097	0.232583	0.0312247	-0.0789363	0.273943	0.865154	0.102798	2.36243	0.123803	-0.324955	-0.515884	0.129453	-0.485747	0.106297	0.327174	0.0591059	0.0170572	0.599165
EPHX1	A375	-0.333852	-0.242937	0.063833	0.0363662	1.0945	-0.116243	-0.515867	-0.47811	0.0309918	-0.145181	0.0871369	-0.528536	0.419921	1.38073	-0.970206	-0.157002	3.24284	1.22159	0.242431	1.69261
EPHX2	A375	0.23643	0.622686	-1.16493	0.22323	0.390625	0.359968	-0.0158866	0.0541653	-1.58406	-0.493822	0.472749	0.0694907	-0.200309	-0.0200683	0.427763	1.341	1.36699	2.46723	-0.808979	-0.413653
EPN2	A375	0.871575	0.78764	-0.967574	-0.76369	0.150899	-0.0303992	-0.379119	0.276082	-0.421134	-0.379398	0.00899311	0.0496209	0.224002	0.707922	-0.220663	-0.710333	0.107754	0.211353	-0.448941	-1.26419
EPO	A375	0.141652	0.18041	-0.038233	-0.151746	0.0385944	0.0274864	-0.589028	0.722731	-0.535885	-0.470315	0.841908	1.27755	-0.251042	-0.0759521	0.857476	0.0842676	0.235382	0.206829	-0.117474	1.04469
EPOR	A375	-0.0652516	-0.670636	-0.521739	1.26002	-0.301002	0.0633241	-0.397032	0.00103265	0.141625	0.673915	0.245176	0.290204	-0.976221	0.43191	0.477132	0.0566089	-0.561531	-0.204987	-0.361613	-0.381316
EPRS	A375	0.238697	4.55442	0.453751	-0.255721	6.50763	-0.621065	1.32938	0.33102	0.209975	1.39132	-0.342479	-0.509394	0.849044	1.41605	-0.653941	0.4322	1.25484	0.535536	0.205506	1.1986
EPS8	A375	2.53143	1.55427	0.17881	-0.482818	-0.0427546	-1.09437	-0.346387	0.644655	-0.140918	0.363914	0.212792	-0.146675	0.104216	0.520577	-0.130367	-0.000260997	1.0348	0.534844	-0.392082	0.743613
ERAP1	A375	0.152463	1.44371	0.215062	0.701079	2.24751	-0.880912	-0.285797	-0.834999	-0.246806	0.782581	-0.450013	-1.27513	0.661663	0.682132	-0.647901	0.221466	0.965418	-0.121486	0.174936	0.46058
ERAP2	A375	1.2119	0.160183	-0.477235	0.0358059	0.279499	0.0929522	-1.70114	0.657726	0.0668714	-0.0275174	-1.28263	-1.0071	0.546472	0.193779	-0.196136	0.31711	0.10526	-0.960089	-0.520797	-0.44851
ERBB2	A375	-1.16293	-1.43418	1.12637	0.00484603	0.0853116	0.0398396	0.0714889	-0.47887	0.867736	0.548511	0.336274	-0.112984	-0.570564	0.201218	0.110386	-0.70361	0.21367	0.362234	0.181634	0.102919
ERBB2IP	A375	-0.0485371	-0.453605	-0.107488	-0.675117	-0.0954467	0.461414	-0.267119	-0.459047	0.176444	0.926862	1.37318	-0.544079	0.266125	0.033266	0.258849	0.88813	-0.766208	6.48396	-0.738203	0.134354
ERBB3	A375	0.382882	1.10668	-0.254108	0.191008	0.682385	-0.0441666	0.223651	-1.06145	0.919749	0.315421	0.496886	-0.44177	-0.745205	-0.434633	-0.179711	0.341292	-0.713926	-0.16213	-1.81694	-0.654046
ERBB4	A375	-0.385563	-0.679248	-2.10337	-0.352118	-0.625799	0.1727	0.658769	0.255157	0.186769	-0.17177	1.16527	-0.0951643	-0.086359	0.0278846	0.435878	0.957412	0.155535	3.3298	0.24043	0.199257
ERCC1	A375	0.323253	-0.0374801	-0.555777	0.364385	2.46295	-0.0996465	-0.102016	0.503587	0.29161	-0.213233	0.22123	-0.0372582	-0.348263	0.181315	-0.0648323	0.174079	1.31893	0.179855	-0.226775	1.42046
ERCC2	A375	-0.0893535	0.619249	0.104275	0.313106	0.444072	-0.138008	0.00343649	0.00223992	-0.935037	0.0389323	0.811241	0.229096	-0.409754	-0.16692	0.122521	-0.47674	-0.146457	-0.527131	0.00617027	0.118326
ERCC3	A375	0.386341	0.154455	-0.189276	-0.0209142	-0.388632	-0.0117843	0.144028	0.190761	1.33369	1.75512	-0.154522	-1.0462	-0.155711	0.0828823	0.0318312	-0.0761834	0.777487	0.14868	0.0236629	0.0455227
ERCC4	A375	-0.0228017	-0.281813	0.0105185	-0.0368636	-0.951973	-0.731152	0.328927	-0.20348	0.108451	0.197864	-0.251425	-0.0384157	-0.136755	-0.0359365	1.06245	0.543957	1.46864	-0.0379911	-0.630467	-0.361604
ERCC5	A375	1.32438	0.156044	0.706608	1.09385	-0.0287086	0.222479	-0.00772514	0.672977	0.162	-0.453977	-0.962602	-0.196626	1.17526	1.3569	-0.506255	0.362935	-0.1848	-0.107512	0.0825801	0.433682
ERCC6L	A375	-1.02241	-0.359158	0.372945	0.121392	-0.675189	-1.40525	-0.678372	-1.77142	0.294727	0.310889	0.4067	-0.0291201	-0.000506326	0.883335	-0.275398	0.0111547	0.0587611	0.378715	-1.06135	-0.258984
ERF	A375	0.354493	0.404264	1.17133	1.50858	0.663111	0.278681	-0.225846	2.52121	-0.0189196	0.178949	-1.09696	-1.82523	0.103286	0.591291	0.160458	0.123563	-0.230154	-0.342188	-0.446922	-0.0738148
ERG	A375	0.00103086	0.604898	-0.073924	0.208539	0.636938	-0.251094	-1.06081	1.25958	0.811469	0.294327	0.0866412	0.113516	0.797391	-0.0367662	0.00880927	0.346572	-1.18832	-0.259332	0.271937	1.26069
ERGIC1	A375	0.108413	-0.74142	0.352189	0.676041	-0.424219	0.246434	-0.394173	0.370439	1.42157	1.25856	-1.25902	-0.167568	0.464401	0.631996	-0.24802	0.0466497	0.469392	1.19555	0.102266	-0.101098
ERGIC2	A375	-0.0875496	-0.197783	0.149166	-0.300933	-0.282921	0.154522	0.660775	0.124604	-0.173877	2.12183	1.085	-0.0406412	0.00776003	-0.698405	-0.173861	0.922001	0.148805	1.55204	-1.68007	-1.76532
ERH	A375	0.025503	0.504146	-0.24889	0.566971	-0.138092	-0.356626	0.261086	-0.262003	-0.0366044	0.205101	1.51969	-0.0662265	-0.204933	0.358449	0.158486	0.537712	0.201683	2.02632	0.0935029	-0.171088
ERLIN1	A375	0.572951	-0.427824	-0.483254	0.517891	0.241441	0.37478	-0.101822	0.585001	0.17288	0.185397	0.297757	0.111996	-0.746095	-0.156673	-0.404113	-1.02014	-0.632072	-0.042285	0.0390337	0.0120507
ERN1	A375	0.782226	0.341166	-0.652605	-0.1056	0.418047	0.689379	0.16506	0.878096	0.104813	0.393911	-0.511385	-0.612006	-0.55611	-0.271979	-0.104412	-1.1821	0.195544	0.541642	-0.31351	0.225185
ERO1L	A375	-0.410889	-1.2477	-1.01527	-0.140294	0.767727	-0.142589	0.351618	-0.291312	0.0738114	0.311225	1.52681	1.27666	0.510225	0.452767	0.111497	-0.00892238	-0.277497	0.248007	0.664169	1.11318
ERRFI1	A375	-0.0811122	-0.0670295	1.39942	0.592309	0.0818598	-0.479007	-1.21519	-1.59353	-0.210304	-0.298805	0.19714	0.0461811	-0.302136	0.05103	0.0454119	0.758072	-0.788114	0.645921	0.340364	-0.311681
ESD	A375	0.137	-0.168496	0.505598	0.0773909	-0.852075	-0.230449	0.130147	-0.115391	0.460546	1.95613	0.342272	0.372325	0.238508	0.283918	-0.424413	0.144168	0.294879	0.334259	-0.0809072	-0.254512
ESPL1	A375	0.829612	0.474514	0.885746	0.041402	-0.681136	0.0246098	0.0795337	2.12563	1.29414	1.74688	-0.228754	-0.823766	0.0270233	0.146897	-0.988627	0.127465	0.65803	0.360162	-0.408665	0.826786
ESR1	A375	-0.287702	0.611498	0.123747	0.451794	-0.0124089	-0.882703	0.268423	-0.75633	-0.352626	0.0963781	-0.133447	-0.529775	0.179841	0.061475	-0.651582	0.564556	-0.297884	0.37482	-0.166548	-0.0710748
ESR2	A375	0.147352	-0.336728	-0.240123	-0.230419	-0.0417928	-0.361614	0.360837	0.115945	0.0607264	-0.021761	-0.412949	-1.12312	0.0543106	1.69582	-0.290641	0.297299	-0.0254872	-0.210737	-1.56191	-1.43471
ESRRA	A375	1.49233	-0.575731	-0.912461	-1.00664	-0.427264	-0.00554414	-1.14391	1.46494	-0.635828	-0.771023	-0.582274	-0.672251	1.2765	1.51124	-0.48169	-0.239625	-0.0490398	-0.281262	-0.396149	-0.257159
ESYT1	A375	-0.85914	-1.75071	0.571723	0.337254	1.4812	1.45964	-0.33336	-0.442472	-0.266231	-0.813963	0.384607	0.449071	0.118491	1.2264	2.11222	1.5878	0.425747	0.894513	-0.278321	-0.0930294
ETFA	A375	1.58791	0.699545	0.0112302	-0.191179	0.145409	0.33212	-0.0884275	1.07852	1.40516	-0.0327385	-0.678648	-0.336105	-0.645187	0.24124	0.338852	-0.176115	0.0414152	0.0463558	-0.118991	-0.244622
ETFB	A375	-0.265933	0.372843	0.107363	0.046903	1.26447	0.299298	-0.0982937	0.0618692	0.279663	0.387999	-1.03883	-0.506037	-0.523207	0.48285	0.0520633	0.481569	0.0774505	-0.173038	-1.39735	-0.339196
ETNK1	A375	-0.204378	-0.183026	0.0931075	-0.195036	-0.150628	-0.0804006	0.194814	0.249161	0.537571	0.33172	-0.0315467	-0.28138	-0.000815868	0.296978	0.540599	-0.727168	-0.444983	-0.119343	-0.393663	-0.512025
ETS1	A375	-1.00804	0.0891523	-0.0219773	-0.267658	0.271806	0.145173	0.457213	0.363009	0.105365	0.0892078	-0.00629702	-0.5522	-0.131673	-0.117381	-1.10637	-0.141276	0.108435	0.0186131	0.364087	0.605646
ETS2	A375	-0.294019	-0.048494	0.607888	1.04583	0.0718422	0.714536	0.639268	0.98106	0.749899	1.79942	0.101184	-0.219667	-0.161417	0.00378944	-0.272118	0.0260267	0.3808	-0.539208	0.260288	0.103215
ETV1	A375	0.1039	0.0691571	-0.187175	0.269578	0.0623377	0.024113	-0.281977	-0.261231	-0.00188452	-0.546966	-0.0647278	0.134817	0.0959906	0.453965	1.06517	0.620245	-0.000164418	-0.212782	-0.257075	0.0229352
ETV4	A375	0.339709	0.122203	2.18764	0.35783	0.399328	-0.544216	0.13852	0.327979	1.39508	1.04372	-0.51688	-0.753228	0.0651697	1.23515	-0.384459	0.350168	0.312548	-0.414744	-0.140398	-0.340273
ETV5	A375	0.149504	0.0621847	-0.113037	0.270526	0.999478	0.0295728	-0.191803	0.33081	-1.16211	0.349407	-0.938855	-0.229626	-0.222978	-0.117836	0.393356	-0.0508427	-0.00411898	-0.540662	-0.212999	-0.184715
ETV6	A375	0.631627	0.470597	0.123767	-0.351706	-0.237142	-0.774401	0.764531	-0.188915	-0.798597	0.105782	0.142918	-0.0853173	-0.266878	0.502917	0.216841	0.254451	-0.342032	0.671594	0.00684305	-0.365275
EVL	A375	-0.740825	-0.360747	-1.04003	0.0833821	0.783928	0.0735572	-0.201629	0.249966	0.663745	-0.227772	-1.04975	-0.148728	-0.170866	-0.0636705	0.618783	0.126544	-0.163774	0.760215	0.0989569	0.411702
EWSR1	A375	-1.95755	-2.8409	-0.569059	-0.45067	-0.329683	0.540692	-0.344094	0.139139	0.140909	0.219589	0.408325	-0.146894	0.332782	0.193965	-0.0895329	0.980142	0.962952	0.874734	-0.164918	0.561518
EXO1	A375	-0.160435	-0.0795133	-0.64283	0.319017	-0.888647	-0.0328527	-0.468388	0.0428635	0.299945	-0.207228	-1.39283	-1.47536	0.0497731	0.154517	-0.818923	-0.0802263	0.308994	-0.271793	-0.185939	0.0668002
EXOC2	A375	-0.191479	0.0446594	0.952997	1.13846	0.122237	0.0146635	-1.22651	-0.446543	-0.917471	0.0255078	0.312717	-0.0415199	0.102715	0.506096	-0.926133	-0.254181	0.302629	0.0447859	0.401535	0.0274523
EXOC3	A375	-0.00481173	-0.881262	-1.25694	-0.06138	0.10278	-0.229575	-0.491916	-0.00669062	-0.12999	-0.0279641	1.4306	0.390828	-0.368468	-0.141297	0.0286003	-0.202598	0.292282	0.40872	0.320059	0.0164893
EXOSC4	A375	0.19713	0.97581	0.04114	-0.295302	0.991974	0.109505	0.0420976	0.494919	0.116989	0.929119	-0.920282	-0.672114	0.932579	2.41442	-0.258925	-0.0159002	0.433966	-0.376219	0.0770147	0.128616
EXOSC8	A375	-0.460361	0.0193462	-0.186115	-0.440988	-0.0539772	-0.600143	-0.197267	-0.101727	0.092558	-0.123994	-0.215771	-0.661407	-0.0556461	1.75904	-0.519658	0.173343	1.62938	0.374811	-0.255001	0.134702
EXT1	A375	-1.21933	-1.39953	-0.377276	-0.361038	-0.166246	0.368771	-0.349883	0.03361	0.296091	0.0935716	1.15664	2.0052	-0.161787	0.82117	-0.650623	0.211816	-1.22433	0.215933	-0.128479	0.0295927
EXT2	A375	-1.05084	-0.0918851	-0.313883	1.45336	0.377901	-0.0779424	0.0613633	-0.17256	0.183481	0.8166	0.734882	0.212466	-0.0223265	-0.122801	0.165013	1.76839	1.16742	1.11231	-0.223803	0.543022
EYA1	A375	1.0258	0.282358	0.499657	0.261906	-0.235609	-0.0746276	-0.114642	-0.0861652	0.390036	-0.0449018	1.3983	0.00730848	0.18005	0.428226	1.22878	-0.182624	-1.47223	-0.239332	-0.340263	-0.713983
EZH1	A375	0.42896	-0.155331	0.280802	0.518326	0.722862	-0.624939	-0.141804	0.163465	0.180185	0.273738	0.595487	-0.0565524	-1.48753	0.0165963	0.83129	0.0332159	-0.39465	0.336602	-0.0521527	0.0384402
EZH2	A375	1.98311	1.25234	-0.0116006	0.340014	-0.755192	0.0472117	-0.837939	0.352866	-0.0473373	-0.147818	-1.18001	-1.78233	0.167179	0.291491	-1.09929	0.601198	0.0341018	-0.39748	-0.194369	0.0298606
F10	A375	-0.499819	-0.0946841	-0.414175	-0.184298	-0.13633	-1.48066	-0.445927	-1.26828	-0.274489	-0.207099	0.684396	0.11656	0.00547443	0.615839	-0.795863	0.0609927	-0.296257	0.321059	-0.196681	-0.165568
F12	A375	-0.18883	0.581307	-0.550072	0.153495	1.75062	0.00581224	-0.0904252	0.155456	0.124229	0.0589049	1.35485	0.825565	-0.085881	-0.0323294	0.479357	0.189939	-0.201268	0.68219	0.0828168	0.238162
F2	A375	1.47221	0.84816	-0.352136	0.432425	-0.642783	-0.155332	-0.0995509	0.394102	0.0379374	0.323873	0.836386	0.545441	-0.302539	-0.400701	-0.494677	0.0982168	-0.0793432	0.104652	-0.0277092	0.81359
F2R	A375	0.663829	0.376688	0.76631	0.0314085	-0.137563	-0.594508	-1.46096	-0.0682033	-0.521255	-0.389246	-0.528461	0.0814041	0.189474	-0.0407502	-0.177046	-0.205969	0.0889218	0.406288	0.115698	0.062905
F2RL1	A375	-0.843042	-0.987252	0.0182033	-0.0426587	-0.0114313	-0.261742	-1.1982	-1.46457	-0.6707	-0.817338	0.674821	0.574636	0.445193	0.544585	-0.073545	-0.220485	0.0846191	0.595576	0.779514	-0.0278564
F3	A375	-0.583939	-0.0598585	-0.119199	0.146057	-0.0188823	0.526458	0.108066	0.170528	1.34267	1.17403	-1.36473	-0.498461	0.731429	0.984663	-0.622565	0.19761	0.0197934	-0.103836	0.176544	1.277
F5	A375	-0.768427	-0.3171	-0.481643	0.19829	0.282342	-0.0506073	-0.324498	-0.739807	1.17976	0.320628	0.226246	0.00824879	-0.217093	0.475104	0.112015	-0.134452	-1.21261	0.052854	-0.387555	-0.365753
F7	A375	0.0503359	0.355375	-0.334502	0.0851099	0.101124	-0.0497706	-0.124164	-0.319494	-0.534142	-1.00853	-0.209172	-0.44189	1.21782	0.691451	-0.635696	-0.00755691	0.286055	0.525062	0.47188	0.726816
FAAH	A375	-0.0334469	-0.112395	-1.51905	-0.660842	0.139656	-0.0424145	-0.325549	0.866166	-0.37449	-0.138251	1.72578	0.840521	-0.445996	-0.0534355	0.430433	0.526051	-2.07957	0.31602	-0.169187	-0.0779274
FABP1	A375	-0.155935	0.290004	-0.0760975	-0.532657	0.267226	0.246393	-0.186194	-0.0951777	0.0014613	-0.35932	0.0312088	-0.261953	0.797352	1.19442	-0.255419	0.559145	1.04945	0.638296	1.72216	1.72263
FABP4	A375	0.347474	0.613809	0.180332	-0.145464	0.0455639	0.522518	-0.187313	0.733671	0.139806	-0.20023	0.113494	-0.0790598	1.0296	0.722975	-0.321698	0.795997	-0.430278	-0.459693	0.233801	1.19557
FABP5	A375	-0.251561	-0.123033	0.282929	0.131933	-0.116451	0.00613216	0.535484	0.549206	-0.133097	0.0563275	0.135705	-0.0324324	0.550417	0.822755	-0.0341856	0.878289	0.635097	0.510988	0.0785163	0.646518
FABP6	A375	-0.872599	-0.297586	0.638584	0.0256605	-0.289745	-1.30014	-0.369528	-1.56832	-0.504303	-0.233041	0.0100331	-0.405789	-0.742276	-0.435011	-0.831101	-1.67992	0.0655684	-0.369531	-0.695895	-1.77364
FADD	A375	-0.609882	-0.536955	-0.027228	1.00208	0.127492	-0.635117	-0.495252	-0.673826	-0.185514	-0.0829019	1.57508	2.2723	0.154916	0.103491	0.422267	0.919605	0.629758	0.561586	0.637566	1.15415
FADS1	A375	0.00497897	0.0905619	1.86037	1.10774	0.0503785	-0.348391	0.093727	0.0890284	0.266771	0.680132	0.124461	0.0964406	0.319534	0.261995	-0.0352692	0.0755553	-0.767049	0.0267475	-0.0980644	-0.0145087
FADS2	A375	-0.2161	-0.604553	-0.257847	0.615237	-0.258897	-1.15902	-0.18253	-0.557131	0.0459583	-0.191956	-0.00818956	-0.239838	1.10847	0.396443	-0.591601	-0.392654	0.261381	0.377121	-0.240725	0.220504
FADS3	A375	-0.374658	0.16929	0.134652	0.318478	0.571717	-0.429137	-0.341531	-0.16235	-0.910638	-1.30594	0.047675	-0.578651	0.1355	0.0758203	-0.466574	0.00289535	-0.0472907	1.72761	0.274931	0.319182
FAF1	A375	-0.19442	-0.464821	-0.708861	1.00502	-0.0125952	-1.09922	0.0118711	-0.0133217	0.709853	0.830303	0.032851	0.280727	-0.212129	-0.238314	1.0991	0.650014	1.12229	-0.141686	-0.162059	0.710818
FAH	A375	4.18203	0.70412	-0.072579	0.588718	0.747542	0.836405	-0.186683	3.01748	1.32147	0.756073	-0.377667	-1.58248	0.779716	0.00426821	-1.03783	0.120441	-0.406943	-0.335145	-0.232728	0.087238
FAIM	A375	-0.28287	-0.0719132	-0.274654	0.257256	-0.369275	-0.114699	-0.335686	-0.551961	-0.333615	0.208987	-0.0984148	-0.804371	-0.12256	1.29468	-0.494709	-0.51731	-0.232249	0.0415631	0.277548	0.0328886
FAM102A	A375	1.68904	0.22559	-1.17894	-0.0940443	-0.161781	-0.0773813	-0.42048	0.233179	-0.264768	0.162006	-0.644833	-0.0226411	0.625763	0.164867	0.00444593	0.114764	-0.181614	-1.23124	-0.0744323	-0.494137
FAM104A	A375	-0.834928	-0.553593	-0.0498029	-0.228873	-2.07467	-0.0317721	-0.621882	0.161665	-0.217716	0.157862	-1.23218	-0.114755	0.350671	0.247274	0.328572	0.391173	0.925529	0.15728	0.372971	0.623524
FAM114A2	A375	0.394553	-0.641856	-0.0882005	0.00234134	-0.138372	-0.529369	0.443091	-0.0583147	0.0969039	0.209222	-0.0801771	-1.09898	-1.22704	-0.251937	0.132446	0.262026	-0.482638	-0.127939	0.0156828	-0.60858
FAM120A	A375	0.200259	-0.971706	0.49115	1.28554	-1.0348	-0.165034	-0.388874	-1.49442	-0.882772	-1.46916	0.704998	0.199875	-0.428658	-0.0743037	0.886679	-0.0591321	0.258228	0.196138	-0.614626	-0.147423
FAM134C	A375	0.239247	0.859934	0.35366	-0.275716	0.140949	0.31511	0.868774	1.71988	-0.376752	0.637982	-0.432285	-0.858682	-0.197439	-0.677537	0.0117666	-0.139524	-0.283168	-0.520911	-0.574755	-1.17103
FAM20B	A375	0.091149	-0.431703	-0.122162	0.361655	0.124789	0.0547452	0.178901	1.10131	1.10494	0.614158	1.11757	1.67201	-0.928126	-1.23708	0.189953	0.309326	0.342871	0.34623	0.150241	0.33654
FAM3C	A375	0.471872	0.17529	0.264675	1.22878	1.2481	-0.472076	-0.174588	0.411089	0.866111	0.401564	1.21833	-0.0550265	-0.0644975	-0.278465	0.569177	-0.0146327	0.0465894	-0.255423	-0.365457	-0.830704
FAM57A	A375	-0.383545	0.000499984	0.0091909	0.298509	3.22206	-0.0297078	-0.116702	0.271239	-0.188414	0.0429666	-0.194142	-0.846354	-0.146748	0.191276	-0.307218	-0.0350591	-0.582457	-0.0983646	-0.302093	-0.264342
FAM63A	A375	0.805905	0.463378	0.631795	0.206978	0.05532	0.478805	0.233746	2.5154	-0.0549083	-0.0550812	0.0890309	-0.614515	0.0456296	0.0812748	0.0539971	-0.348047	0.126994	0.11064	0.0946113	0.0700466
FAM69A	A375	1.15559	0.0391104	-0.25119	1.50814	-0.923099	0.710787	-0.398526	2.70422	0.0355246	0.375298	-0.223842	-0.0124602	0.520276	2.15062	-0.239963	-0.58568	-0.482684	-0.531817	0.169074	-0.0457152
FANCA	A375	-0.442386	-0.277037	0.59281	1.08814	-0.105478	0.287025	1.29775	0.277554	1.54754	1.70357	-1.96217	-1.45687	0.125159	0.93424	0.672125	-0.567112	0.283668	0.302801	-0.286121	0.0686305
FANCF	A375	-0.345806	0.295643	0.104429	0.52125	0.531889	-0.724213	-0.296563	-0.50706	-0.285671	-0.073403	0.417789	0.0369282	0.578141	1.51508	0.280591	0.499118	0.443375	1.17438	0.313565	1.57814
FANCG	A375	-0.152586	-1.16793	-0.0580484	-0.770111	0.961342	-0.230222	0.228085	-0.219462	0.133177	-0.136625	-0.185169	-0.598852	0.448822	0.644011	-0.594091	0.785602	0.129101	-0.00823519	0.0363552	0.455879
FANCL	A375	-1.00198	-0.131918	-0.36236	0.198031	0.153568	0.644734	0.0296859	-0.511703	-0.0779326	-0.493279	-0.931749	-0.815165	-0.232338	-0.0192904	0.17873	-0.254834	-0.212214	-0.128596	-0.583832	-0.672567
FAS	A375	-1.2802	-0.51661	-0.234631	0.498656	0.170912	-0.538	-0.014687	-1.43299	0.336201	0.165055	-0.979925	-1.18999	1.0238	1.56751	-0.648842	-0.223902	1.20676	0.511276	0.146857	0.250134
FASLG	A375	0.172209	-0.478671	-0.433707	1.59909	-0.249678	0.174524	-0.0453435	1.71583	1.46797	0.571448	0.223354	-0.461571	0.716806	0.145469	-0.503376	0.0119851	0.904475	0.0580958	-0.160757	0.386113
FASN	A375	0.238333	0.0291952	0.483118	0.0716903	-0.235834	-0.244347	-1.31594	0.0519564	-0.0186994	-0.427253	0.574164	0.226598	-0.738949	0.327063	0.0596742	1.38997	0.380874	0.487052	0.864363	1.77893
FASTKD5	A375	-0.548936	0.00557481	0.205223	0.026445	0.426998	0.0109697	-0.0158101	0.256525	0.202188	-0.25528	0.0810031	-0.564363	-0.966933	0.440446	-0.26029	-0.407777	0.840121	0.122994	-0.686014	0.0495872
FAT1	A375	-0.609544	-1.016	0.152764	0.407355	0.079862	-0.252095	-0.590795	-0.284387	0.189983	0.0819574	0.204683	0.179798	0.224256	0.581076	-0.359072	0.139697	-0.027892	0.0403888	0.0356398	-0.0308117
FAT4	A375	0.107701	-0.0630531	-0.179676	-0.165237	-0.0145156	-0.0854822	-1.29285	0.151302	0.129987	0.907502	-0.138114	0.712283	0.0891014	0.386175	0.234922	0.246642	-1.27732	0.138039	-0.0519244	0.0140933
FAU	A375	-0.761736	-1.73847	-0.583795	-0.014457	-0.238637	-0.0615368	-0.90692	-0.141324	-1.40373	-1.1428	0.935307	0.486753	-0.00670476	-0.411342	-0.0348069	0.506413	-0.0724089	1.8886	-0.700059	-0.470798
FBP1	A375	0.882492	-0.0209256	-0.481438	0.0975223	0.521521	-6.03561e-06	-0.563336	-0.139883	-0.0690427	-0.71202	-1.14151	-0.673286	-0.365662	0.0238188	0.149464	0.27445	-0.282269	-0.442473	-0.468458	-0.221669
FBRS	A375	-0.76057	-1.34025	0.122523	0.46074	0.123155	-0.125074	0.0135592	0.0341409	0.113736	0.195081	-0.37263	-0.2909	0.889384	1.24237	0.213212	-0.0425748	-0.236799	-0.261792	0.174604	0.597321
FBXL12	A375	0.25944	-0.116402	-0.334383	-0.032537	-0.463873	-0.241148	-0.500034	0.264495	-1.0064	0.134467	-1.293	0.252905	0.991897	2.30143	-0.804649	0.398934	0.714996	-0.0668763	0.0332307	0.319972
FBXL19	A375	1.58567	-0.0374819	0.173782	1.00379	0.249597	0.0087171	-0.726405	1.785	0.162528	0.303086	-1.96098	-0.636978	0.0746836	1.21478	0.252592	0.820944	-0.0509377	0.377643	0.0186127	0.105755
FBXL20	A375	-0.371009	-0.0448899	0.319568	0.459279	0.313158	0.259313	0.0223325	0.862906	0.434228	1.08797	-0.589161	-1.15262	0.112765	1.22652	-2.38579	-0.178578	-0.0595056	-0.0747998	-0.0234576	0.226846
FBXO11	A375	0.50696	0.141731	-0.0986409	-0.373451	0.308303	-0.49231	-0.375362	-0.455098	-1.3745	-0.0477722	-0.618589	-0.390799	-0.0643609	-0.787408	-0.238733	-0.22753	0.506361	0.19084	-0.363503	-0.145206
FBXO21	A375	-0.991824	0.134264	0.179759	0.042269	0.42649	0.0923055	0.718142	-0.399754	0.180557	0.183137	-0.03247	-0.536695	0.376115	0.516966	-0.805143	-0.403287	-0.143659	0.263536	-0.185227	0.128259
FBXO5	A375	3.03226	1.40171	-0.0622924	0.805707	-0.308605	-0.23876	-0.397592	0.159528	0.158424	0.183144	-0.0391517	-0.414557	-1.4684	-0.219597	-0.0515799	1.12722	0.862493	1.16155	-0.145526	1.54225
FBXO7	A375	0.858622	0.480191	-0.2816	0.111193	0.184804	-0.163319	-0.259778	0.306324	-0.644498	0.448835	0.530616	0.370494	-0.154468	0.836288	0.212229	0.207116	-0.47797	0.643942	0.0323792	0.595887
FBXW11	A375	-0.0527322	-0.921786	-0.184729	0.0548803	0.153187	-0.532029	0.167233	0.0135217	0.15088	0.143113	0.0340226	0.128567	1.70566	-0.00674778	1.08847	0.097087	0.52693	1.09346	-0.753161	-0.228833
FCGR2A	A375	0.289812	-0.130487	-0.345681	0.651583	0.321201	-0.550649	-0.458146	0.476419	0.142108	-0.448064	1.72127	-0.119386	-0.333864	-0.0563156	-0.167196	-0.871784	-0.0568509	0.583847	-0.0259424	0.0722513
FCHO1	A375	0.809665	-0.0991531	-0.512542	0.278678	0.106825	-1.09633	-0.936775	-0.205182	-0.0862257	-0.692105	-0.914491	-2.01526	-0.0153438	-0.222809	-0.148813	0.0181443	-0.2755	0.068755	-1.47559	-0.565912
FDFT1	A375	-1.01951	-0.172389	0.33327	0.149836	0.0300801	-0.271715	-0.387416	-0.529411	0.337114	0.214465	0.0968517	-0.148211	-0.200461	0.234888	-0.0372806	-0.723235	-0.514997	-0.2067	-0.941219	-0.546847
FDPS	A375	0.39336	-0.135909	0.38784	0.141954	0.0711525	-0.320218	-0.34417	0.189469	0.0892707	0.115729	-0.316441	0.0783625	0.245299	0.387097	0.0160869	1.16505	0.902323	-0.0590915	0.0724685	1.10142
FDX1	A375	-0.791473	-0.214285	0.466501	-0.0233888	0.494565	0.110808	0.0865381	0.191228	-1.25961	-1.03768	-0.143751	-0.581876	0.283639	-0.0548822	0.0551625	0.0755317	0.0991738	0.263538	-0.157063	0.576146
FDX1L	A375	0.340222	0.197098	0.487204	0.453085	0.498911	0.350301	-0.283373	1.77382	0.939506	1.82091	-0.220631	-0.0432423	1.40311	1.18442	0.328216	-0.00729755	0.197709	-0.0831009	0.129283	0.11976
FDXR	A375	-0.0163122	0.292086	-0.0345876	0.376982	0.507242	-0.0337314	0.0910272	0.0247356	-0.242704	0.112996	-0.592774	-0.446165	0.615588	1.55321	-0.757093	0.117491	0.118663	-0.273029	0.0743093	-0.232207
FECH	A375	-0.042063	0.290282	0.546668	0.0233876	0.205578	-0.0799882	-0.0911701	0.0474121	0.411962	-8.46227e-05	-1.19086	-1.62683	0.35189	0.887876	-0.0830678	-0.0669677	1.27051	-0.522026	-9.79506e-05	-0.312098
FEN1	A375	0.0694054	-0.0101529	-0.422129	0.00379946	0.0958128	-0.0842701	-0.68941	-0.372904	0.084216	0.498176	-0.323597	-0.00444674	0.30736	0.187912	-0.15581	-0.105863	-0.276956	0.42611	0.357226	0.176498
FER	A375	0.0991473	-0.57729	0.336681	0.252585	0.106922	0.183607	-0.223953	0.192725	0.0757035	0.392089	2.84831	-0.033407	0.0164385	-0.393355	0.12217	0.777566	0.23893	1.17834	-0.145489	-0.546672
FERD3L	A375	-0.113517	-0.317888	-0.314707	0.300913	0.221605	0.012065	0.444147	0.166488	-1.0234	-0.905181	0.833106	0.274489	-0.156823	-0.508434	-0.138621	-0.249161	0.91328	2.24056	0.0594128	0.377165
FERMT1	A375	0.62631	1.16203	-0.461243	-0.279415	0.222489	-0.631235	0.00573039	0.200745	0.694995	1.61916	-0.453981	-0.37497	0.432334	-0.0261203	0.0533031	-0.228554	-0.217526	-0.371899	0.061818	-0.262404
FES	A375	0.143345	-0.888568	-0.567633	-0.133647	0.0417414	0.0699825	-0.128267	1.3662	0.487936	1.36014	-0.980193	-0.796464	0.228411	0.772602	-0.0922505	0.611096	0.0308901	-0.322359	0.0373339	0.305418
FEZ1	A375	-0.271789	0.0390432	-0.224688	0.245153	0.408339	-1.26044	-0.319987	0.2979	0.402753	0.380122	-0.975087	0.0159433	0.540777	1.80323	-0.49185	-0.144794	0.269147	0.332212	0.326589	0.777226
FEZ2	A375	-0.725605	0.211488	0.0636629	0.19614	-0.108987	0.349053	0.346203	0.367451	0.878161	0.891511	0.799545	0.062881	-0.013706	0.482522	0.419989	1.00578	-0.53328	0.241499	-0.0701289	0.0325942
FFAR1	A375	-0.0873113	-0.253598	-0.0812562	0.362344	-0.0197066	-0.283399	0.0411234	-0.772742	0.808239	0.152258	-0.315891	-0.350403	-0.0737554	0.0647427	-0.0634315	0.00886471	0.568208	0.397635	0.323801	0.531501
FGA	A375	-1.15493	-1.76892	-1.00334	-0.0909459	-0.0630573	-0.0240849	-0.339637	0.0716755	0.0110901	0.234718	0.975132	0.275941	-0.491568	0.141912	0.211867	0.200731	0.331708	1.04225	0.232631	0.525997
FGB	A375	-0.140025	0.522346	-0.136833	0.568099	-0.206046	-0.157745	-0.390491	0.17905	-1.30128	-0.531189	0.599818	0.374397	-0.0713741	-0.0102033	-0.309291	-0.391468	-0.0839553	1.82019	-0.241625	-0.0642774
FGF10	A375	-0.16411	0.0325525	-0.454307	-0.0909965	0.86117	0.0948406	0.237602	-0.225345	-0.104199	-0.0691504	-1.26889	0.755601	0.668883	-0.0793424	1.0326	0.2779	0.554657	-0.177956	0.51992	0.343764
FGF2	A375	-0.483571	-0.0821608	0.0131937	-0.1031	0.291475	0.344162	0.246463	0.148771	0.202935	0.756561	0.00598091	-0.052655	0.553032	0.783484	-0.746524	-0.0956389	-0.155415	0.515341	0.394399	0.333324
FGF9	A375	0.223488	2.14957	0.612828	-0.357338	0.134245	-0.142428	0.0838696	0.195	-0.00758205	0.354829	-0.445737	-0.294717	-1.83267	0.557513	0.452652	-0.0620198	-0.0382613	-1.07275	-0.923541	-1.06708
FGFR1	A375	1.15036	0.387179	0.180574	0.715242	0.987224	0.0398938	0.142117	-0.0255547	0.751814	0.752055	-0.20523	-0.38741	0.0583431	0.856278	-0.240295	0.677178	-0.0147314	-0.351288	-0.24721	0.0408524
FGFR1OP	A375	1.11114	-0.317307	0.153161	1.38029	0.77382	0.0973054	-0.188495	1.63768	0.00826361	0.488549	-0.466076	-1.02162	1.8859	2.23942	-1.46932	-0.344301	0.674095	-0.647271	0.00948472	0.200589
FGFR2	A375	-0.0827469	0.959188	-0.283982	-0.339977	0.210084	0.331882	-0.0548207	0.0151837	0.777512	0.118546	0.0239705	-0.67716	-0.260385	0.304705	0.214829	-0.143312	0.529424	0.0141688	-0.577505	-0.222493
FGFR3	A375	-0.115079	-0.0439658	-0.483656	-0.532495	-0.320285	-0.421684	-1.75845	0.0150979	-0.200714	0.107686	-0.0436565	-2.63342	-0.538864	-0.0690019	-0.214451	0.0523072	-0.218703	0.240735	0.030568	-0.478023
FGFR4	A375	0.582312	0.166206	0.124585	1.86736	-0.718348	0.0195168	0.0747844	0.713341	-0.899382	-0.351047	0.051763	-0.458109	0.109657	0.780711	-0.530128	0.603113	0.0650101	0.670655	0.210768	-0.0251392
FGFRL1	A375	0.109838	-0.0096953	-0.0974158	1.39272	-0.850746	-0.163739	-1.35986	1.28217	-0.284299	-0.707116	0.0135644	-0.676334	0.0949367	0.948133	-0.626371	-0.172608	-0.189496	0.0847824	0.00417371	-0.0615577
FGG	A375	-0.110956	-0.118934	0.261243	0.353144	1.93078	0.358132	0.163938	0.216849	0.667227	0.908054	-0.597268	-0.0527622	-0.166439	-0.377184	0.468162	0.310795	-0.10652	0.0190653	-0.301358	0.073106
FH	A375	1.21514	0.826712	-0.650611	0.0345594	-0.137533	-1.06309	0.0735698	-0.463082	0.322082	-0.840524	-0.0881415	0.0930476	-0.140455	-0.0574062	-0.0817098	0.294816	-0.948807	0.0166676	-0.169245	-0.274291
FHL2	A375	0.47388	0.718165	-0.431407	0.176589	0.484536	0.0329882	-0.0615119	0.601466	0.468423	-0.127989	-0.114674	-0.180997	0.188203	3.35075	-0.466711	0.282073	0.176608	1.22672	1.49716	1.56605
FIBP	A375	-0.604097	0.507571	-0.106826	0.200017	1.61646	-0.470071	0.171207	-0.478599	0.397245	0.302493	-0.311764	-1.25281	-0.0180019	0.488955	-0.312551	-0.454282	-0.298447	-0.334677	-0.796155	-0.683014
FIGF	A375	0.0368776	-0.0258182	-0.347583	-0.0871173	0.569829	-0.210827	-1.77167	-1.34837	0.018568	0.365755	-0.527017	-0.0925429	0.281165	0.264441	-1.05807	0.104589	0.100962	-0.288844	-0.0667983	0.116108
FIS1	A375	-0.280349	-0.0664272	0.389163	0.470155	-0.328483	-0.337114	-0.887525	-0.703642	0.0963929	0.749192	1.259	-0.36939	-0.387597	-1.45815	0.142978	0.0678002	-0.238594	0.456267	-0.501182	0.344022
FKBP14	A375	0.113141	-0.269938	0.118544	0.184409	0.572759	-0.287601	0.121884	0.511763	0.333468	-0.210825	0.858875	-0.127732	-0.632023	-0.316672	-0.825178	-0.0308208	-0.731583	1.29908	-0.100279	0.170623
FKBP1A	A375	-0.438411	0.124146	0.12207	0.129696	0.491647	-0.62109	0.116149	0.434288	0.491322	0.808382	0.381114	0.404781	0.71232	0.241254	0.253	0.395969	0.445584	-0.0208723	0.20448	-0.0370204
FKBP3	A375	-0.0891904	0.723775	-0.342143	-0.356408	0.2218	-0.547583	-0.0601703	0.0245448	-0.519688	-0.63659	-0.109564	0.246601	0.00153062	0.621598	-1.35336	-2.21085	0.446175	0.230505	-0.140179	0.237486
FKBP4	A375	0.0745806	-0.0439384	0.275211	-0.232887	-0.268063	-0.39425	0.323592	0.729508	-0.0326656	0.153011	0.815803	0.819103	-0.338489	-0.0730094	2.53107	1.68325	-0.236396	0.864601	-0.0528704	0.707173
FKBP5	A375	0.309738	-0.556256	0.667152	0.122103	-0.0429719	0.57295	0.0952249	-0.0379741	0.053349	0.343451	-0.237799	-0.457833	-0.408661	-0.123054	-0.313404	-0.50465	-0.193825	-0.778993	-0.0594312	-0.227006
FKBP8	A375	1.26043	-0.747156	-0.293399	0.322984	0.610396	1.29135	-0.38594	0.535988	-0.461108	-0.0886166	0.226072	-0.0778311	-0.317776	-0.0183552	-0.817779	-0.365638	-0.576151	0.244436	-0.0825472	0.479247
FLI1	A375	1.34353	1.13319	-0.324826	-0.221268	1.46102	-0.125231	-0.169367	0.522577	0.0661983	0.601918	-0.803377	-0.457873	0.976324	1.35474	-0.951682	-0.0264185	1.26889	0.066838	0.603742	0.635099
FLT1	A375	-0.411731	0.0578126	0.0723528	0.0972376	0.00103161	-0.397664	0.396678	-0.108438	0.866518	-0.0391061	-0.861166	-0.34995	-0.0249979	0.199588	-0.00241895	-0.0324936	0.330561	0.395402	-0.35212	-0.0796886
FLT3	A375	-0.319736	0.198794	0.196332	0.519806	-0.0784246	-0.331383	-0.0617235	0.50233	-0.272711	-0.679697	0.441443	0.0764151	-0.224811	-0.109461	0.486378	0.282958	0.562019	0.616641	-0.861787	-0.281279
FLT4	A375	-0.042022	-0.444637	-0.185855	0.0771428	-0.579925	-0.35453	-0.297028	0.536475	0.14355	0.340072	-0.642112	-0.715331	0.811337	0.793199	-0.740229	-0.129012	-0.349858	-0.151107	-0.34921	-0.532659
FN1	A375	-0.503338	-1.25391	-0.114415	0.263499	-0.1489	0.474271	0.0201484	-0.17818	0.0481235	0.16964	0.203146	1.33952	0.255694	0.284121	0.0424242	0.410046	0.0784	0.0541079	0.244256	1.98863
FOLR1	A375	0.0956965	-0.989625	0.933591	0.439961	0.350714	0.472641	0.739177	0.978787	0.0419006	0.900621	0.76174	0.0963428	0.104555	0.484012	-0.251243	1.20457	-0.295176	0.879296	-0.264578	0.018683
FOS	A375	-1.35526	-0.551627	0.377982	0.731002	0.213728	-0.531763	-0.62727	-0.128522	0.393597	0.207975	-0.285021	-0.13306	0.0911196	0.600529	-0.011264	0.0618236	0.362905	-0.274129	-0.070033	0.28056
FOSL1	A375	0.106005	0.377759	-0.0114155	-0.393427	0.617209	0.222489	0.113936	0.591902	0.0918917	0.279189	0.459101	-0.137046	0.41618	1.34851	-0.883198	0.441121	0.246933	1.38496	0.0223776	-0.148709
FOSL2	A375	0.817072	-0.232676	0.159419	0.955626	0.37287	0.955272	-0.053265	0.24801	-0.485437	0.942768	0.0358447	0.347647	0.498582	1.67352	0.196656	0.286322	0.168177	0.420729	0.0606497	0.257445
FOXA1	A375	-0.384326	-0.903791	-0.697691	0.707105	-0.998589	-0.058236	-0.297676	-0.057528	-0.137185	-0.45961	0.172235	0.136882	0.0999806	0.969531	0.515215	0.505993	-0.107151	0.968056	-0.0598462	0.92016
FOXA2	A375	-0.214072	0.0452409	-0.270785	0.362946	0.441896	-0.15371	-0.106227	-0.472411	-0.849103	-0.848606	0.222928	0.0685589	0.00905313	0.85135	-0.631469	-0.0572437	-0.0744142	0.242782	0.497801	0.694899
FOXA3	A375	0.835186	0.0972003	0.126705	0.0997051	0.068188	0.313992	0.0106229	0.317227	0.309404	1.00835	-0.856154	-1.68148	0.194657	0.502553	-0.28118	0.439464	1.01405	0.0533337	0.0473286	0.430836
FOXD4L3	A375	-0.281311	-0.405699	-0.698198	0.157592	0.0823162	-0.0528142	0.411008	0.796671	0.454411	0.15124	-0.883184	-1.08413	0.102694	0.0752627	-1.03653	-0.0587993	0.219412	-0.460618	-0.628955	-0.0150192
FOXF2	A375	0.77658	0.503565	-0.314143	-0.81907	-0.421711	0.0500024	-0.0122747	0.112158	-0.0637071	0.0910952	-0.830426	-0.686703	0.234949	0.94848	-0.358116	0.0208338	-0.41986	0.2492	-0.241928	-0.130172
FOXJ2	A375	0.0400235	-0.0281859	0.363092	-0.00528176	-0.152145	-0.363355	-0.0632227	0.453669	-0.0912057	0.00553725	3.42443	2.5714	-0.11726	-0.233361	0.196992	0.74453	-0.199488	2.03658	-0.429978	-0.0393636
FOXJ3	A375	-1.70551	-0.313562	0.0817767	0.662825	-0.265733	-0.311805	0.417924	-0.0842724	0.638194	0.387112	1.25062	-0.191101	-0.832401	-0.248305	0.947335	0.857372	-0.125789	0.374217	-0.670629	-1.39468
FOXN3	A375	0.242231	-0.640565	0.0260796	0.66809	0.379728	-0.183778	-1.22602	0.0373037	-0.495206	-0.23399	-0.184068	-0.394024	0.00895829	0.386119	-0.630533	-0.408956	-0.199464	0.57666	0.384815	0.373932
FOXO1	A375	-0.219577	0.383853	0.06537	0.827276	0.56367	0.805412	-0.477698	0.282653	0.242983	0.149139	0.0666709	0.0426897	2.14905	0.6277	0.563862	0.208711	1.2967	0.884806	0.377772	2.89631
FOXO3	A375	1.69509	0.146614	0.144717	0.14767	0.35298	-0.137626	-1.34089	-0.0591399	0.0542872	0.366675	-0.850253	-0.566153	-0.0666066	0.12839	0.245272	0.971121	0.0141297	-0.14686	-1.03992	-0.892118
FOXO4	A375	1.88838	-0.0317333	-0.511498	0.0719206	-0.137491	0.618417	0.0913924	2.58443	0.0674275	1.06883	-0.579374	-1.0186	0.0887425	0.786435	-0.109657	-0.309629	-0.15316	0.0281761	-1.02795	-0.957356
FOXP3	A375	0.395232	0.159934	0.12974	0.459334	0.403689	-0.192673	-0.69149	0.065233	-0.322593	0.1674	0.543862	1.55739	-0.0703787	-0.133113	-0.437078	0.0561081	-0.364273	-0.164256	-0.0785999	-0.157823
FOXQ1	A375	-0.000828746	0.0777916	-0.0237452	0.19441	-0.0428676	-0.17493	-0.122015	-0.0114226	-0.299538	0.0853712	-0.146278	-1.52576	-0.51798	-0.010526	-0.345881	-0.212249	0.280369	-0.18887	-0.442651	0.26517
FOXR1	A375	-0.528757	-0.404831	0.652719	0.081665	0.292375	-0.538551	-0.780616	0.34321	1.18647	0.614801	-0.368017	-0.573126	0.480082	0.200193	-1.34987	-0.374913	-0.414194	-0.388344	-0.538271	-0.0659526
FPGS	A375	0.0902896	0.105739	0.20255	0.664201	-0.640862	-0.00953523	-0.87589	0.279274	-0.0588971	0.366013	-1.14134	-1.99688	-0.0475589	-0.166183	-1.44372	0.371591	-0.621223	-1.02811	-0.082255	-0.197955
FRAT1	A375	0.740141	-0.142559	0.21557	0.495624	0.52781	-0.147049	-1.12377	0.014753	-0.158578	-0.207319	0.566379	-1.08454	-0.478817	-0.024796	-0.150179	-0.307778	-0.290099	-0.0383322	-0.368804	-1.18619
FRAT2	A375	0.0703592	-0.210116	0.220299	-0.0149098	-0.359707	0.28495	-1.05231	-0.0227657	-0.193602	-0.414422	1.25334	2.84808	0.401135	0.0712485	0.662218	0.025319	1.36521	1.15788	0.160487	0.460332
FRS2	A375	0.692676	0.144415	-1.47736	-0.44777	-0.935549	-0.437049	-0.0641611	-0.220507	-0.0565832	-0.107846	0.94075	1.19885	-0.00321417	0.0555965	1.37484	0.230125	-0.170479	0.562928	-0.0156349	-0.0506539
FSD1	A375	0.191542	-0.0301913	-0.786904	0.0900183	0.198697	-0.473633	-0.706885	-0.729058	0.41358	-0.0704015	-0.639736	-1.32334	-0.270629	1.437	-0.50984	-0.431824	-0.0220311	-0.846969	-0.758928	-0.67968
FST	A375	-1.06498	-1.37865	-0.00179604	-0.470667	0.696237	-0.59341	0.107207	-0.62604	0.312551	0.257791	0.679126	-0.350316	0.165519	1.19905	0.0664289	0.842602	-0.50913	0.741707	-0.488637	-1.90152
FTH1	A375	0.000207357	-0.355715	-0.709604	-0.0148376	0.731057	0.175333	-0.252562	-0.184322	-0.212103	-0.045467	0.125444	0.0466549	0.874235	-0.119791	-0.444651	0.873691	-0.544609	-0.333592	-0.819075	-0.310344
FTL	A375	-0.195853	-0.0779668	-0.604296	-0.182635	-0.0728137	-1.07361	-0.0823704	-0.076989	-0.00369566	-0.0971309	-0.19814	-0.46496	0.466994	0.47665	-1.04791	-0.83161	-0.159185	-0.0956622	0.0989216	0.510906
FTSJ1	A375	0.311903	-0.329496	-0.787326	-0.81141	0.466861	0.585106	-0.154961	0.271074	0.188719	-0.883194	0.130576	0.467777	-0.127888	0.161576	0.26867	-0.344638	0.0403139	0.0167191	-0.378906	0.304987
FURIN	A375	1.67219	-0.333532	-0.389921	0.113636	-0.00655422	0.872827	0.10079	0.92858	0.353779	1.7996	-0.690252	-1.31219	0.16233	0.108947	0.13178	-0.134612	-0.583708	-0.111382	-0.560718	0.0137779
FUS	A375	0.137391	-0.317145	-0.435817	-0.433057	0.123996	-0.410906	-0.801316	-0.025009	0.347822	0.384664	-0.563534	-0.796913	0.00716027	0.0960462	-1.43791	-0.443512	0.681291	0.118405	0.330543	0.222301
FUT1	A375	0.479239	0.972389	-0.1641	0.239613	1.41312	0.0728428	-0.534248	0.323838	0.410932	0.700396	-0.998868	-0.75703	0.350363	0.826527	-1.09271	-0.695701	-0.13417	-0.192699	0.0774147	0.620632
FUT2	A375	0.0858307	-0.249528	-0.264472	-0.765332	-0.0602354	-0.769157	-0.0222468	-0.0839816	0.0218522	-0.301691	-0.826514	-0.548445	0.205568	0.724455	-0.758985	0.132826	0.199872	0.609546	0.40136	1.22772
FXYD2	A375	-0.0482979	0.0895479	-1.18458	0.252585	0.0531026	-0.141001	0.843292	1.25506	0.858232	-0.289378	0.444276	-0.156646	-0.193914	0.648962	-0.00572109	0.155288	0.27203	0.60879	-0.459192	0.202808
FYN	A375	-0.289967	0.587503	-0.130756	0.206265	0.417155	-0.734931	0.380286	0.416524	0.326359	0.523228	-0.324477	-0.631694	-0.419353	0.159705	0.0912811	-0.220039	-0.126365	-0.255822	-0.198432	0.0180949
FZD1	A375	-0.288736	0.589888	0.0940018	0.361597	0.960242	0.13324	0.54733	0.591579	0.0570998	1.07851	0.735492	0.625698	-0.0506896	-1.10527	0.184275	0.0352234	-0.256604	-0.754131	-0.736622	-0.362108
FZD2	A375	0.268698	-0.840076	-0.291877	0.160489	-0.700265	-0.0507188	-0.39064	-0.192794	0.155258	0.0648183	-0.714108	0.00647947	0.511269	0.880658	-0.373609	2.20684	-0.64785	1.4177	-0.026858	0.181643
FZD3	A375	-2.48458	-0.814952	0.141477	0.450607	-2.69196	-0.630076	-0.175987	-1.11187	0.141565	-0.107076	0.367441	0.77919	0.710568	0.00455073	1.245	-0.0722754	1.05758	1.53348	0.249855	0.368008
FZD4	A375	-0.394118	-0.0916458	-0.00922368	1.19751	-0.283684	-0.580559	-0.200016	-0.00111704	0.831669	0.331805	-0.744021	-0.410646	0.15842	0.268124	-0.393677	-0.081329	-0.195016	-0.533493	-0.450978	-0.378588
FZD5	A375	0.63121	0.608127	0.160518	0.132595	0.743876	-0.980832	-0.0905662	-0.347883	0.172742	0.0207983	-0.529825	-0.177815	-0.102313	0.666672	0.633829	-0.0217396	0.536259	-0.0666701	0.206819	0.422564
FZD6	A375	-0.761466	0.0953518	-0.678958	0.106588	-0.379379	-0.137307	-0.364792	-1.20175	0.268599	0.104612	1.49086	2.25155	0.100042	-0.248553	-0.0901842	1.25502	-0.241407	2.59783	-0.217072	-0.0234217
FZD7	A375	-0.191652	0.764583	0.106558	0.699379	1.17937	-0.390033	0.123285	0.0474314	-0.0350052	0.511625	-1.12672	-0.980938	0.774838	0.420053	-0.260109	-0.915744	-0.44564	-0.655943	-0.0507698	-0.0465117
FZD8	A375	-0.0821817	-0.221922	0.18556	0.69092	1.0949	-0.169039	-2.90412	-2.6851	-0.152198	-0.295828	0.0299901	-0.326354	0.418041	1.29293	-1.24093	-0.841888	0.462487	0.524177	0.620854	0.452577
G2E3	A375	1.82247	0.557136	-0.144099	0.624206	-0.458372	0.26203	0.0797596	1.22822	-0.062486	0.316449	-0.535217	-0.475074	-0.282149	0.206288	-0.0118555	0.397192	0.255035	0.106942	-0.482575	0.0836572
G3BP1	A375	-0.0566844	-0.512908	0.118929	0.701711	0.692167	0.340082	0.0880124	0.227894	-0.174422	1.30259	-0.819973	-0.114594	0.269054	1.02154	0.0961423	-0.21236	0.163217	-0.488804	-0.135454	0.436866
G3BP2	A375	-1.20019	-0.882328	-0.33241	0.205852	0.465809	-0.161272	-0.524011	-0.302109	-0.833173	-1.0845	-0.443372	-0.996495	0.379496	0.012422	-0.897478	0.00844528	-0.594095	0.281551	0.50822	0.321286
G6PC	A375	0.461695	0.22295	0.344015	0.613359	0.303372	0.371355	-0.07803	0.723938	0.325565	0.448537	0.162457	0.00573398	0.141608	0.122106	0.0697511	-0.287982	0.0107385	0.0871585	0.128632	-0.0408607
GAA	A375	0.0628159	-0.0966064	-0.171755	0.0937314	-0.0830696	-0.303829	-0.409015	-0.224582	1.13894	0.857548	-0.334941	-0.420519	0.859035	0.566796	0.588791	0.604791	0.571978	0.123336	-0.214757	0.630814
GABARAPL1	A375	0.656201	0.734999	0.429916	1.731	-1.99968	-0.0676904	0.104994	1.89728	0.00484581	1.15331	0.0581611	-0.356722	0.070165	0.814242	-0.0657115	0.276233	1.17955	-0.0394326	-0.325856	-0.224548
GABBR1	A375	0.293456	-0.601099	0.0696584	0.0433111	-0.368069	-0.711621	-2.36949	-0.383592	-0.301935	-0.992446	-0.0797659	-0.0359094	-0.0447737	1.11736	-0.0757127	0.20565	-0.198317	0.145709	0.664166	1.15956
GABBR2	A375	-1.03691	0.178371	-0.356073	0.183937	-0.500593	-0.628288	-0.221002	0.249644	-0.0942225	0.205556	0.112923	0.152745	0.0162516	-0.160258	-0.748209	0.0412518	0.379797	1.60221	0.0941462	0.753812
GABPB1	A375	-0.205407	-0.421218	0.211137	-0.159091	-0.00580865	-0.157842	0.0196738	-0.244248	0.390208	0.084272	-1.09335	-1.2452	-0.153405	0.0177313	0.898346	0.00828354	0.308662	0.889309	-0.0413778	0.394525
GABPB2	A375	0.832492	1.74174	0.655575	1.13448	0.0368545	-0.0180171	-0.013738	1.06225	0.436319	0.668379	1.28237	1.11055	-0.81693	0.0660158	-0.172192	0.64302	0.448421	0.504441	-0.124268	0.369723
GABRA1	A375	3.64635	0.198682	-0.458671	-0.0993435	-0.322027	1.03013	-0.234901	1.95472	0.177341	0.738364	-1.75983	-1.25917	0.12488	0.359574	0.476997	-0.741129	0.0403055	-0.102818	-0.22333	-0.0121728
GABRB3	A375	1.01225	-0.187106	-0.886309	-0.589001	-0.549437	-0.464283	-0.743216	-0.529236	-0.475259	-0.299883	-0.134227	0.575659	0.28586	-0.129021	0.0679875	1.06194	-0.193914	0.228191	-0.637154	0.305725
GABRG1	A375	0.671297	0.591632	0.685044	0.825912	0.550594	-0.0213729	-0.0970447	-1.20776	-0.138633	-0.388044	-0.158398	-0.196409	0.477604	0.959788	-1.33456	-1.2217	0.760424	-0.249785	-0.526407	-0.594826
GABRP	A375	-0.236745	-0.270678	0.0102525	0.173386	0.452822	-0.0349949	-0.611193	-0.291465	0.491995	-0.15712	-0.00926046	0.362792	0.610414	0.661545	-1.01777	0.0828217	0.0738787	0.13462	0.626633	0.520465
GADD45A	A375	0.114811	0.031972	-0.478315	-0.0707643	0.541	0.158316	-1.30727	-0.394599	0.507371	0.570678	1.59547	-0.118936	-0.802645	-0.946519	0.837257	0.628532	-0.629864	-0.185088	-0.0933359	-0.539711
GADD45B	A375	0.468101	0.299379	-0.16322	0.44268	-0.718987	0.1678	0.0297968	2.36733	1.43976	0.830593	-1.27878	-1.94283	0.0432047	0.466207	-0.635039	-0.644474	0.933015	-0.364953	-0.0585315	-0.0695113
GAK	A375	0.322491	0.0688756	-0.0264155	0.0721166	-0.00214889	0.00365034	0.235755	1.19233	0.316345	0.761995	2.15903	0.974228	0.495484	0.632932	-0.282244	-0.0472458	-0.177528	0.641649	0.407777	0.798949
GALC	A375	0.384638	0.366554	0.478344	0.256941	-0.496283	-0.584221	-0.120511	0.462232	0.537471	2.28785	0.805927	0.768742	0.174849	0.0759398	0.0144594	0.214904	0.164981	-0.117119	-0.0461929	0.182514
GALE	A375	-0.10668	0.046886	-0.234061	0.45986	0.596088	-0.081116	-0.708894	-0.173846	-0.650119	-0.145277	0.413556	-0.101	-0.165294	0.403359	-0.839904	0.271482	0.60056	0.230195	-0.300948	-0.185746
GALNS	A375	0.353502	-0.0503171	0.65874	0.632569	0.0745755	0.478632	-0.217499	3.01957	-0.0976099	-0.298314	-1.70792	-0.16711	-0.282848	0.203969	-0.0584557	-0.259692	0.468878	0.325189	0.645929	0.935005
GALNT1	A375	0.0396799	-0.0992924	0.511843	0.637665	-0.169226	0.352779	-0.00860709	0.203314	0.613859	0.168164	0.213727	-0.290743	0.0722233	0.443778	-0.158928	0.0220403	-0.0206163	0.6039	-0.68515	-0.264678
GALT	A375	-0.0618205	-0.00957048	-0.529502	-0.367816	2.40803	0.0908796	-0.325659	-0.0859686	0.5675	0.461602	0.280996	0.0868397	0.36354	0.374119	-0.256763	-0.26573	0.199594	0.090176	-0.372786	0.337287
GAMT	A375	0.499349	0.965317	-0.0430116	0.127804	1.41401	0.109795	-0.527009	0.555273	-0.000872544	0.314921	-0.484019	-0.811394	-0.0438363	0.624799	-0.75374	-0.861534	-0.341761	-0.0954057	-0.696448	-0.408743
GAPDH	A375	0.563613	0.0146327	0.607329	0.0841018	-0.372707	-0.448426	-0.722348	1.07479	0.800344	-0.201186	-0.347228	-0.361216	-0.938638	0.22352	0.651214	0.289952	0.148296	0.0143384	-0.218428	0.0253331
GARS	A375	-0.43989	3.43738	0.565777	0.0444065	8.06624	-0.0270935	5.71722	0.648642	0.24045	0.463265	1.4119	0.384707	-0.229513	0.569229	-0.450546	-0.0636262	-0.033349	0.859553	0.0829785	0.0672967
GART	A375	-0.257172	0.0125878	0.092075	0.246057	0.353998	-0.368755	0.292858	0.426789	0.0901471	-0.32169	-0.110583	-0.0517498	-0.342882	0.929725	-0.497459	0.0625354	0.80751	1.05871	-0.104423	-0.803607
GAS6	A375	0.048609	-0.132187	-0.182505	0.121962	-0.200771	0.227291	-0.69966	0.362477	-0.239652	-0.218752	0.85704	0.31618	0.947836	0.169109	-0.325502	0.292646	-0.0481448	1.06207	0.298454	0.598793
GAS7	A375	0.116427	-0.198711	-0.179287	-0.223474	0.0325582	0.496328	-0.0735752	-0.0439536	-0.116687	0.194635	-0.0235996	-0.381325	0.47739	0.415492	-0.721726	-0.540231	0.262523	0.541294	-0.0100456	0.555231
GATA1	A375	0.0733868	0.954673	-0.0337862	-0.0146024	1.39179	-0.261915	-0.113696	-0.286466	0.128304	0.678955	-0.817921	-2.18143	0.207391	0.399252	-1.35976	-0.288057	0.0631237	-0.133843	0.0439328	0.159739
GATA2	A375	-1.08379	-0.876096	-0.246458	0.211151	0.0984312	-0.321734	-0.647515	-0.898708	0.599106	0.241055	-1.05962	-1.46286	0.480898	1.09332	-2.09227	-0.154039	-0.110916	-0.496608	0.0681557	-0.071117
GATA3	A375	-0.388804	1.1623	0.2817	0.838334	-0.901917	0.0256126	-0.0483851	-0.530275	0.767612	1.06663	-0.889744	-0.916265	0.504625	0.619523	-1.40193	0.260082	-8.5341e-05	-0.059454	0.0298038	0.243428
GATA6	A375	0.0389754	0.30137	0.540117	-0.516701	0.613082	0.148182	0.600885	-0.0127722	0.568636	1.63275	-0.0228894	0.0273246	-0.190177	0.107938	0.0108509	-1.08583	0.462489	0.416	0.057099	0.132516
GATAD2A	A375	0.0330815	0.0951533	0.0745035	-0.0300662	-0.352385	-0.00572207	-0.423191	0.423678	-0.0633638	0.353262	0.154779	-0.146691	0.138593	0.697055	-0.261098	-0.204583	-0.538344	-0.445266	-0.359738	-0.980262
GATAD2B	A375	-0.330684	0.0377005	0.146298	0.0567905	0.232782	-0.903942	-0.591719	-0.367031	-0.407999	-0.635997	0.34132	-0.660657	0.769975	1.59456	-0.664119	0.116019	-0.431831	1.45842	0.302053	0.406783
GBA	A375	0.206863	0.0829621	0.384117	1.88878	0.433561	-0.0310515	-0.246841	0.102198	0.0277231	-0.0793846	0.035124	1.14564	1.42142	1.27856	-0.601749	-0.0845112	0.702041	0.0287054	0.182009	1.36819
GBGT1	A375	-0.247264	-0.141307	-0.209567	0.654033	-0.0108085	0.337345	0.470377	0.308758	1.14481	0.804977	-0.241698	-0.350495	-0.0118869	1.00688	-0.715359	0.176256	0.0593277	0.422984	-0.0365051	0.0267581
GBP2	A375	-0.103345	0.347755	0.259137	0.576176	0.319302	-0.0494031	0.214681	-0.41127	0.824628	-0.00105877	0.265608	0.354532	0.0215783	0.493814	0.702884	0.0601325	-0.778601	0.721468	-0.124725	-0.785441
GCA	A375	-0.400066	-0.382802	-0.340418	-0.079591	0.212283	-0.60147	-0.356761	-0.197093	0.264873	-0.105396	-0.286196	-0.864863	-0.146426	-0.205893	0.350301	0.0916139	0.0729096	0.0283924	-0.513001	-1.18257
GCAT	A375	2.3007	0.930733	0.84755	1.32166	-0.130737	-0.324555	-0.241412	1.12161	0.173739	0.278111	-0.24695	-0.61647	-0.246152	0.457698	-1.10462	0.16696	0.08839	-0.0576497	0.119238	-0.0592369
GCDH	A375	0.476764	-0.355977	0.0167358	-0.122003	0.309083	0.0204002	0.230369	0.194145	0.177134	-0.61986	-0.223774	-0.489224	-0.0769113	0.355527	-0.442127	0.578808	0.369781	0.0471619	0.0317262	0.134798
GCH1	A375	0.497434	0.499003	-0.180555	-0.312278	0.227605	0.340955	0.290477	1.30751	0.424777	1.11411	-0.480101	-0.670805	0.866401	1.73924	-0.903779	-0.0944509	0.170729	-0.105414	-0.228065	-0.805786
GCLC	A375	0.752917	0.281624	-0.356655	0.441525	2.09811	-0.267306	-0.755704	-0.0156645	-0.279821	-0.69313	0.381387	-0.155923	0.234446	0.243897	-0.26636	1.08928	-0.0691889	1.1691	1.30807	1.17674
GCLM	A375	1.87024	0.195912	-0.0275363	0.101891	0.58715	-0.065289	0.436893	0.855121	-0.77445	0.278702	-0.465292	-0.729601	0.0961189	0.18198	-0.33712	0.305871	0.248573	0.135994	-0.131546	0.0569016
GDI1	A375	0.6791	0.378918	0.0162827	0.243205	-0.0767496	-0.415563	0.047943	1.16958	-0.05457	0.819478	-0.087324	-1.81802	0.131957	0.421976	-0.414338	0.221544	0.284469	0.168726	-0.68857	-0.635844
GDPD5	A375	-0.0765771	-0.571232	-0.302327	0.0684342	0.164752	-0.256654	0.0198267	0.501296	1.55957	-0.0383513	-1.23156	-1.48649	1.26824	0.741459	-0.055794	0.0744392	-0.143042	-0.138855	-0.627188	-0.488644
GFOD1	A375	1.29167	-0.384011	-0.215419	1.06198	1.03584	2.50508	0.377018	0.679161	0.28436	0.0308622	-1.78824	-1.25791	0.0985602	1.21512	-0.098416	0.294233	-0.390813	-0.360627	-0.214432	0.179857
GFOD2	A375	-0.232727	0.0427792	-0.303147	-0.24603	0.176503	-0.0325726	-0.899478	0.0211592	-0.551087	-0.0593936	-0.700641	-0.377128	0.417539	2.48748	-0.522421	0.105466	0.102641	-0.0600991	0.2693	1.33036
GFPT1	A375	0.00666887	-0.851458	-0.413638	-0.408334	-0.225811	0.816049	-0.0404962	0.703995	0.136159	-0.0800743	-0.101611	-0.155132	0.244157	0.453406	-1.77516	-0.583434	-0.11745	-0.2659	-0.223159	-0.139006
GFPT2	A375	-0.0513889	0.223475	0.484509	0.619972	1.68889	-0.35253	-0.270288	0.32726	-0.217277	-0.0326556	-0.244951	-0.0831552	-0.0489884	0.54574	0.152392	0.129945	-0.429633	0.500681	-0.511623	-0.0166899
GFRA1	A375	-0.51947	-0.0677954	-0.0729116	1.09965	0.804594	0.0417974	0.419819	0.464234	0.880863	0.28904	-0.14241	-0.0999979	0.037151	0.791815	-0.167271	-0.691887	1.18496	0.860602	0.278063	0.761598
GGA2	A375	0.158028	0.450152	0.170607	-0.048965	0.362074	-0.123567	0.0336984	-0.00720449	1.43013	2.36215	0.179555	-0.615175	-0.483072	-0.252637	-0.62842	0.143928	-0.606639	0.801766	-0.928735	-0.518496
GGCT	A375	-0.128577	-0.211342	0.00424744	-0.048282	-0.182141	0.498311	0.237671	0.715741	0.943852	0.495103	0.788711	0.454157	0.0877634	-0.172018	-0.308024	0.260726	0.498537	0.399005	0.0217643	0.738631
GGCX	A375	-0.919852	-0.142934	1.43217	-0.086483	-0.447526	-0.216707	-0.241533	-0.54246	0.299332	-0.118263	1.82563	0.162288	0.124081	1.07426	0.00965576	0.580752	1.61211	2.28223	0.0467999	0.569492
GGH	A375	0.898999	0.35142	0.0376309	0.292854	0.216362	0.205509	-0.532698	0.788339	0.018248	0.901447	0.0790976	0.536457	0.000198378	0.0156941	0.472983	-0.250142	-0.0922386	-0.0866337	-0.090768	0.0490197
GGPS1	A375	0.544354	0.533179	-0.385534	0.819674	0.922536	-0.0317564	-0.777476	0.0650221	-0.206648	-1.0201	-0.834394	-2.21857	0.589914	0.192818	-1.45506	-0.129153	-2.65997	-1.76252	-0.780132	-0.948249
GGT1	A375	1.88613	0.25713	0.345361	0.290231	0.314121	0.403602	-0.433101	1.86739	-0.287845	0.0759793	0.0486635	-0.609576	-0.117503	-0.0597309	-1.12684	-0.448566	0.182228	-0.152106	0.150145	-0.0921352
GHR	A375	-0.64628	-0.323342	-0.788402	-0.0798374	-0.228552	-0.523824	-0.580592	-1.57209	1.03947	0.124485	-0.600101	-0.268942	2.67177	1.55591	-1.06703	-1.14673	-0.314429	-0.758625	-0.00290637	-0.0789276
GIPC1	A375	0.300215	-0.694094	-0.118188	-0.249349	-0.308126	-1.3356	-1.11734	-0.275788	-1.3853	-1.36814	-0.456337	-0.147894	0.78697	0.285254	-0.459251	0.0455976	-0.228742	-0.0762879	0.0420277	0.896882
GIT1	A375	0.0637261	0.000934584	0.250881	0.237315	0.195381	-0.40654	-1.28869	-0.308494	-0.148101	0.270914	1.40045	-0.154301	-0.171317	0.553732	0.894342	0.0324404	0.00229335	1.65325	-0.800393	0.409166
GIT2	A375	1.32239	0.383451	0.188897	-0.0696438	0.0407542	-0.112504	-0.766982	0.531236	0.392755	-0.0150187	0.488625	2.00538	-0.0240752	-0.244926	1.72668	0.0693735	0.690381	-0.219379	-0.0219009	0.0571549
GK	A375	-0.805005	-0.894807	0.712458	1.35291	-0.0962522	-0.0852427	0.701191	1.47105	1.93297	1.68905	-0.896459	-0.773261	-0.435115	0.200667	-0.886805	0.128793	-0.610157	-0.908316	-0.718172	-0.470095
GLA	A375	0.37261	0.481766	-0.129245	-0.338842	0.489475	-0.85953	-0.303066	0.0315896	-0.476174	0.336216	-0.20741	-0.0333183	1.04097	1.04297	-0.376373	0.0717925	0.544769	0.143365	-0.0350815	0.232526
GLDC	A375	-0.266483	1.26917	0.825897	1.28241	-0.00751743	-0.289744	0.0748962	0.287183	-0.0823936	0.160589	0.494362	0.0714591	-0.0261334	-0.325915	-0.206302	1.94324	0.0776538	1.20643	-0.013182	1.5957
GLI1	A375	-0.373493	0.0225215	-0.205655	0.344558	-0.0641213	0.0764074	-0.631981	0.0458871	-0.108474	-0.489805	0.343562	-0.431826	-0.0527566	1.1085	-0.165237	0.714263	0.415302	0.0236381	-0.471755	0.0822994
GLI3	A375	-0.0928286	0.0894159	0.0435075	0.377474	0.428599	-0.0888059	-0.683911	0.255282	-0.218799	-0.0748335	-0.145292	-0.25937	0.0502109	0.343807	0.0561795	0.667713	0.326047	-0.370333	0.0968223	0.968373
GLIS3	A375	0.171659	0.143197	-0.25677	-0.156973	-0.334615	-1.31306	-0.0217478	-0.505066	0.11762	-0.0617029	0.0333277	-1.03434	-0.151052	0.0160789	-0.680373	1.54589	0.305578	-0.0469051	-0.262358	-0.18381
GLOD4	A375	0.0368071	0.297393	-0.110787	-0.0112605	-0.433787	-1.20657	-1.31021	-1.97393	-0.501594	-0.513617	0.156899	0.0865197	0.0855888	0.297314	-0.187248	-0.0388648	-0.717008	-0.00311966	-0.0797947	0.428659
GLRX	A375	-0.402302	1.87115	0.0337759	-0.13639	1.4588	0.530764	-0.0903261	0.288242	-0.177296	-0.491719	0.514022	-0.216615	-0.659731	1.49992	0.125193	0.176734	-0.838749	-0.102526	-0.312702	-0.31936
GLRX2	A375	1.17079	0.0177827	-0.254006	-0.323685	1.09841	0.356236	-0.163581	0.768002	0.195506	0.584309	0.0171562	-0.606015	0.0642067	0.878058	-0.445105	0.567354	0.481717	0.153152	0.106484	0.108091
GLS	A375	-2.03566	-0.191977	0.0500584	-0.458146	0.431766	-1.1068	0.154361	-0.60312	-0.0676896	0.10117	-0.395364	-0.847815	-0.211938	0.282296	-0.57336	-0.436174	0.0244381	0.0486083	0.287167	0.18116
GLTSCR1	A375	0.708318	0.217183	-0.367209	-0.191168	1.78077	0.185694	-0.415001	0.0561053	0.576646	0.289836	-0.0974545	0.396805	-0.583461	0.0205201	-0.561921	-0.117943	1.80438	0.558063	0.552319	0.700986
GLUD1	A375	0.142519	0.811523	0.598789	1.45417	0.00139537	-0.595071	-0.560658	0.60392	1.14769	0.0723779	-0.0916797	0.345492	0.840918	-0.13918	-0.195625	0.486071	0.539651	1.2181	0.263693	1.17159
GLUD2	A375	0.543799	0.0894503	-0.454119	-0.0240088	-0.149291	-0.139321	-0.21151	0.420059	-0.360201	-0.0692413	0.982195	0.734869	-0.294802	-0.178416	0.274429	0.444232	0.00642832	1.47073	-1.7805	-0.644011
GLUL	A375	0.2501	-0.397401	0.1164	0.191336	-0.92196	-0.441015	-0.769378	-0.0515035	0.242471	0.0369531	-0.0654843	-0.242043	-0.131603	0.199397	0.220366	0.606914	0.104575	-0.126664	-0.165181	0.217618
GM2A	A375	0.383188	0.138757	0.654948	0.634828	-0.760584	-0.0393986	-0.201082	0.152405	0.197816	1.23125	0.0852891	-0.923904	-0.73394	-0.0677574	0.336458	0.857058	-0.568698	-0.200411	-0.76547	-1.0411
GMDS	A375	-0.232101	0.203161	-0.0274129	0.185626	0.34804	-0.277808	0.139336	-0.390285	-0.229651	0.642781	0.113933	0.0232319	0.181962	0.618251	0.127941	-0.715615	-0.0606405	0.201196	-0.168978	0.574643
GMEB1	A375	-0.0480279	0.102137	-0.579345	0.175591	0.0925026	-0.712659	-0.400069	0.687288	0.836984	0.407899	-1.17272	-0.538512	0.508801	0.137524	0.134345	0.568011	-0.0521601	-0.500039	-0.972706	-0.306399
GMEB2	A375	0.280598	0.864467	-0.0124261	-0.343223	0.334787	-0.14312	-0.163065	-0.0296917	0.50115	-0.509426	-0.173635	-0.5839	-0.0181371	0.773299	0.252166	0.920765	-0.265287	0.117152	0.361165	0.469071
GMNN	A375	2.61424	-0.572748	-1.96272	0.387191	-0.0476087	2.07225	-0.024708	4.12493	-0.126695	0.531128	-2.87155	-1.28248	1.6313	0.99493	-2.43295	-0.126651	0.599329	-0.854781	0.0169733	0.947964
GMPR2	A375	0.399667	0.0777816	0.234837	-0.106174	0.833783	0.447816	0.0246531	-0.117955	1.00752	0.407708	1.46654	1.0967	0.1395	0.517826	-0.0739551	0.720838	0.00252209	2.77838	-0.205206	0.697129
GMPS	A375	-0.478439	0.161687	-0.00868397	-0.234981	-0.207388	-0.0496283	0.131653	-0.444392	0.00739307	0.0819739	-0.331592	-0.832306	0.0289619	-0.0344952	0.0166537	-0.0264073	-0.0800162	-0.223688	-0.282045	-0.686572
GNA11	A375	-0.350689	-0.0816029	0.684861	0.226298	-0.0490626	0.0242253	-0.0244556	0.370787	0.0499203	0.0868644	-0.439342	-0.183297	0.345057	0.929895	-0.62481	-0.255964	0.150265	0.175186	0.180563	0.289952
GNA12	A375	-0.334145	-0.385304	-0.0598481	0.276754	0.59389	-0.188312	-0.180461	-0.135677	0.345654	-0.261516	-0.733924	-0.359159	0.665129	0.823279	-0.440979	-0.0907108	0.333226	-0.57795	0.359589	0.143666
GNA13	A375	-0.573955	0.405328	0.228333	1.42957	-1.03007	-0.303483	-0.391568	-0.0311227	-0.0724073	0.660229	0.787101	-0.150379	-0.450199	0.800772	-0.863848	0.477869	-0.143662	2.05441	0.0827635	-0.0796799
GNA15	A375	0.756486	0.293918	-0.0838416	-0.22921	0.150337	-0.300914	-0.088908	1.48501	2.4563	1.24397	-0.473948	-0.00211179	0.649894	0.327608	-0.282992	0.00434714	0.00406347	-0.684966	-0.22947	0.266003
GNAI1	A375	0.304786	0.731235	0.0365454	-1.43802	0.607074	-0.230635	-1.07088	-1.25752	0.359628	0.571915	-1.03566	-0.653478	0.836405	0.0836533	0.0413907	0.251781	0.443376	-0.226899	-0.144017	-0.205881
GNAI2	A375	-0.342301	-0.116036	-0.105326	0.157376	-0.119242	-0.470694	0.684494	0.277116	-0.0692779	0.0655686	-0.113228	-0.115398	1.62436	0.911037	-0.105376	-0.0433248	-0.333412	-0.0254054	0.276744	-0.0124066
GNAI3	A375	0.0272983	0.973233	-0.198993	0.526087	0.176812	-0.0257588	0.106806	0.334987	-0.657883	0.111991	0.94694	0.887693	-0.0398878	-0.230762	0.57509	0.226339	1.33853	0.56748	-0.326944	0.800153
GNAL	A375	1.15855	0.892969	-0.26653	-0.176737	0.104749	0.324635	0.360183	1.64323	-0.024028	1.23385	-0.549273	-0.229679	0.466216	0.514985	0.228311	0.0975648	0.224445	-0.0920324	-0.0726235	0.377941
GNAQ	A375	0.311039	-0.108991	-0.103324	-0.177614	0.766102	0.300773	0.196293	0.38695	0.40823	-0.14493	0.0477108	-0.24338	0.309014	-0.0251526	0.244898	0.503466	-0.225754	-0.394868	-0.384393	0.203208
GNAS	A375	-0.246369	-0.686403	-0.488695	-0.177998	0.342199	-0.0441743	-0.909906	0.700719	0.473669	0.741195	0.735051	0.193994	0.125772	-0.408062	0.151192	0.295578	-0.230245	-0.0409915	-0.282229	0.270058
GNB1	A375	0.111052	-0.141383	-0.00814012	0.238508	-0.669829	0.299614	0.585789	1.69058	1.11999	2.08402	-0.327567	-0.34874	-0.00651443	-0.0598688	-0.0230889	-0.894259	0.253401	-1.37006	0.24807	-0.00802427
GNB1L	A375	-0.119156	-0.00565146	0.142224	0.416086	0.126328	0.215673	-0.387239	0.33388	-0.359558	0.123745	1.14322	0.834846	0.0306698	0.151983	-0.0453715	-0.0143284	-0.237782	2.2923	-0.0298836	1.03503
GNB2	A375	0.38186	-0.0286097	-0.14919	-0.129647	0.119195	-0.360338	-0.0193028	0.779863	0.0816246	-0.326046	0.0198632	-1.23097	-0.102444	-0.0333731	-0.190319	0.219377	0.0106444	-0.117675	-0.455787	-0.651681
GNB5	A375	1.24119	1.13037	-0.396448	0.707266	0.566251	0.136261	-0.155164	0.6028	0.0212457	-0.196787	-0.240127	-1.53722	-0.255952	-0.032361	-0.547696	-0.338543	0.410322	-0.425835	-0.244552	0.208781
GNE	A375	0.182683	0.0722034	0.0270363	0.0907328	-1.24589	-0.324993	-0.944072	-0.100845	-0.808698	-0.25102	-0.740242	-0.169423	1.14458	1.40405	0.443168	0.234231	1.13134	0.159828	0.0610613	0.290413
GNG4	A375	-0.243086	0.505998	0.137267	-0.818968	0.0527415	1.01038	-0.00203646	0.345355	-0.0508792	1.01893	-0.252521	0.094831	-0.300173	-0.085965	1.30856	0.949287	-0.772219	-0.470152	-0.17219	-0.444907
GNG5	A375	-0.901046	0.319209	2.90416	0.168396	-0.865114	-0.644495	1.20896	0.0208022	1.00233	0.193352	-1.33072	-1.4772	-0.856915	-0.598822	-0.252839	-0.121907	-0.0483259	-0.292106	-0.138599	0.0245577
GNG8	A375	-0.216989	-0.507589	0.610502	-0.264974	-0.0411988	-0.339396	0.0488686	0.251363	2.34289	2.29945	-0.0127162	0.367626	-0.671287	-0.0152995	0.823662	0.215606	0.107862	0.683398	-0.183922	-0.174075
GNGT2	A375	0.146948	-0.0322545	0.324642	0.487016	0.026709	-0.187898	-0.833468	0.252388	-0.238361	-0.119132	1.35725	2.49273	0.125144	-0.504107	0.273324	0.127744	0.0580674	0.597066	0.112612	1.66898
GNPDA1	A375	2.96139	-0.065057	-0.0880675	0.452001	-0.21988	0.317537	0.102442	3.42598	0.979933	0.0246545	-1.19398	-2.24956	0.58931	2.27984	-0.240677	0.0896825	0.14103	-0.299647	0.048595	0.423334
GOLIM4	A375	1.01352	1.1111	0.195063	0.26745	1.63267	0.1295	0.366208	1.21366	1.79161	1.01992	-0.269537	-0.635857	-0.274118	8.44349e-05	0.290876	-0.00947303	-0.13995	0.934898	-0.0766158	-0.011234
GOLT1B	A375	0.521886	0.00297248	0.28358	0.442284	-0.628012	-0.0521121	0.0807704	0.0674768	1.50913	1.15728	-0.219767	-0.130576	-2.77544	0.212101	-0.446357	0.218608	-1.23812	-0.685745	-0.100884	-0.118132
GOT1	A375	1.1582	0.412634	0.491737	0.360736	0.121611	0.435863	-0.123112	0.462358	-0.263965	0.333325	-0.255187	-0.124108	0.695034	0.390134	-0.0396905	-0.49669	-0.231593	0.256629	-0.401858	-0.106361
GOT2	A375	0.513433	0.154094	-0.320118	-0.0578318	-0.265161	-0.455434	-0.0658978	0.244357	-0.0933715	-0.315065	0.350008	1.12446	0.525375	0.00732728	-0.146606	-0.068789	-0.528145	-0.0756353	0.373376	1.57915
GPATCH8	A375	0.651492	0.221038	-0.526506	0.590703	0.515609	0.0503536	0.357206	1.73985	0.258841	-0.150905	0.0728053	0.387989	0.490126	0.304309	-0.0612788	0.373053	0.162755	0.261234	-0.333093	0.346382
GPBAR1	A375	0.476387	0.465315	-0.0396126	0.647682	0.30505	-0.242912	-0.0294593	-0.419945	0.674094	1.1586	0.0691562	0.837678	0.771854	1.06215	-0.872137	-0.324285	0.145579	0.112941	-0.184764	-0.237304
GPC1	A375	-0.626047	-0.842065	0.0869112	0.00391146	-1.08608	0.00037802	-0.375903	-0.986652	-0.163208	-0.0422919	-0.286002	-0.461524	0.784691	1.24513	-0.59043	-0.446256	0.267565	0.0870167	-0.193962	0.237855
GPER	A375	-0.141062	-0.690779	0.154458	0.104708	0.914963	0.288584	-0.202873	-0.669972	0.867358	0.592053	-0.270996	-0.497253	0.124975	0.000378059	0.451977	-0.0231754	-0.44847	0.00488289	-0.286851	-0.068877
GPR101	A375	0.0368455	1.3481	0.0509187	0.706609	0.573861	-0.236426	-0.220674	-0.317957	0.722031	0.708405	-0.710834	-1.99524	0.515589	0.732794	-0.372204	0.68799	-0.0583224	0.0450087	-0.403812	-0.218925
GPR107	A375	0.000834506	0.22429	-0.502706	0.172913	0.620602	-0.647489	-0.12226	-0.117513	1.05425	0.0323323	0.411282	-0.239225	-0.082317	-0.0634672	-0.002715	0.250652	-0.672213	0.0886088	-1.25546	-0.879057
GPR111	A375	2.10322	1.2832	0.251331	-0.199122	0.549873	-0.128151	-0.230039	0.489838	0.208521	0.933372	-0.0833222	-0.477182	-0.167918	-0.0755083	0.135213	0.00550076	1.04714	0.471744	-0.155203	0.238549
GPR112	A375	-0.179929	-0.584798	-0.524783	0.511492	-0.509803	-0.0204493	-0.690944	-0.128548	0.459507	0.363984	-0.0748437	0.196421	0.975418	0.719037	0.663871	1.26286	0.55747	0.390128	-0.14524	-0.0553111
GPR113	A375	0.173212	-0.0672642	-0.525373	-0.0166679	0.474882	0.000278449	-0.23223	0.253001	0.0304571	-0.243168	0.18084	0.124181	0.367753	-0.0750171	0.287219	0.0216211	0.750977	0.531837	-0.577862	-0.0940342
GPR115	A375	0.0256938	0.0886877	0.322617	0.21241	-0.0811437	-0.0552576	-0.101367	0.328621	0.706836	-0.0610421	0.233668	-0.48567	-0.0298251	-0.411147	1.4553	0.624955	1.33036	-0.0326412	-0.153428	0.916852
GPR119	A375	0.987902	0.295744	-0.1826	0.537553	0.511325	-0.415535	-0.691456	0.0888601	0.120768	0.312791	-0.917198	-0.602087	-0.108279	-0.0210217	-0.132114	-0.264101	-0.0247947	-0.712187	-0.098091	0.414758
GPR123	A375	-0.0446558	-0.443232	-1.11438	-0.36912	0.153189	0.93706	-0.191055	0.556727	-0.0457937	0.395188	1.06259	0.277114	-0.328907	-1.14202	-0.550332	0.0554156	-0.0294851	0.287889	-0.424934	-0.0932685
GPR125	A375	0.0451475	-1.74899	0.153733	0.0281885	-0.445301	0.618894	0.00247238	1.5861	1.58159	2.59103	-0.703516	-0.620829	-0.0223375	1.90802	0.152865	-0.952473	0.0225556	-0.462848	-0.00597866	-0.587462
GPR126	A375	0.314176	0.902478	0.602592	1.31208	-0.297938	0.81101	-0.553491	-0.00291296	0.0372304	0.563021	0.508174	0.144438	-2.34005	-0.300455	0.490668	0.00658962	-0.33727	-0.0234997	-0.648499	-1.56554
GPR128	A375	0.63753	-0.0371162	1.18902	-0.293025	0.216473	-1.24798	-0.740597	0.201624	0.32724	-0.515372	-0.826007	-2.49191	-1.62115	-0.483418	0.489295	0.23364	-0.0190763	-0.453014	-0.821277	-0.349582
GPR132	A375	0.452687	0.592811	0.0761768	0.0732655	0.264011	-0.0976969	-1.06927	0.00773782	-0.0683044	-0.330795	-1.34752	-0.443153	1.6546	0.862139	-0.472235	-0.0617736	-0.10813	0.158065	0.0684647	0.00235118
GPR133	A375	0.366893	0.828526	-1.47526	-0.312556	0.163012	-0.296032	-0.175451	0.475271	-0.453837	-0.285021	0.83663	0.0382098	-0.0519249	-0.415818	-0.170926	0.124001	0.0783877	0.155412	-0.683433	0.0322971
GPR137	A375	-0.00196153	-0.0683325	-0.0501514	0.0478555	0.312648	0.186147	0.630403	1.15669	0.243349	0.401446	0.11785	0.782806	0.605865	0.300888	0.330243	0.0168678	0.602435	0.435843	0.227421	1.86854
GPR139	A375	0.293012	0.108426	-0.128489	0.218036	-0.844696	-3.38527	-0.0221427	-1.26005	-0.389333	0.39029	0.349513	0.646733	0.129998	0.18062	-0.117767	0.00492519	0.10969	0.642501	-1.06124	-0.620356
GPR141	A375	0.973228	-0.0607123	-0.315176	-0.457547	0.36346	0.238324	-0.647568	-0.259393	-0.126348	-0.00794106	0.275413	-0.0722932	-0.0135216	2.31342	-0.664978	-0.0320257	-0.833884	-0.167104	-1.59622	-1.44227
GPR142	A375	-0.406214	0.0578835	-1.22761	0.420872	0.277716	0.486398	0.119922	-0.146529	-1.44975	0.471078	0.353797	0.328242	-0.0947072	-0.113895	-0.130184	0.00562363	-0.123924	0.649498	-0.089849	-0.0109893
GPR146	A375	0.133596	-0.54289	0.128547	0.31374	0.345507	0.0469661	0.248625	0.209767	-0.30839	0.470223	-0.9514	0.0489982	-0.143265	0.552077	1.03568	0.373834	0.513809	0.185622	-0.320497	0.0151075
GPR150	A375	0.224717	-0.309151	-0.997455	0.407208	0.464981	0.0561929	-0.510976	0.947119	-0.409822	-0.98683	0.716882	0.479627	-0.117532	0.330675	-1.30689	-0.362234	-0.688385	0.260901	-0.175137	0.105138
GPR151	A375	-0.000234529	0.660971	1.19521	2.08008	-1.93535	0.07719	0.724659	0.112313	0.184621	0.309793	0.258339	-0.163955	-0.118504	-0.532028	0.111734	-0.106385	0.0955016	0.374108	-0.213408	-0.0823267
GPR152	A375	-0.716724	-0.965459	-0.111503	0.249471	0.0160641	-0.00994342	-0.229683	-0.132605	0.885973	-0.142524	-2.02459	-4.49362	-0.731589	-0.21417	-0.0904634	-0.342756	0.195415	-0.790884	-0.623052	-0.0977826
GPR153	A375	0.0618464	-0.205902	-0.0707957	-0.236151	-0.0413046	-0.992548	-1.1823	0.085509	0.179476	0.179675	-1.00976	-0.817236	0.585208	0.839092	-1.87587	0.064484	-0.33475	-0.289686	-0.00906723	-0.0222754
GPR156	A375	1.33736	0.605064	0.0353069	0.151271	0.230781	-0.563385	0.245679	-0.0425336	0.0165148	0.437493	-0.0562421	-0.077423	-0.938461	-1.00897	0.00565171	-0.164018	0.438188	-0.23893	0.291715	0.435439
GPR158	A375	1.45649	1.08314	-0.700753	0.0953069	0.060543	1.26321	-0.085091	0.783002	1.0393	0.100328	-0.132986	0.570216	0.134066	-0.902947	0.0878097	-0.776698	0.359569	0.254662	-1.87356	-0.18658
GPR160	A375	-0.167663	0.147425	0.015251	1.05143	-0.183986	-0.673164	-0.14931	0.288913	-0.709821	-0.119328	-0.3142	0.0195719	0.0928541	0.384356	0.66939	0.17589	0.0993043	-0.376298	-1.32722	-1.28923
GPR172A	A375	-0.43005	0.30935	0.610248	-0.0409042	0.228268	-0.207365	-0.589563	-0.0380179	0.621894	0.383057	-0.981457	-1.24256	0.567312	0.752166	-0.751489	-0.037564	0.0798744	-0.710321	-1.03605	-0.839082
GPR174	A375	-0.748056	-0.787884	-0.573638	-0.0196008	-0.100382	-0.329021	0.0500095	0.445868	-0.535509	0.158468	0.402592	0.395551	0.108521	-0.218007	-0.266276	0.0268638	0.10363	-0.00437984	-0.701148	0.563653
GPR176	A375	-0.0941832	-0.33188	-0.137879	0.0631367	-0.511198	-0.775513	-0.291133	0.464	-0.0916418	0.526754	-1.14307	-1.68405	0.17286	0.677775	-0.379719	-0.13746	-0.0461026	-0.0333097	0.0423273	0.291118
GPR179	A375	-0.212084	-0.557112	-0.00830751	-0.334121	0.438336	-0.00215816	-1.07829	-0.277891	0.534348	0.91323	0.469507	-0.221701	0.341175	0.998348	-0.200908	1.50674	-0.445522	0.570748	-0.0496544	0.00609541
GPR19	A375	0.0687885	-0.979704	0.816316	0.387257	-1.0627	0.10139	-0.182305	0.310193	0.269742	0.554282	1.41573	0.816977	-0.0197391	0.426466	0.237916	0.200998	0.445954	0.259594	-0.0322911	0.0607243
GPR26	A375	-0.190324	-0.415504	-0.0775484	0.118967	0.394697	0.167979	-1.03064	-0.133046	0.289374	0.244476	0.259091	0.267251	0.202677	0.0996049	0.322848	-0.824618	0.181932	0.16235	-0.466315	-0.0557977
GPR31	A375	-1.1063	-0.0763084	0.684311	0.00494525	0.129461	-0.0346908	-0.0402661	-0.283276	1.53978	4.13357	-0.235033	-0.638445	1.11386	2.14257	-1.89008	0.065236	0.138886	0.036905	-0.186285	0.0232976
GPR34	A375	0.464418	0.0241709	0.988435	0.29032	1.3318	-0.135621	-0.495503	0.363164	-0.414871	0.198422	-0.658676	-0.113483	0.0207013	0.483017	-0.335555	-0.148772	-0.13777	0.159223	-0.450632	-0.345582
GPR35	A375	0.527586	1.2071	-0.10504	-0.295067	1.79136	-0.0808242	0.028576	0.399412	0.314394	0.00232482	0.139212	-0.889907	-0.765077	-0.454984	0.769612	1.89266	0.223405	0.0262008	-0.254743	-0.0180233
GPR37	A375	0.167601	0.323973	0.0303859	0.228258	-0.0240111	-0.153017	-0.392689	0.143023	0.127526	0.3815	-0.0574767	-0.0117444	-0.782559	-0.655934	0.0915044	-0.288721	-0.13027	0.157033	-1.76948	-0.466569
GPR39	A375	0.0278225	-0.404478	0.0440256	0.0195056	-0.00251815	0.0985506	-0.174011	0.850084	1.47914	0.196047	-1.01329	-1.20934	0.522285	0.473951	-0.990674	0.352588	-0.439907	-0.0606256	-0.441285	0.381564
GPR4	A375	0.196503	-0.0777121	0.868203	0.245685	-1.19815	-0.139232	0.0469008	-0.0234883	0.565894	0.12573	0.175721	0.872089	0.845494	2.03687	-0.0437875	1.35644	0.248372	0.982963	0.0760534	0.233744
GPR55	A375	-0.860048	-0.147093	-0.457341	-0.307124	0.358077	0.122412	0.581181	0.433121	0.375435	0.672044	0.224601	-0.375685	-0.318895	0.310378	-0.430382	-0.389739	-0.124474	0.533099	-0.0128158	0.0595429
GPR56	A375	-0.26525	0.512037	0.371491	0.222465	-0.951729	-0.16064	-0.138132	-0.441072	0.549844	0.0803497	-0.770018	-0.497763	-0.33956	0.475321	0.0192626	1.05796	0.486963	0.231675	-0.21376	-0.109574
GPR61	A375	0.109464	0.250948	0.792566	-0.192527	0.208999	-0.00269859	-0.117706	-0.325475	0.482975	0.50984	0.979425	1.2269	0.345441	0.117771	0.0491219	-0.268029	-0.00795726	0.074739	-0.854511	0.121002
GPR62	A375	0.389857	-0.323647	-0.761122	-0.017458	-0.0896932	-0.157124	-1.34332	0.0595156	-0.229541	-0.912738	-0.645898	0.620569	2.037	2.50609	-0.741003	-0.311754	0.599633	0.650773	1.23255	1.48555
GPR64	A375	-0.0408053	0.0876762	-0.401561	0.369826	-0.529809	-0.922772	0.0320276	-0.644918	0.60128	0.558332	1.06106	0.642952	-0.00640997	0.0746987	-0.192728	1.03675	0.5433	1.44003	-0.362999	0.00940163
GPR65	A375	0.381589	0.39261	-0.0383757	0.494012	0.584576	0.102965	0.338964	0.0540285	0.0782282	-0.321496	0.127251	0.117534	-0.786794	0.112532	0.0861534	1.11369	0.545806	0.606324	-0.0686312	0.409295
GPR78	A375	0.180825	0.160139	-0.000468107	-0.148908	0.383753	0.84361	-0.854112	0.423318	0.229257	-0.27857	-0.575101	-0.364313	1.53363	0.831909	0.0477242	0.770159	-0.261165	-1.22872	-0.544296	-0.395805
GPR83	A375	1.8526	1.15739	-0.208069	-0.30364	1.11154	0.0180093	-0.582166	-0.116696	-0.77956	-1.19108	0.776871	0.433944	0.440104	0.30613	-0.306458	0.292074	0.252142	1.08805	0.099909	0.354275
GPR84	A375	-0.830627	-0.000252535	0.636713	0.462175	0.59421	-0.0708726	-0.52664	0.0615456	-0.121746	-0.116568	0.917332	-0.12269	0.266375	0.657894	-0.0417264	1.46961	0.284188	1.0436	-0.00470289	0.229118
GPR87	A375	-0.106705	0.044437	-0.163867	0.556057	0.630408	0.615791	-0.660833	0.537847	0.258546	0.282758	0.704721	0.366157	0.19874	0.536332	1.9452	1.03152	0.306068	3.12963	0.630551	1.52497
GPRC5A	A375	-0.148461	-0.207393	0.0952973	-0.189851	-0.307991	-0.818381	-0.312489	0.396633	1.02378	0.304015	-0.689814	-0.405177	0.60759	1.10375	-0.160499	0.680476	0.0172408	-0.0409607	0.709274	1.17544
GPRC5C	A375	-0.678031	-0.0147533	-0.936464	-0.146416	0.305727	-0.0672216	-0.410652	-1.74643	0.567473	0.461039	-0.584121	-0.995202	0.598622	0.658103	-0.123658	0.783998	0.630019	0.076788	0.068445	0.457342
GPRC6A	A375	-0.39201	-1.03264	-0.333558	0.319226	-0.208923	-0.0270971	0.00438771	-0.0149694	0.126846	-0.0401741	1.38173	0.0695012	0.202134	0.178426	0.440298	0.691987	-0.647582	1.04484	-0.0826677	-0.248587
GPSM1	A375	0.574369	0.978515	0.262695	0.631425	1.17239	-0.556876	0.325493	0.26421	0.329606	0.459665	-0.898089	-1.65831	-0.513314	0.589724	-0.364554	0.254715	0.27003	-0.372389	-0.286639	0.159146
GPSM2	A375	-0.574568	-0.674017	-0.745276	0.0995943	0.405779	0.10329	-0.346076	-0.497072	0.929611	-0.135857	-0.109541	-0.15583	0.518312	0.0333798	-0.306912	0.0781839	0.124069	0.125694	0.10347	0.267761
GPX1	A375	-0.753985	-1.27832	-0.00106634	-0.236448	0.0531361	-0.0287728	-1.63326	-0.0800113	-0.564359	-0.0341363	0.0372062	0.0879727	0.436541	0.22691	-0.609059	-0.26142	-0.449822	-0.287615	-0.531235	-0.0580372
GPX2	A375	-0.0905565	0.28124	0.972701	0.254386	0.471941	-1.02319	-0.0686585	1.86035	0.178874	0.124652	-0.0635708	-1.81468	0.716625	1.22794	-1.04028	-0.188249	-0.284084	0.283512	0.0157442	0.405093
GPX3	A375	-0.00411083	0.0854067	-0.465568	0.0319896	-0.00869519	-0.0907883	-0.98795	-0.0691594	0.214898	2.15863	0.908929	0.129166	0.40968	0.0970204	0.104366	0.617092	0.149378	0.707874	0.00768647	0.215015
GPX7	A375	0.204262	-0.155441	0.266727	0.997075	-0.0964287	-0.136086	-0.594913	-0.0122087	0.0724441	0.495938	0.240076	-0.149154	-0.0556041	-0.313181	0.312627	0.117205	0.419513	0.439264	0.152279	1.44839
GRB10	A375	-0.756593	-0.193495	0.00219867	0.21564	-0.325074	-0.155571	-0.288255	-0.0191183	0.881023	0.575491	-1.51851	-0.205314	-0.055605	-0.288327	0.269369	-0.482237	0.24834	-0.0497028	0.0387184	0.75306
GRB2	A375	0.266191	0.0246616	0.665445	-0.434396	-1.02135	-0.168545	0.0820922	0.106479	-0.102643	0.493988	-0.26161	-0.450536	-0.43135	0.29114	-0.145729	-0.170733	0.31113	0.330924	-0.806277	0.199219
GRB7	A375	0.329974	-0.43933	0.0153956	-0.196302	0.563487	-0.189078	-0.92565	0.814743	0.122306	0.232337	-0.470445	-2.17807	0.676256	0.728755	-0.606151	-0.498219	-1.25679	-0.549328	-0.521386	-0.386918
GREB1	A375	-0.225572	-0.248674	-0.189998	0.0675429	-0.258465	-1.63537	-0.731337	-0.793681	0.468786	0.0251312	0.0482713	-0.342319	0.109282	0.240966	-0.762639	-0.205383	-0.201747	-0.11572	-0.486347	-0.0364577
GRHPR	A375	0.263041	-0.104262	0.081404	0.197957	0.705626	-0.776296	0.0995775	-0.712895	0.330125	0.478826	0.272365	0.116231	1.64725	1.5144	-1.09805	-0.18171	0.0264036	0.545299	0.193364	0.495245
GRK5	A375	0.0800958	0.728036	0.359547	-0.0885909	0.341137	-0.672918	0.15135	0.867436	0.171134	1.4587	-0.0347969	-0.0619709	0.145214	0.279422	-0.496896	1.04791	0.618018	0.985154	0.0418542	0.572859
GRK6	A375	0.315145	-0.792713	-0.200225	1.03576	1.05825	0.526196	-1.23031	0.255645	0.0144843	0.0909049	1.66784	1.10728	0.416281	1.42973	-0.139251	1.10693	-0.245696	2.99934	0.416455	0.3653
GRN	A375	-0.594208	-1.27259	0.0300623	0.515322	0.336006	-0.545682	-0.87636	-0.905706	1.37139	0.718712	-0.263794	-0.442178	-0.72105	0.158317	0.79897	-0.144798	-0.487711	-0.142782	-0.756948	-0.726549
GRPR	A375	-0.557346	-0.743102	-0.688104	-0.0477556	-0.79815	-1.19121	-1.22803	-0.825773	0.0216219	-0.27213	0.204513	-0.113664	0.138958	-0.0666046	0.212604	0.74298	0.401381	0.391526	-0.62405	0.132267
GRWD1	A375	-0.0871244	-0.106309	-0.221968	0.143756	0.535957	0.256961	0.286808	0.466908	-0.240376	0.30524	-0.527475	-0.326837	0.081074	-0.00455516	0.115108	0.291428	0.230089	0.316142	0.3744	0.208562
GSDMB	A375	0.339403	0.487019	1.17077	-0.0622986	0.888525	0.470668	-0.494941	-0.246222	0.362375	0.71645	0.0256014	-0.400262	1.3853	0.268774	-1.09389	-0.826436	-0.0713171	-0.767665	-0.0821557	-0.153974
GSK3A	A375	2.71881	0.277135	-0.378123	-0.346784	0.309291	0.192069	-0.554202	0.431072	1.15424	1.739	0.929875	0.195516	-0.0682581	0.0803293	1.46512	0.43137	-0.0118574	0.049846	-0.254319	-0.0640272
GSK3B	A375	0.535843	0.606889	0.139086	1.05744	-0.394856	-0.0552995	-0.0132289	0.798194	0.0339568	0.172842	0.496259	0.131038	-0.702079	-0.4916	0.392832	0.406445	-0.0198852	0.0526766	-0.489659	-0.493499
GSR	A375	0.201998	0.509854	0.295082	0.0515633	0.17973	-0.672122	-1.1749	1.14527	-0.0643858	-0.0558559	-0.328573	-0.144441	-0.49952	0.668248	-0.385435	-0.490228	-0.386874	-0.0060603	0.11477	0.23126
GSS	A375	1.1524	0.467754	0.0444058	0.623196	-0.490973	-0.107846	0.353009	0.314986	0.201837	0.276594	-0.528793	-2.09629	0.123706	0.0728264	-0.0437914	0.425549	0.270952	0.294123	0.00283851	0.375047
GSTM1	A375	1.03251	0.510634	-0.060611	0.409053	0.085748	-0.172769	-0.219091	1.16903	0.354701	-0.285202	0.0803806	-0.895004	-0.476146	-0.0676887	-0.452844	-0.305846	0.0551166	0.0629311	-0.205824	-0.00376052
GSTM2	A375	3.44173	-0.12575	-0.601098	1.08849	0.0264334	4.63151	0.0631972	11.4216	0.233887	1.11568	0.523713	-0.124111	0.344694	-0.608397	-0.114327	-0.220358	0.136433	0.0150367	-0.0684247	0.159529
GSTP1	A375	1.48556	0.850911	0.346641	0.733686	0.457407	-0.451904	-0.911888	0.356254	0.0628845	-0.368772	0.193871	-0.0840808	0.322096	-0.0640572	0.53857	0.300148	0.204081	0.484219	0.146966	0.420764
GSTT1	A375	0.889069	0.425503	0.214509	3.06333	-0.175988	0.163088	-0.187062	0.745939	-0.331889	-0.0243386	0.497743	0.195708	0.0491221	0.777048	0.0603294	-0.0359477	0.637024	0.740879	-0.76596	-0.26609
GSTZ1	A375	-0.100198	-0.183657	0.000171353	0.717517	0.85193	0.0630111	-0.476493	0.187582	0.579132	0.394417	-0.00490647	-0.159531	0.543466	1.40618	-1.90602	-0.253189	0.854454	-0.230546	0.214575	0.104307
GTDC1	A375	-0.204981	-0.0366892	0.376479	0.206497	1.53306	-0.674777	-0.998258	-1.28528	0.486936	0.00192115	0.0966788	-0.286634	0.938322	0.646462	-0.837261	0.273762	-0.127056	0.234619	-0.478529	-0.495
GTF2A1	A375	-0.119455	0.986212	-0.00602719	0.426434	0.0356322	-1.07967	-0.00186459	0.313685	-1.17214	0.0338143	0.238025	-0.147231	1.72621	0.519434	-0.688098	-0.00702609	0.535059	0.392726	-0.561947	-0.148797
GTF2A2	A375	2.401	0.678803	-0.780788	-0.418791	0.825065	0.12305	-0.201223	0.901273	-0.762618	-0.442058	-0.0866614	0.125081	0.189672	1.44669	-0.17041	0.66648	1.49706	0.193322	0.0769332	0.946159
GTF2E2	A375	-0.209902	-0.339129	-0.013585	0.0331185	0.00953707	-0.492832	0.0618626	0.15097	0.498997	0.492484	-0.522784	-0.307552	-0.111356	0.151295	-0.289359	0.319228	0.155424	-0.937743	-0.667165	-0.536738
GTF2F2	A375	0.242478	1.2289	-0.174149	-0.125712	-0.0173745	0.346648	-0.244034	0.106234	-0.0397503	0.071776	0.369996	0.694265	0.174376	0.27153	-0.11797	-0.278559	-0.284524	0.473562	-0.191629	0.0797927
GTF2H2	A375	0.674641	1.46651	0.190896	-0.45368	-0.0854046	-0.0023337	-0.612285	0.266273	0.241931	0.0921591	-1.04854	-1.27496	0.31549	1.40846	-0.359988	-0.15779	0.618711	-0.197238	-0.0270406	0.357519
GTF2H3	A375	-0.233924	0.443127	0.281672	0.0823729	-0.238323	-0.280164	0.290879	0.0563505	0.0844261	0.467312	-0.0399361	0.094095	0.282268	-0.370691	0.0905392	0.701879	-1.52764	-0.00424142	-0.638269	0.0734322
GTF2I	A375	-0.0914683	-0.22876	0.26516	-0.282972	0.165091	-0.71787	0.171297	0.330231	0.225184	0.368899	-0.616882	-0.427496	1.29595	0.897466	-0.513804	0.496778	0.598273	1.14724	-0.170759	0.607262
GTF3C2	A375	-0.340598	-0.205554	0.0778888	-0.281325	0.327058	0.283929	-0.277818	0.00306204	-0.376917	-0.461998	0.265876	0.0955237	-0.040265	0.0649886	0.151532	-0.0122555	0.923985	0.606581	0.236853	1.75095
GTPBP8	A375	-0.0775948	0.118673	-0.00697732	-0.219727	0.301017	0.0928875	0.22948	-0.70347	0.804651	0.937091	0.00928766	-0.0302118	-0.695948	0.191738	0.741773	-0.865627	-0.356615	0.464868	-0.715535	-1.50149
GUK1	A375	0.0262647	0.163126	-0.316773	0.0817866	-1.72136	-0.342339	-0.0722097	1.26953	-0.18711	-0.0130817	-0.352142	-0.574135	0.879171	1.35935	-0.614873	0.326882	0.174216	0.726989	0.0613738	0.416912
GUSB	A375	-0.347404	0.157402	0.183872	0.456729	0.0606649	-0.540328	0.839875	0.0895749	0.0756348	0.583526	-0.601361	0.181858	1.8536	0.654251	1.38213	0.117896	0.529983	0.143176	-0.113432	-0.0664993
GYG1	A375	-0.0329924	0.228667	-0.088136	-0.0309739	1.47364	-0.687154	-0.91383	-0.0991878	0.140287	0.127351	0.428858	0.0128978	-0.0160972	-0.253209	-0.335786	0.187204	0.0676694	0.116284	-0.70529	-0.136728
GYS1	A375	-0.146951	1.77917e-05	0.310001	0.325519	0.229443	0.17555	-0.163745	-0.341535	1.11071	0.271159	-0.241017	-0.701391	0.377574	1.30666	-1.30472	-0.354531	0.0997023	-0.180903	-0.0549621	0.124626
H1FOO	A375	0.160037	-0.106144	-0.302036	0.235325	0.658219	-1.77189	-0.0693241	0.160834	1.77809	0.248089	-0.454649	0.803537	0.0636448	-0.121864	0.631839	0.4523	0.945288	-0.423238	0.083035	0.486358
H2AFV	A375	-0.212207	0.510384	-0.276265	0.749743	1.5941	0.481225	-0.755549	0.0744806	0.35354	0.447479	-0.0812389	-0.358101	-0.573294	-0.747478	0.382061	-0.249258	-0.481339	0.395136	-0.703918	-0.436722
HADH	A375	0.237863	0.657655	-0.330835	-0.213806	0.62072	0.214401	0.0850206	0.812599	0.244547	0.208662	-0.99768	-0.416934	-0.458832	-0.0328909	0.664555	-0.321676	-0.168723	-0.0877734	-0.423196	-0.630407
HADHA	A375	-0.471151	0.0532577	-0.83896	-0.211466	0.247193	-0.938277	-0.241099	-0.389018	-0.166691	-0.569861	-0.177573	-1.06079	0.0829964	0.0294927	0.266218	0.537244	-0.488029	0.114093	0.0595671	0.188567
HADHB	A375	-0.124431	-0.158698	-0.45732	-0.00510935	-0.0556756	-0.402286	0.332706	0.631574	0.441635	0.147053	-0.230386	-0.613422	0.961633	1.16471	-1.25833	-0.690894	0.396398	0.104616	0.077842	0.245541
HAGH	A375	-0.234133	-0.0141823	-0.277979	0.205731	-0.122756	0.0403538	-0.0964602	-1.18055	-0.229593	0.342732	0.560637	0.969606	0.382223	0.709829	0.0441756	0.586527	0.382419	2.93395	0.256861	0.914803
HAL	A375	-0.491438	-0.107925	0.552217	0.875666	0.276387	-0.627527	-0.242949	-0.531788	0.152108	0.397338	0.329312	0.86505	0.556083	1.12452	-0.377083	0.463376	0.674975	1.50025	0.515724	0.369463
HARS	A375	-0.710808	-0.633645	0.204205	0.125936	-0.225303	0.743438	-0.930495	0.107078	0.231918	0.391571	1.18004	-0.0121924	-0.0948738	0.131031	-0.46106	1.1167	-0.483637	0.226027	-0.129043	0.441565
HAT1	A375	-0.411774	0.140178	0.187229	0.452157	0.802972	0.0418046	-0.100721	0.30161	-0.623095	-0.0757307	-0.208828	-0.864839	0.231631	0.0540424	-0.112011	-0.0718607	0.455133	-0.0412514	-0.379847	-0.258257
HAVCR1	A375	-0.114812	0.0753188	0.181886	0.112928	-0.458219	0.00926955	0.17208	-0.0344477	-0.893738	-0.0926988	-0.33732	-0.229647	0.16941	0.193113	-0.66012	0.0423618	0.709015	0.129965	0.539321	0.956153
HAX1	A375	0.181664	0.390446	0.860112	0.790739	-0.0345854	-0.408413	-0.605849	-0.0144798	0.264665	-0.0755352	0.266501	0.168641	-0.517156	-0.227506	0.397215	-0.362444	-0.468697	-0.408999	0.741245	-0.293229
HBE1	A375	1.09914	0.221898	0.0824508	-0.0264535	1.55789	-1.17664	0.74028	0.240657	0.970439	0.5188	-2.03741	-2.09348	-1.372	-0.0461129	0.0909692	0.18887	0.877247	0.858143	-0.733346	0.0234312
HBP1	A375	0.671971	-0.276955	-0.170078	-0.324316	-0.2669	-0.457512	-0.613694	-1.08622	-0.625553	-0.093402	0.0568319	0.0684555	0.181046	-0.0828402	-0.403628	1.14816	0.0714626	0.312989	-0.110471	0.291663
HCAR1	A375	-0.215996	0.158726	-0.100916	0.150711	0.155098	-0.515938	0.402867	-0.0603326	0.225546	0.186928	1.58664	0.67673	0.232645	0.098028	0.761249	0.129409	-0.0770777	0.122716	-0.789021	-0.120474
HCFC1	A375	-0.0157869	-0.171005	-0.125499	0.591454	-0.308567	0.0338603	0.0405918	0.265506	0.024755	-0.0290056	-0.0212468	-0.0278799	0.109182	0.132606	-0.515896	-0.576479	0.190174	-0.119508	0.146	0.999372
HCN3	A375	-0.263857	-1.23691	-0.303639	-0.127794	-0.434264	-0.0398402	0.481021	0.880842	1.12845	0.260951	0.0309735	0.246618	0.749626	0.531838	0.592016	-0.639776	0.318807	0.0729816	0.394281	0.926238
HDAC1	A375	-0.268538	-0.0549106	0.0990349	-0.036872	0.519754	-0.137519	0.524434	0.353022	1.19036	0.619829	-0.393567	-0.473961	-0.456199	0.339757	-0.264369	-1.05584	0.822637	0.792701	-0.384679	-0.079774
HDAC10	A375	-0.0262377	-0.0155415	0.0740219	-0.25076	-0.222314	-0.636248	-0.354329	0.748966	0.397916	0.00267983	1.99983	2.03723	-0.42478	-0.244101	0.297167	-0.619184	1.07032	1.53261	0.0334761	0.431218
HDAC2	A375	-1.73651	1.05843	0.677419	1.08333	-0.0493675	0.159178	0.89825	0.668897	1.47508	1.08817	-0.498026	-0.114591	0.506294	-0.152441	0.0114364	0.626842	1.16738	0.402906	-0.12443	0.57541
HDAC3	A375	2.48099	-0.125044	0.166144	2.67525	-0.311612	1.01623	-0.302023	1.82277	0.330212	-0.0347185	0.659354	-0.00947993	0.349223	0.0507367	1.367	1.12477	1.15898	0.416591	-0.915635	0.479171
HDAC4	A375	0.0695504	-0.949559	0.49637	0.296625	0.0185064	0.028346	0.116705	0.724186	1.10318	1.3609	-0.483424	0.039945	-0.288085	0.261423	0.188562	0.328922	-0.778077	0.0243239	-0.226412	0.00629478
HDAC5	A375	-0.584634	-0.205983	-1.43358	-0.254439	1.39917	0.0723488	-0.078485	-0.268574	0.292248	0.249442	-0.444933	0.00762539	-0.484885	-0.350023	0.254777	0.744362	-0.631194	0.0752277	-0.781364	-0.571403
HDAC6	A375	0.671842	0.021114	0.0798825	1.19366	-0.174236	0.699328	-0.426612	0.287609	1.80809	2.75622	-0.159293	-1.15857	-0.151992	0.25636	-0.338179	0.00392969	0.104139	0.110466	-0.134947	-0.198713
HDAC7	A375	-0.229624	0.138603	-0.528854	-0.0219416	0.706865	0.142552	-0.00558327	-0.0353262	-0.650827	0.0520212	-0.582729	-0.32496	1.55705	0.847521	-0.060372	0.327158	0.662606	0.459336	-0.0219311	0.883287
HDAC8	A375	-0.49348	0.282893	0.799524	0.161497	1.66877	-0.208968	-0.765625	0.218599	0.15054	0.0441925	1.66681	1.1595	0.896701	0.00885349	0.0849984	0.716236	0.0146929	0.599033	-0.618911	0.299717
HDGFRP3	A375	0.207659	0.346621	0.0350206	-0.288499	-0.899787	-0.0162461	-0.167751	-1.2489	0.723949	0.463499	0.0881939	-0.456494	-0.0116082	0.294254	-0.198368	0.213597	-0.355067	-0.111664	-0.315635	-0.58842
HDHD1	A375	0.74706	-0.14613	-1.15301	-0.352694	-1.24004	-0.332515	-0.0705375	-0.137052	-0.322441	-0.242123	0.188223	2.23075	1.67482	0.0592116	0.878938	0.311236	-0.136149	0.296075	0.64438	0.206383
HEATR1	A375	1.1355	-0.209305	0.0311897	0.142277	-0.237259	0.839376	-0.0315939	3.38981	0.308573	0.703405	-0.449533	-0.445171	-0.22817	-0.168227	1.29296	-0.0769528	-0.42771	-1.20579	-0.981384	-1.03427
HEBP1	A375	-0.0684746	-0.119917	-0.122199	0.142184	0.99801	1.77046	-0.291075	-0.383016	-0.137161	-0.112552	0.506147	0.504725	0.357895	0.270437	-0.00255734	-0.00843647	-0.17319	-0.0827599	-0.299113	0.0535805
HECW2	A375	-0.0662936	-0.544816	-0.125776	0.259687	0.530939	0.140119	-0.559322	0.0968554	0.486886	0.823719	-0.205843	0.00119288	0.686066	0.937125	-0.128183	-0.29085	-0.128993	0.151044	0.0603549	-0.0426779
HERC6	A375	-0.0951566	-1.15835	-2.27166	-0.458513	-0.0558443	-0.16541	-0.165664	0.258436	0.134055	0.213798	1.16165	0.44674	-0.076191	0.0353674	0.62527	0.365111	-0.236347	0.820564	0.0924469	-0.0258107
HERPUD1	A375	-0.0719654	0.785901	0.134299	0.0595706	0.200272	-0.337999	-0.270578	1.16753	0.558309	-0.260151	0.102625	0.0112699	0.00204699	0.22911	1.74558	-0.396589	0.0925467	0.777401	-0.819451	-0.290116
HES1	A375	-0.448186	0.280166	1.38747	-0.579067	0.506907	0.0785719	-0.0778915	-0.00522899	0.0903691	-0.0807404	-1.18292	-0.94323	0.81903	1.12601	-0.0248014	0.461895	0.0876108	0.0938119	0.3244	0.979992
HES5	A375	-0.0348256	-0.320444	0.0960603	-0.751408	-0.426109	-0.0710806	-1.40051	-0.771102	0.175328	0.427701	0.796982	0.756925	-0.229027	-1.04854	-0.912691	0.250517	-0.306062	0.232729	-0.399637	-0.251162
HEXB	A375	-0.411289	-0.0970775	0.134213	0.311284	0.140286	0.215592	0.189262	0.242329	0.208253	-0.0421847	1.45848	1.06894	-0.266371	-1.63131	0.470509	0.0778457	0.50889	0.732013	0.0806941	0.132565
HEXIM1	A375	1.54535	-0.565629	0.0889068	0.29613	-0.0282639	2.12322	-0.422948	0.833867	-0.176249	0.630908	-0.446455	-0.0422944	0.777903	0.524151	-1.18213	0.28497	0.0346892	-0.306091	-0.124445	0.30268
HEY1	A375	-0.41745	-0.00353177	-0.434369	-0.281027	0.63358	0.30283	-0.718767	0.0979161	0.0564071	-0.111815	-0.000460303	0.405707	-0.153999	-0.525913	0.657669	-1.79278	0.452771	-0.609456	-0.411873	0.00143969
HFE	A375	-1.12419	-0.814404	-0.131113	0.676914	-0.350138	0.10078	-0.18685	0.631272	-0.360767	0.107918	-0.0660701	-0.396393	0.220757	0.0158498	0.0239129	-1.02879	0.0200717	-0.357244	0.2847	0.0677362
HGS	A375	-0.65372	-0.0381522	-0.160464	-0.0771021	0.718306	0.306341	0.53888	0.0311686	1.32165	0.0535864	0.795839	0.243781	-0.778664	-0.463678	0.846542	0.335151	0.0999134	0.118772	-0.228251	0.699487
HHEX	A375	0.126006	1.10288	0.42539	0.0417697	-0.00402443	-1.07729	-1.09364	-1.346	0.232675	0.665921	0.147341	-0.0205467	0.164439	0.0919435	-0.371504	-0.423926	0.134723	0.1498	-0.473481	-0.224339
HIBADH	A375	0.379013	0.671655	0.173429	-0.144426	0.241286	0.385034	-0.0387603	-0.297695	-0.167075	0.608221	0.546918	0.207166	-0.577379	0.0616445	0.270877	0.260675	0.496558	0.666059	0.257928	0.595874
HIC2	A375	-0.327679	-0.163975	0.437554	0.0305595	0.240246	-0.437468	-0.390713	0.453778	-0.0775404	-0.221885	0.243152	-0.327431	-0.419531	0.376799	0.110659	-0.585536	0.0028887	0.240254	-0.0133191	-0.538777
HIF1A	A375	1.40415	0.464043	0.146219	-0.263788	-0.0549711	-0.83035	-1.84442	0.650827	0.378241	0.562832	-0.285603	-1.18158	-0.392702	-0.243382	0.528587	1.75178	-1.57999	0.12937	0.103291	0.359886
HIF1AN	A375	-0.476162	0.394896	0.0585293	0.310155	0.589354	1.53571	-0.0697496	0.301933	0.684207	0.696397	-0.499709	-0.260038	-0.203127	-0.196921	-0.771257	0.066018	0.0366739	-0.147898	-0.122776	0.382678
HIGD2A	A375	0.284432	0.119413	-0.0373398	0.105929	0.782814	0.446398	-0.263259	0.193506	0.0117147	-0.0514075	-0.464623	-0.233571	0.349586	0.782038	-0.424846	-0.796527	0.440585	1.01638	0.67099	0.801053
HIPK1	A375	0.043864	-0.145863	0.187224	0.962198	0.3828	0.234492	0.193347	0.868692	0.149747	0.00900624	3.0733	1.14974	0.360007	0.0873758	-0.0500443	0.618665	0.0170297	1.01297	0.0777031	0.254793
HIST1H1B	A375	0.777012	0.0322231	-0.452945	0.479593	0.00960832	-0.541176	-0.441043	1.51641	0.600144	0.811247	-1.76091	-0.900882	0.56716	0.654318	-0.194496	-0.191155	0.926646	-0.198084	0.0878832	0.096527
HIST1H1C	A375	-0.052968	-0.276346	-0.164552	0.58647	-1.02679	-0.807224	-0.435031	-0.0620908	-0.550994	-0.0522613	-0.118421	-0.407317	-0.133918	0.0113793	-0.36247	-0.00765025	-0.0612022	0.0304717	-0.315931	-1.00199
HIST1H1E	A375	-0.425874	0.00631204	-0.0794359	-0.043732	-2.16044	-0.766679	-0.395792	0.00482212	0.936483	0.127698	-1.13657	-0.362532	0.434273	1.09096	-0.06213	0.138872	0.0782983	-0.134906	-0.227639	-0.124518
HIST1H2AC	A375	-0.269149	-0.500353	0.224863	1.69513	-0.390264	-0.66658	0.25474	0.286303	0.254627	0.793241	2.97884	1.54731	-0.112365	0.0193273	0.172017	-0.0794223	0.257153	1.04227	0.801807	0.500531
HIST1H2AL	A375	-0.596136	-0.610652	-0.0120336	-0.0567129	0.784711	0.39482	-1.37823	-0.585659	-0.502088	-0.239859	0.0858459	-0.00445608	0.134491	2.54854	-0.890436	0.1347	-5.50127e-05	0.107039	0.362275	0.161296
HIST1H2BD	A375	0.111021	0.12625	0.189961	1.60888	1.19281	-0.745628	-0.517461	-0.12045	0.0725882	-0.169164	0.238294	-0.222992	0.00275826	0.352592	-0.0197199	-0.672712	-0.30458	-0.375835	-0.00825848	-0.250684
HIST1H2BK	A375	0.249023	0.00220463	0.140368	0.58475	0.464234	0.574349	-0.0136275	0.0461737	0.14953	-0.194348	-1.09576	-0.0506626	0.532707	0.711894	-0.534261	0.183038	-0.327154	-0.443332	0.492485	0.706336
HIST1H3A	A375	0.19322	-0.435466	-0.301474	-0.293551	-0.00313811	0.205428	-0.257785	-0.0808793	-0.866479	-0.425107	-0.121921	-0.115241	1.38456	5.29165	-0.536727	0.609016	-0.358833	3.79231	0.0241988	1.0581
HIST1H3B	A375	1.17666	0.00734241	-0.824952	0.342293	0.355308	0.158579	-0.602833	0.632692	-0.97774	-0.276419	0.120739	-0.403948	0.165994	1.06511	-0.579133	1.88428	-0.242572	3.4086	-0.0382511	-0.0328805
HIST2H2BE	A375	1.16966	0.120867	-0.348187	0.041266	0.148495	1.16863	-0.28838	0.447636	0.169649	0.54002	-0.00303602	-0.888101	0.886224	0.988234	-0.685113	-1.84655	0.536149	0.286758	0.238612	0.400724
HK1	A375	0.0726179	-0.555443	-0.638294	0.179188	0.261898	0.353486	-0.0660725	0.304443	0.376124	-0.0810058	-0.00463041	-0.422795	0.20474	0.174561	-0.497229	-1.18402	-0.70995	-0.159363	-1.07455	-0.869708
HLA-A	A375	-0.247491	0.042381	0.425122	1.03255	-0.27664	0.139365	-0.0118141	-0.176133	0.0297414	1.1467	-0.598475	0.000111924	0.0926777	-0.247038	0.152397	0.459687	-0.0344722	-0.233143	-0.858525	-0.680873
HLA-B	A375	-0.419706	0.128911	-0.0829234	-0.012284	-1.19863	-0.632564	-0.309399	-0.615048	0.328998	0.239097	-0.346494	-0.00864617	-0.298016	-0.0425701	2.65119	1.31097	0.316798	0.590514	0.10945	-0.0749107
HLA-DMA	A375	-0.669432	-0.296407	0.0462885	0.325576	0.793315	-0.453832	-0.0458121	-0.305114	0.861846	0.270181	-1.24243	-1.74155	-0.0361415	0.260663	-0.277036	0.0269941	-0.129806	-0.252593	-0.372733	-0.197964
HLA-DMB	A375	-0.0253413	0.918366	0.0787842	-0.0965862	1.83345	0.284466	0.00763951	0.835864	-0.384009	0.332201	-0.68196	-0.0608133	0.957555	0.375585	-0.31894	-2.06488	-0.499347	-0.315946	-0.249018	-0.633823
HLA-DPA1	A375	0.273596	0.394851	0.0662763	1.22642	-0.620612	-0.00804688	-0.221066	0.334004	-0.583282	0.0102594	0.6057	0.369429	-0.201986	-0.658371	1.33886	0.800699	0.297875	0.615897	-0.639626	-1.13957
HLA-DPB1	A375	0.076622	0.373329	-0.284568	1.92018	-0.186689	-0.523187	-0.370866	0.19475	-0.851375	-0.538298	-0.221151	-0.304738	-0.209168	-0.15152	0.0957377	0.210436	-0.421616	0.737017	-0.0636261	0.202552
HLA-DQA1	A375	-0.0192886	-0.151913	0.585646	-0.0310074	-0.389985	0.275779	-0.344606	-0.340824	0.669655	2.13998	0.205984	0.0889376	0.013394	0.334509	-0.220674	-0.0795624	-0.103975	-0.412722	0.108947	0.0292934
HLA-DQB1	A375	0.448106	-0.121207	0.856567	1.30735	0.310637	-0.342071	0.27962	-0.24351	-0.285785	0.22656	0.477397	-0.651289	0.345451	0.408945	-0.80435	-0.655523	0.0379008	0.0753073	-0.869707	0.313849
HLA-DRA	A375	-0.0289599	-0.170839	-0.432032	-0.0725245	-0.893156	0.0376538	0.104293	0.163749	0.613508	1.04357	0.0585591	0.209867	0.621816	0.244268	0.350201	1.32675	-0.50141	0.976329	-0.667504	-0.0798687
HLA-DRB1	A375	-0.445828	-0.357315	0.299322	-0.128575	0.914245	-0.389563	-0.0901078	0.19374	2.18127	0.84988	1.10608	0.0231408	-0.403811	-0.139939	-0.18689	-2.27281	0.0208147	0.208857	-0.117465	-0.00129079
HLA-DRB4	A375	1.32599	-0.0376725	-0.0172564	0.799025	-0.82825	1.93963	1.23551	1.05121	0.621627	0.691499	-0.55433	-0.655226	0.0371414	0.0239807	0.555968	-0.451061	-0.653058	-0.000266791	-0.117674	-0.381918
HLA-DRB5	A375	-0.217423	-0.0243177	0.0935644	-0.0359705	0.116377	-1.02632	0.0375984	-0.479811	-0.190164	0.10701	-0.681982	-0.341512	0.231707	1.65521	-0.765975	-0.201225	0.724512	0.39782	-0.0168358	0.0591672
HLF	A375	0.291097	0.83874	0.76977	0.089573	1.33521	-0.0794538	-0.500386	0.499927	1.04726	-0.197101	0.172626	-0.115058	-0.965978	0.00127399	0.0545161	0.874471	0.0914235	0.215731	-0.374169	0.0294901
HMBOX1	A375	0.355886	0.0210695	-0.295752	0.444402	-1.9054	0.0267009	-0.379981	0.382541	0.19547	0.213652	0.334225	0.99697	-0.212088	0.852418	1.29431	-0.142284	-0.164205	-0.291234	-0.184074	-0.184917
HMG20B	A375	0.181008	-0.377668	-0.150025	-0.339569	1.25662	-0.158515	0.0267013	0.527239	-0.0053565	0.121269	0.26372	0.242208	0.218974	0.327751	0.992744	0.0931642	0.21528	-0.223457	0.397587	0.992765
HMGA1	A375	-0.109498	-1.29499	-0.145098	-0.122318	-0.0982808	-0.170712	-0.0809849	-0.120991	-0.76008	-0.250637	1.36325	0.209797	-0.566354	-0.332063	0.242256	1.25501	-0.00582833	1.43198	0.164364	0.467357
HMGA2	A375	0.623729	0.59101	0.0107398	-0.2913	0.290337	-0.483566	-0.476147	-0.275216	-0.0404793	0.551526	1.48977	0.131236	0.035099	0.492152	0.0383407	-0.669849	0.0148628	0.103927	-0.321895	0.0296484
HMGB2	A375	0.227565	0.0278908	-1.77902	0.722581	-0.691653	-0.221026	0.415133	0.397379	-0.227751	-0.0177468	0.289873	-0.16474	-0.228346	0.16694	-0.599406	-0.131089	-0.110826	-0.145357	-0.284646	-0.059824
HMGB3	A375	-0.123083	-0.0323833	1.41464	1.08378	0.425813	-0.222572	-1.29747	-0.09153	0.163727	-0.12585	0.103065	0.230183	0.191918	0.0283272	0.24966	0.100562	0.0933303	0.409613	0.0376035	0.267688
HMGB4	A375	-0.0627228	-0.138418	-1.15259	-0.138877	0.0773058	2.2182	-0.343459	0.443742	-0.504202	-0.484916	0.125514	1.32708	0.523811	-0.187841	1.50902	0.658244	2.84896	2.73867	-0.331497	0.230703
HMGCL	A375	-0.40024	-0.305172	0.114208	-0.142517	-0.0534656	-0.651294	-0.227631	-0.55353	0.638389	1.67814	0.0334586	-0.295564	-0.284406	-0.0416821	-0.00131323	0.0863337	-0.794115	0.0793123	-0.11248	-0.0789619
HMGCR	A375	0.237444	0.129808	0.198391	0.613334	-0.0750126	-0.00951999	-0.251788	-0.058497	0.144325	0.0460935	-0.0216545	-0.356466	-0.207316	1.09313	-0.331106	-0.00761007	-0.031446	0.0195244	-0.370967	-0.73461
HMGCS1	A375	0.17162	1.02327	0.0571589	0.354833	-0.476234	-0.328956	-0.568279	0.0334122	1.03316	0.860109	-0.0106895	-0.597038	0.213663	1.36342	-0.153737	0.100454	0.361393	0.0652987	-1.59813	-0.895822
HMGCS2	A375	-0.504432	-0.163792	-0.466484	0.331922	-0.914918	-0.453948	-0.0840774	0.169287	-0.381104	-0.131126	-0.469776	-0.491529	0.328712	-0.124349	-0.156145	0.0456962	-0.864622	-0.063479	-0.126417	0.375238
HMGN3	A375	-0.123321	-0.935484	-0.0158137	1.23903	0.0812026	-0.0809016	-1.17064	-0.197865	0.0239594	-0.0947866	0.257581	-0.0414507	-0.253363	-0.951564	0.275136	0.176809	0.160851	1.07168	-0.24406	0.380626
HMGN4	A375	0.559636	0.875884	-0.245457	-0.628882	0.992557	0.0267863	0.0180577	-0.0977811	0.334133	-0.0235473	-0.26248	-0.971615	1.41618	0.0852149	-0.836506	0.198137	0.150115	0.206398	-0.142098	-0.145446
HMGN5	A375	-0.174523	-0.793512	0.562819	-0.335688	0.298002	0.240624	-0.434863	1.21803	1.39488	1.4127	0.0166387	-0.130547	-0.0440175	-0.533094	0.272304	0.897324	0.142908	0.134217	-0.686619	0.19053
HMMR	A375	1.19907	0.479862	-0.378569	0.0030404	0.210915	0.464791	-0.946869	0.489215	-0.532489	1.93118	0.0545842	-0.000228254	-0.0787192	-0.0741373	-0.222591	-0.614845	0.0190039	-0.349808	-1.26813	0.0490133
HMOX1	A375	-0.135564	-0.00510549	0.380955	0.855614	-0.739301	-0.124099	-0.169546	-0.210916	-0.10675	0.978425	-0.337466	-0.490866	0.129251	0.162327	-0.0958342	0.673106	-0.33422	0.33686	0.084583	0.14506
HMOX2	A375	2.37377	0.594848	-0.161203	0.633448	-0.0616161	-1.057	-0.901574	0.497347	0.127443	-0.0139863	-0.0892026	-0.54372	-0.592723	0.130542	-0.98395	-0.21485	-0.0669481	0.163524	0.258777	0.0816132
HN1L	A375	0.237675	-0.085852	-0.422901	0.546455	-0.0848718	1.04374	-0.222394	0.114504	0.747686	1.75391	0.122348	-0.016942	-0.546629	-0.135356	0.342434	0.16886	0.0189793	0.301325	-1.17315	-0.141158
HNF1A	A375	-1.14865	-0.286114	-0.24463	0.0315655	1.64232	0.127855	0.127669	-0.386929	0.108741	0.297049	-0.769284	-0.724553	0.476861	0.296837	-0.994287	0.15286	0.577966	0.19521	0.701278	0.217472
HNF1B	A375	-0.0655311	-0.364843	-0.281892	0.339153	0.358918	0.0443098	-0.0058183	0.274623	0.734539	0.819858	0.345592	0.0350704	0.224409	0.369829	0.204898	0.239844	-0.181329	0.0804825	0.274869	0.682394
HNF4A	A375	0.13893	-0.0327472	0.137988	-0.028081	0.390785	-0.0837236	-0.734824	-0.310973	0.0552914	0.203766	-0.270031	-1.44236	-0.144356	-0.272714	0.0805019	0.290212	-0.0672616	0.0293931	-0.0418584	-0.257464
HNF4G	A375	-0.182517	0.107493	0.784141	0.00772185	0.538363	-0.15953	0.204472	-0.133137	0.273908	-0.168572	0.815331	-0.442453	-0.199511	1.67094	-0.328732	0.198581	-0.197698	-0.238203	-0.524909	-0.859067
HNMT	A375	0.416388	-0.316871	-0.914163	-0.0210782	-0.399875	-0.495996	-0.765563	1.42457	0.218844	0.0445834	0.214647	0.0424909	0.0997232	-0.00998834	-0.269769	-0.616845	-0.128441	0.28162	0.0518611	1.12273
HOMER2	A375	0.520968	0.20542	0.031509	0.925957	-0.266082	0.0505316	-0.204746	0.176751	1.16424	1.37069	0.00890812	-0.535225	0.195237	0.755982	-0.421596	0.0175457	0.180102	0.258034	0.281398	1.41397
HOMEZ	A375	2.45739	0.981597	-0.699449	-0.777138	0.574034	1.43749	0.0211342	2.35877	-0.355855	1.40671	-1.74296	-1.07206	0.752644	1.78537	-0.603896	-0.0332367	1.04713	0.374128	0.322566	0.741894
HOOK2	A375	0.0545314	-0.616539	-0.00377555	0.0547303	1.1167	0.0483089	0.521183	0.635488	-0.122826	0.275699	-1.38049	-0.232417	0.520506	1.79021	-0.868208	0.341718	0.57043	-0.216827	0.0597942	0.938196
HOPX	A375	-0.327414	-1.49169	-0.41468	0.0767217	-0.012685	0.16345	-0.0500396	-0.0639808	-0.224392	0.0734539	1.02979	-0.0151983	-0.142257	0.801506	-1.26802	0.482737	-0.0852733	1.93067	-0.0941917	0.117683
HORMAD2	A375	0.521787	-0.0669161	0.679549	0.493483	0.323086	-0.293732	0.164373	1.00853	0.0490846	0.398567	0.729548	-0.225154	-0.202632	-0.639496	0.19341	0.633765	0.705984	-0.158338	-0.132164	0.588818
HOXA1	A375	0.712632	-0.350822	1.02967	-0.120832	-0.0601645	0.052536	-0.291834	0.600773	-0.664214	0.914137	0.164384	0.482241	0.0499065	0.800316	-0.640255	-0.306072	-0.390289	0.114456	-0.0114569	0.175776
HOXA10	A375	0.0452886	-0.747452	-0.436921	0.0774195	0.825529	0.337469	0.186805	-0.128433	1.40309	0.50804	-0.886057	-0.515744	-0.139368	0.119119	1.38985	1.60867	-0.675384	-0.203105	-0.473842	0.195109
HOXA2	A375	-1.10443	-0.232037	-0.0354889	0.186986	0.0219988	0.806075	0.105193	-0.44737	0.128044	-0.251409	0.0285434	0.179911	0.460129	0.238168	0.0478626	0.413834	1.3203	1.68754	0.0841753	0.905289
HOXA5	A375	0.19928	1.75748	0.268127	1.30947	0.315856	-0.110116	0.293448	0.979447	0.932106	-0.0603126	-0.617231	-0.29192	0.453136	0.840027	0.226311	-0.0322297	0.062497	-0.570423	-0.492224	-0.275941
HOXA6	A375	-0.508659	-1.0041	1.26901	2.2336	-0.0868876	-2.47036	-0.00241576	-0.0614178	0.0797302	0.391989	4.25887	2.72177	1.28315	0.0376818	0.138695	-0.0230701	-0.0754132	2.48371	1.39511	3.04963
HOXA9	A375	0.251327	0.128472	-0.374591	-0.256311	1.37604	1.70388	-0.168152	-0.0879538	-0.161169	0.708628	-0.0909989	0.0559518	0.295734	0.073704	-0.0435845	0.286188	0.291845	0.339773	0.0807519	0.583575
HOXB13	A375	0.279459	0.429334	0.109023	0.00861994	-0.330777	-1.28485	-0.979004	0.0709679	-0.924296	-0.471693	0.346252	0.0519612	1.16918	0.270469	-0.808	0.368938	0.174833	0.994885	0.65571	1.86498
HOXB2	A375	0.0856487	0.0788498	0.0176745	0.440449	0.814116	-0.558676	-0.0160849	0.241339	0.274149	0.657282	0.249852	0.0595323	-0.0532279	0.240535	-0.405131	0.139848	0.240813	0.753626	0.243369	0.299196
HOXB4	A375	0.203322	-0.1885	-1.14489	-0.326304	0.0296106	0.0772537	0.256269	0.569795	-1.02592	-0.00366785	0.335786	0.354701	0.802122	1.1252	-0.221999	-0.0507693	0.333136	0.550121	0.0848273	0.0902245
HOXB5	A375	-0.16266	-0.070796	-0.313992	-0.136616	-0.58604	-0.343089	-0.0948988	-0.368127	-0.287683	-0.0234321	-0.308707	-0.306406	1.66591	0.758952	-0.0740651	0.379736	0.858056	0.0501696	-0.498597	-0.169054
HOXB7	A375	0.752691	2.03434	-0.0769184	0.191191	1.95319	0.557331	-0.296598	-0.0642622	0.261379	0.031609	-0.151426	-0.279044	0.0274373	-0.0413876	-0.0665123	-0.0443697	-0.187663	0.135558	0.0623929	1.00663
HOXC10	A375	-0.00414628	0.781524	0.237819	0.403335	3.01392	-0.10253	0.0912008	-0.473576	-0.319799	-0.388822	-0.653037	-0.604167	0.0891038	0.376733	0.182388	-0.292454	-0.415316	-0.184144	-0.69366	-1.32544
HOXC4	A375	0.255797	0.0697878	-0.286976	-0.252213	-0.579602	0.239536	-0.048904	-0.0601097	0.0895517	-0.00405796	-0.222532	-0.817384	0.134652	0.0426478	0.0942032	0.209318	0.259745	0.04213	-0.362895	0.00815398
HOXC9	A375	0.0945144	-0.218068	-0.0173989	0.292499	-0.358738	0.0136731	-0.200151	-0.537425	0.255868	0.144076	-0.823869	-0.0799825	-0.368421	-0.253331	0.00531715	-0.25465	-0.00783125	-0.110923	-0.0317809	0.862937
HPD	A375	-0.181196	-0.11813	0.273482	0.0828539	0.121317	-1.15105	-0.520237	-0.34596	0.0932292	-0.0374271	-0.48845	-0.722334	0.27684	1.01815	-1.1672	-0.0176331	0.00904215	0.0986424	0.237937	0.0332862
HPGD	A375	-0.0766124	-0.02318	0.643542	0.294177	0.465244	0.176305	-0.195788	-0.225569	-0.342536	-1.5242	-0.253237	-0.0325693	-0.30487	1.73145	0.0869411	0.0508538	-0.0147494	1.2848	-0.516721	-0.171942
HPN	A375	-0.263249	0.301491	-0.405245	1.19353	-0.457734	0.471536	-0.323684	-0.379664	-0.308837	-0.0748771	0.549554	0.533784	-0.0717438	0.218105	-0.303473	0.30641	0.745207	0.498805	-0.038072	0.248241
HPRT1	A375	-0.248903	-0.0704549	0.346993	-0.058933	0.618608	0.684092	-0.316253	0.781469	0.273168	0.620798	-0.682021	-0.596235	-0.07893	-0.414079	-0.0930349	0.306494	-1.74844	-0.575462	-0.222736	-0.13972
HRAS	A375	0.186228	0.191366	0.786887	0.445977	0.00502697	-0.24021	0.429245	0.374771	-0.0335006	0.970335	-1.04973	-2.11451	-0.196238	-0.0665219	-0.582898	0.346334	0.664618	0.223356	-0.124356	0.509435
HRH1	A375	-0.599508	-0.266931	0.37715	-0.370729	-0.00101822	0.111832	-0.350759	-0.424784	0.149167	0.909643	-0.170595	-0.362973	-0.305159	0.726127	-1.5279	0.0331525	0.768356	0.868629	0.429897	1.05319
HRSP12	A375	-0.720519	0.266309	-0.142032	-0.293859	0.0300617	-0.154002	-0.47387	-0.218993	0.4382	0.825406	-0.037282	-0.0986298	0.177388	0.399205	0.878535	0.466681	2.83993	0.142526	-0.177312	0.894284
HS2ST1	A375	-0.0767892	-0.130384	-0.904178	0.451645	-0.761688	0.176781	-0.473864	-0.00402397	0.572938	0.0730037	-0.916468	-1.48238	1.32859	1.11987	-0.460604	-0.233027	0.42518	-0.0965888	0.0342683	0.625388
HS3ST3A1	A375	-0.106931	-0.0363089	0.165375	-0.406028	0.791878	-0.0219019	-0.264718	-0.434101	0.198849	0.190382	0.239205	0.252497	0.40628	0.0999105	-0.607568	-0.0709562	0.301581	0.54161	0.462599	1.18659
HSBP1	A375	-0.234971	0.178328	-1.54865	0.0303499	-0.458676	-1.30045	-0.79901	-0.36366	-0.0134925	-0.228772	0.088321	-0.666304	-0.132715	0.297984	-0.394439	0.523495	-0.208362	0.468814	-0.185868	-0.0901932
HSD17B10	A375	0.110348	0.282884	0.220571	1.14078	0.219878	0.290442	-0.119737	2.27697	-0.00154409	1.39242	-0.0244406	-0.0183626	-0.0185766	0.145672	-0.23856	0.370351	0.570065	0.0523485	-0.634461	0.587218
HSD17B11	A375	-0.201275	0.184045	-0.465391	-0.0874286	-0.198276	0.124907	-0.0368126	0.63049	-0.299943	-0.0863491	-0.634359	-0.581872	-1.14802	0.23794	0.403642	-0.207735	0.104599	-0.0785265	-0.366607	-0.365978
HSD17B2	A375	2.27647	2.78537	-0.202255	-0.318819	1.63852	0.795228	-0.236291	0.118849	-0.918832	-0.0182832	0.890594	1.18113	0.506564	0.926307	0.0316325	0.779749	0.411467	2.86788	0.0863987	0.372052
HSD17B4	A375	-0.476775	0.545719	0.342825	0.675914	0.315585	0.217208	-0.0166491	0.337191	0.155874	0.662876	0.38555	-0.0514931	0.730021	0.463386	-0.11446	1.22911	-0.486834	2.02296	-0.0681183	-0.107265
HSD17B7	A375	0.0134677	-0.132497	-0.211897	1.35951	-0.0629157	-0.0265874	-0.63958	0.158651	0.082739	0.41383	0.191674	0.135426	-0.152723	-0.0834798	0.0624305	0.721526	-0.17275	1.70769	0.014772	0.27746
HSD17B8	A375	0.0644392	-0.0218032	0.404432	0.222668	0.116062	-0.508516	-0.618667	0.0939829	-0.0566926	0.392292	0.262655	0.0839958	0.377807	0.205104	-0.387715	0.525355	-1.50455	0.351998	-0.215676	0.239148
HSF1	A375	0.143791	-0.210233	0.126177	-0.715619	0.360853	-0.249865	-0.107128	-0.138713	0.0673241	-0.693862	1.44816	1.89589	0.114716	1.70983	-0.897875	0.00172736	0.0208827	0.329657	0.138184	1.09245
HSF2	A375	-0.425272	-0.769986	0.281424	0.443267	-0.854627	-0.0863503	-0.129993	0.0638127	0.374831	0.227745	0.277517	0.824476	-0.00552897	-0.63938	-0.115119	-1.13398	-0.234263	-0.060287	0.207757	0.442697
HSF5	A375	-0.196981	0.816046	0.408909	0.374841	-0.689828	-0.408312	-0.215206	-0.497147	1.18542	0.501461	0.126847	0.304549	0.0522044	0.194084	0.427319	-0.0707592	0.0162037	0.0608908	-0.292634	-0.308537
HSP90AA1	A375	-0.358014	0.876695	-0.289257	-0.424564	0.231734	-0.0347471	-0.219829	-0.0952141	0.316171	-0.250214	-0.397636	0.076049	0.18925	0.962446	0.302178	-0.283062	0.0384555	0.366105	0.241829	0.410702
HSP90AB1	A375	0.814471	1.3157	0.527358	0.304458	0.080801	-0.105232	-1.67108	0.0427154	-1.50532	-0.110296	-1.23036	-0.0410053	1.61765	1.48117	-0.131526	0.298695	1.52958	0.258075	0.159378	0.947096
HSP90B1	A375	0.0773171	-0.0314375	-0.821193	-0.685399	-0.00351996	-0.381443	0.260571	-1.07665	-0.416565	0.0321407	-0.113212	-0.664002	-0.367501	0.440052	0.116908	-0.491203	-0.182352	0.581491	0.461112	0.301552
HSPA14	A375	0.345511	0.451968	0.143762	-0.206305	0.102009	0.314913	-0.0533911	-0.240143	1.40753	2.57458	0.648157	0.157347	0.648105	0.449958	0.229289	-0.02892	0.843294	0.417541	-0.0850118	0.158423
HSPA1A	A375	0.100412	-0.415396	-0.115769	-0.246276	0.463721	1.32117	-2.59565	0.59462	0.0747913	-0.121287	1.59356	0.0161075	-0.384793	-0.529435	1.38737	0.446622	0.0408293	-0.175083	-0.181131	-0.914502
HSPA1B	A375	-0.069885	0.102416	-0.446909	-0.998564	-0.0913085	0.377065	-0.903301	0.145153	-0.415291	0.153408	-0.0811483	0.0485053	0.745397	0.257637	0.0423812	0.159838	1.52504	0.467809	0.0178808	0.0100604
HSPA2	A375	0.264217	-0.184943	-1.49689	-0.479921	-2.05731	-0.249939	-0.375331	-0.147537	-0.0542441	0.0194284	1.02095	0.358957	0.120836	0.116683	-0.526103	0.0370394	0.617142	1.87993	-0.0635699	1.2744
HSPA4	A375	-0.2745	-0.556567	-0.0993462	0.180379	0.047814	0.180292	-0.0205268	0.545743	0.823006	-0.249106	0.0071838	-0.53402	-0.0516057	1.7875	-0.187278	-0.284206	0.668822	0.352254	-0.0672607	0.15499
HSPA5	A375	0.541141	0.383268	0.390106	0.0812232	-0.37466	-0.134462	0.147119	-0.0478852	-0.041983	0.800383	0.12839	0.247417	0.0645551	-0.724039	0.114819	0.22584	-0.320665	-0.332065	-0.348576	0.0493283
HSPA8	A375	0.105707	-0.143866	0.275705	-0.0570193	-0.139524	0.130414	0.186626	3.16466	-0.19144	1.76807	-0.262418	-0.61783	-0.635702	-0.690308	-0.538665	0.00566587	0.275147	0.0749934	0.0650874	0.98307
HSPA9	A375	0.189793	0.375715	0.286088	0.0982752	1.09015	0.362205	-0.0580204	0.735285	0.0391305	-0.0821899	-0.378891	-0.205757	0.130279	1.27454	-0.618012	-0.0856441	0.824801	-0.150616	-0.0958447	0.392635
HSPB1	A375	-0.163117	-0.183926	0.154603	0.505457	-0.197092	0.0561488	-0.0407767	0.246776	-0.0749353	-0.103731	0.0175231	-0.670691	0.127234	0.614363	0.0235389	0.280289	-0.0754275	0.384081	0.0687323	0.849429
HSPB8	A375	-0.224732	0.55294	0.0651582	-0.188681	0.271048	0.023477	-0.109362	-0.613019	0.284442	-1.05749	-0.109275	-0.621019	-0.049283	0.592335	0.178528	1.40994	0.468613	0.521651	-0.75586	-1.00256
HSPD1	A375	0.569112	3.51151	0.154565	0.144719	2.59275	-1.82069	1.10631	-1.45068	-0.0771826	0.197551	0.260474	-0.224405	0.0277689	-0.238464	-0.0678402	0.44877	0.177855	-0.201968	-0.472174	0.395874
HSPE1	A375	1.45822	7.6744	0.523841	0.127283	8.76954	0.259813	3.59162	2.71889	1.31755	3.00365	-0.353995	-0.11042	0.705104	1.87709	-1.98106	0.628795	1.01684	0.55529	-0.073538	0.406506
HSPG2	A375	-1.43004	-1.06775	-0.0624061	0.374303	0.269336	-0.758157	-0.00731653	0.48544	-0.23032	0.211693	-0.977096	-0.299218	1.33968	2.21249	-0.859952	-0.157031	-0.134542	0.143234	1.14059	0.721009
HTATIP2	A375	-0.367924	-0.277913	0.164187	0.353996	-0.27119	-0.0763326	-0.132392	-0.146098	-0.154751	-0.31933	0.112511	0.266231	0.607888	0.160274	-0.00633654	-0.0716512	0.782124	-0.170372	0.140408	0.920197
HTATSF1	A375	0.735091	0.120601	0.0562588	-0.146104	0.155342	-0.11638	0.0505916	1.05407	0.576446	0.234107	0.158209	0.162596	-0.332792	-0.261636	1.56966	1.05535	0.877472	0.940596	-1.24392	0.0887346
HTRA1	A375	0.556556	0.319887	-0.370509	0.136943	-0.0683519	-0.0529956	-0.10448	1.40637	0.0317511	-0.114299	-0.518893	-0.528587	0.845748	0.725212	-1.01942	-0.146763	0.139092	0.0499043	-0.352365	-0.344609
HUS1	A375	-0.00706547	0.257687	-0.29871	-0.161171	-0.193938	0.105457	-0.165007	0.532004	0.781355	0.625821	-0.0694694	-1.02584	1.36267	1.40649	-0.612386	0.93273	-0.0344375	0.34671	-0.0038084	-0.0804383
HYAL1	A375	-0.156987	-0.237647	0.421956	0.508091	-0.089768	-0.163367	1.93107	0.989669	0.716307	0.719646	0.20168	-0.215265	-0.0493335	-0.0531802	-0.0140003	0.450479	-0.0146599	0.572919	0.0305188	0.0739335
HYAL2	A375	-0.271564	-0.818832	0.6157	-0.0100025	-0.191988	0.104232	0.3307	-0.0107705	-0.187421	0.615159	-0.0987728	-0.327293	-0.0374643	0.127846	-0.119542	0.0943283	-0.101977	0.324036	0.949035	0.668509
IARS	A375	-0.911767	-0.282206	1.21499	0.730518	0.212211	-0.599235	0.101256	-0.233932	0.274711	0.556663	0.721933	0.653609	0.014055	0.0813188	0.0195832	0.206412	0.0505994	-0.414072	-0.0099425	0.882318
IARS2	A375	0.455516	2.05033	-0.136605	0.244015	1.9916	-1.09525	1.92271	-1.08885	0.612415	0.510721	-0.254116	-0.253066	-1.1809	-0.182024	-0.15369	0.60752	-0.040959	0.132378	-0.0189199	0.382889
ICAM1	A375	-0.530934	-0.946463	-0.259102	0.612857	-0.117403	-1.4404	-0.260738	0.00877241	2.57356	0.567198	-0.164883	-0.216418	-0.397698	0.218028	0.231634	0.232406	0.128487	-0.241645	-0.865228	-0.95796
ICAM3	A375	-0.983746	-0.0304594	0.437443	1.18155	-0.460787	0.105745	0.191597	-0.215084	0.560206	0.432349	-0.229541	-1.49017	0.0999317	-0.29363	-0.140676	1.24333	-0.976514	-0.371542	-1.49107	0.0962734
ICMT	A375	0.175566	0.454007	-0.629675	0.479882	0.180352	-0.860466	-0.0660225	0.244184	0.34356	0.187626	-0.778049	-0.318504	-0.0212853	0.408196	0.528813	-0.00521016	-0.426076	0.0900961	-0.558959	0.0419298
ID2	A375	-0.149918	0.0254941	-1.53227	-0.021171	1.07192	-0.120665	-0.367265	-1.30355	-0.103479	0.184089	-1.89857	-1.44523	1.37574	2.03448	-0.713886	0.105593	0.778746	-0.0518928	-0.216662	0.701477
ID3	A375	-0.437197	-0.790275	-0.668499	0.141086	-0.46916	-0.074429	-0.606555	-0.183813	0.0694354	-0.320844	-0.0217117	-0.0750583	0.281865	0.471205	-0.273372	-0.0647134	0.547303	0.573664	-0.0482512	0.0156152
ID4	A375	0.540243	0.162614	-0.240735	0.697978	0.571668	-0.0611789	0.152723	1.19565	0.0508327	0.0732868	0.382485	-0.146838	0.0364459	0.240516	-0.0362627	0.189209	1.13211	0.379505	-0.0593821	0.526605
IDE	A375	-0.116871	-0.204452	0.866049	0.917353	-0.208218	0.196379	0.280737	1.1544	0.511185	1.41628	-0.666836	-1.05979	0.766317	0.526132	-0.0841392	0.371863	-1.67775	0.0570907	-0.299014	-0.177525
IDH1	A375	0.560301	0.018262	0.175071	0.428889	-1.04273	-0.360918	-1.10978	0.679327	-0.543762	0.232618	0.520896	0.763244	-0.241214	-0.303111	0.925792	0.0249148	-0.453432	-0.00535059	-0.161805	-0.891101
IDH2	A375	-0.0976454	0.0715683	1.00099	0.914299	0.109843	0.0161952	0.0887312	-0.000579424	0.446605	0.916482	0.0644299	0.0587426	-0.536711	-0.188775	0.0441548	0.442214	0.32899	1.19465	0.137816	0.341722
IDH3A	A375	-0.345523	0.064532	0.211015	1.03497	-0.428918	-1.43155	-0.234557	0.162933	-0.115053	0.355468	-0.786666	-1.03944	0.00101475	-0.0951566	-0.157083	0.0480311	1.28698	-0.170939	-0.0579857	-0.00221866
IDH3B	A375	0.179835	-0.0925056	0.0843045	-0.0123303	-0.204935	0.470507	0.168261	2.8838	0.408738	0.413831	-0.42358	-0.0480976	0.263319	1.36602	-0.113302	0.267657	0.272691	-0.0740871	0.0391259	0.0999392
IDH3G	A375	0.0586657	0.841066	-0.397936	0.185587	1.2169	-0.818946	-1.33107	0.175348	0.106738	0.0253924	0.155039	0.310686	0.934305	0.266118	0.0221638	-0.31696	0.0814648	0.11687	0.228206	-0.178049
IER3	A375	-0.536831	-0.808128	0.542895	0.0747152	-0.175873	-0.370249	-0.637559	-0.155096	0.186593	0.117745	-0.155337	-0.670111	-0.644321	-0.0183886	-0.230901	0.150917	-0.151876	0.934048	-0.190356	-0.436069
IFI16	A375	0.143875	-0.240806	0.241688	0.415579	0.978216	-0.792977	-0.0242783	-1.34295	-1.25481	-0.0967465	-0.2	-0.156224	0.340362	0.57966	-1.50176	0.296649	0.478939	0.909479	1.7408	1.447
IFI30	A375	0.162758	0.155709	0.353345	0.0400322	0.938087	0.391113	-2.02182	0.370205	-0.420287	-0.143962	0.944268	0.108533	0.0799161	0.133576	0.799745	-0.0644551	-0.00067994	-0.0479716	-0.64858	-0.083813
IFIH1	A375	-0.19302	-0.0798724	0.155174	0.163197	0.0118148	-0.163992	0.0691135	1.38533	0.0398114	-0.0336811	-0.883331	-0.219541	0.532913	1.44065	-0.116584	-0.114397	0.871526	0.919129	0.615906	1.27682
IFIT5	A375	-0.251064	-0.447645	-0.393843	-0.236948	0.133566	0.37346	0.0322646	0.0126555	1.03253	1.27445	-1.18624	-1.2261	1.67032	1.82862	-0.208109	-0.419418	-0.0786276	0.369949	-0.0245268	0.425591
IFNAR2	A375	0.173398	-0.0970214	-0.346203	0.348675	0.58727	0.342272	0.0326169	1.45321	-0.237118	-0.0554581	0.527871	0.19388	0.42127	0.208881	0.120732	0.661617	0.226939	0.130153	-0.0955591	0.0332088
IFNB1	A375	0.229436	-0.330054	1.22513	0.43561	-0.938949	-0.252109	-0.578706	-0.230776	-1.04831	-0.124445	2.11908	1.9871	-0.29898	-0.103602	1.18059	1.51414	0.627265	4.09839	-0.215069	0.183909
IFNG	A375	0.208011	0.318819	0.251089	0.875702	-0.134848	0.925178	0.0198827	0.373193	0.976877	0.264065	-0.0815122	-0.0400136	0.575228	0.419529	-0.260894	-0.644083	-0.362005	0.440133	-0.159545	-0.00532359
IFNGR1	A375	0.808789	0.745352	-0.332554	0.998257	0.148158	-0.615442	-1.19677	-1.18199	-0.398959	-0.56584	0.828498	0.119182	-0.415212	-0.305784	-1.16484	0.407819	0.209059	0.621134	0.192507	0.0940577
IFNGR2	A375	0.0291037	0.229127	-0.534697	0.175968	-0.0777737	-0.796185	-0.1933	0.215767	-1.19576	-0.41596	0.892428	1.82024	0.0408684	-0.178839	0.562959	0.973852	0.123988	0.467397	0.179721	0.442943
IFRD2	A375	-0.270433	0.646842	0.0904483	-0.218545	0.00506042	0.120382	-0.0194643	0.0109154	1.31992	0.482743	1.24024	0.445962	-0.183925	-0.455465	1.4402	0.879185	0.060672	0.927001	-0.0410541	-0.145288
IGBP1	A375	0.112233	-0.466361	-1.26379	-0.259287	-0.287521	-1.71557	-0.367467	0.329219	-0.422983	-0.337837	-0.641379	-0.299858	1.07809	0.344399	-0.580033	-0.0326672	0.668432	-0.237192	-0.5185	0.0917281
IGF1	A375	0.021682	-0.226377	0.202376	0.43771	-0.424917	-0.100196	0.320776	-0.0155899	0.167998	0.380144	-0.0934632	0.0896316	1.05445	0.305707	-0.430979	-0.418475	0.267942	-0.0979922	-0.657339	0.109862
IGF1R	A375	0.0274174	-0.919511	-0.0694797	1.42682	-0.470277	-0.566106	0.170684	0.375818	1.69509	1.15546	1.07152	0.0252571	-0.147164	-0.267237	-0.201237	-0.746693	-0.377343	-0.677727	0.133022	-0.643843
IGF2	A375	0.849693	-0.314676	-0.0269075	0.861798	-0.0196444	-0.30649	-1.02545	-0.0678885	-0.100518	-0.0148661	-0.367595	-0.331499	0.0696222	-0.238299	0.097857	0.30774	0.815945	-0.02358	-0.318882	-0.410561
IGF2BP1	A375	0.602358	-0.00883731	0.194725	-0.144964	-0.208091	0.359258	-0.19366	0.851187	0.423348	0.462967	-0.0210736	-0.608719	-0.0329637	0.138437	-0.725479	-0.311732	1.02909	-0.0843743	0.538024	0.478507
IGF2BP2	A375	-0.445602	-0.646726	-0.435273	0.151476	0.000200915	0.00212794	-0.0831596	1.11332	1.21934	0.707541	-0.118856	0.233952	0.708637	0.370616	0.265388	0.215272	0.339629	0.642645	-0.147683	0.0987785
IGF2BP3	A375	0.168706	-0.473246	0.311341	-0.0011087	-0.467369	0.244439	-0.154496	0.998452	0.597612	0.205843	-1.34249	-1.24502	-0.655168	0.0894274	-0.0267998	0.245478	0.264548	-0.212004	-0.540035	-0.517702
IGF2R	A375	0.0448537	0.733148	0.000200043	0.305319	-0.0335386	-0.396343	-0.444275	0.0982317	0.286954	-0.370294	-0.658786	-0.255973	0.156064	1.14646	0.119931	-0.109337	-0.283576	-0.413106	-0.11952	-0.462498
IGFBP2	A375	0.150198	1.44837	0.655114	0.222163	0.342447	-0.146973	0.0417175	0.124678	0.235721	0.518733	-1.18728	-1.05777	0.217992	0.542506	-0.0625708	0.0810021	0.0841788	-1.5919	-0.321313	-0.0859668
IGFBP3	A375	0.000923785	0.120008	0.107285	0.658118	-0.40432	-0.956153	-0.453789	-0.293668	0.409678	0.904805	0.684115	1.05812	-0.65824	-0.739095	-0.0777526	0.520698	1.31684	1.18826	-0.286985	0.851652
IGFBP4	A375	0.382943	0.0400203	-0.271663	-0.325986	0.421199	-0.543334	0.0717133	0.723522	-0.235872	-0.166381	1.00961	0.216887	-0.458742	-0.141911	-0.40057	-0.294523	1.22464	0.615471	0.246512	1.42613
IGFBP5	A375	-0.17666	-0.00644314	0.0927594	0.230104	-0.213144	0.115229	-0.258041	-0.042854	0.822201	0.17362	-0.100423	-0.0148375	0.0333892	-0.152601	-0.387055	-0.0424885	0.405416	0.0145928	-0.0989989	1.05275
IGFBP6	A375	-0.208503	-0.15251	0.627855	1.77618	1.15054	0.241548	0.652669	0.841084	1.43183	1.45085	0.0688349	-0.375239	-0.0445043	-0.305307	-0.224413	0.453682	-0.624806	-0.299857	-0.994997	-0.191253
IGFBP7	A375	-0.0645796	-0.87006	0.0311735	0.39131	-0.168818	-1.09908	-0.514292	-1.02807	-0.410874	-0.0902774	0.033937	0.335513	0.103354	0.403537	0.103828	0.727007	0.128378	0.14339	0.438475	-0.141533
IGHMBP2	A375	-0.259564	-0.397524	-0.264053	0.261688	1.03041	0.506488	0.0698903	1.23654	0.540593	0.385007	-0.0235224	-0.00154875	1.46064	1.4081	-1.49669	0.157152	0.689649	0.174437	0.236424	0.75354
IGSF8	A375	-0.113771	0.212542	-0.579296	-0.454748	-0.282981	-0.233019	-0.769698	0.245846	0.0244006	0.312425	-0.662212	-0.538543	0.184318	0.705838	-0.137536	-0.114817	0.219421	0.185504	0.262446	0.9042
IKBKAP	A375	-0.0400411	0.739328	1.50717	-0.0773989	0.255931	0.00169535	-0.236479	0.712491	0.0432434	-0.0260333	-1.34011	-1.88394	-0.0314831	1.20342	-0.678348	0.377129	-0.287917	-1.44833	-0.692373	-0.223874
IKBKB	A375	0.103328	-0.071375	-0.279756	-0.00320458	-0.0853831	0.193585	0.069734	1.52189	0.393294	1.99578	-0.619746	-0.477191	-0.311695	-0.685919	0.572807	-0.0142828	0.511638	-0.0555981	0.195698	-0.0953439
IKBKE	A375	0.20128	0.177953	-0.799687	-0.381438	0.505092	-0.232124	-0.503209	-0.104386	-1.7641	-1.22532	0.887062	0.465637	0.0456875	-0.234245	0.0576426	0.0877411	0.272248	0.565469	1.38243	1.42086
IKBKG	A375	2.1258	0.512623	-0.376778	0.827009	0.616552	0.160114	-1.14387	1.19761	0.323696	0.0983893	-0.579104	-0.76348	-0.000308884	-0.0867512	-0.274435	0.0887222	-0.0963839	-0.676872	-0.435398	0.00226405
IKZF1	A375	-0.177919	-1.58969	-0.981762	0.826601	0.137856	-0.577755	-0.321199	0.393148	0.156132	0.415237	0.562419	0.566893	0.382613	0.427032	-0.0223327	0.198609	-0.567241	-0.215924	-0.577104	0.322116
IKZF5	A375	-0.583265	-0.500443	-0.348017	0.18486	-0.106097	-0.278781	0.170946	0.2136	-0.446094	-1.21824	0.477005	0.484287	-0.637003	-0.275624	-0.127187	-0.0315968	-0.464646	-0.99002	0.0382703	0.328813
IL10	A375	-1.7769	-0.547635	0.499598	0.0859982	-0.283202	-1.38827	0.0782291	-0.645016	0.683549	0.100854	0.127074	0.0718403	0.223754	0.447412	-0.70166	-0.873505	0.0545644	0.208133	0.835245	-0.398876
IL10RB	A375	0.171399	0.254668	-0.0692458	0.122395	0.212245	0.362899	-0.0488678	0.114137	0.362471	0.180707	0.383127	0.0947021	0.785766	0.467162	-0.766975	0.17084	0.703307	0.250589	-0.163623	0.800489
IL11	A375	-0.024775	-1.32901	0.214009	0.476291	-0.0964953	-0.312802	0.346793	0.509551	0.980844	1.03758	-0.595957	-2.62306	0.367398	0.508179	-0.0974648	0.00695824	-0.913381	-0.648532	-0.0978719	-0.183885
IL11RA	A375	0.731755	0.575465	0.189643	0.337354	0.97313	0.476657	-0.279628	0.474436	-1.0218	-0.385818	-0.220486	-0.896166	0.292349	0.141123	-0.0290976	-0.0510337	-0.173462	0.443798	0.299866	0.0599018
IL12A	A375	0.481956	1.05685	-0.266032	0.170831	0.310889	-0.084302	-0.123789	0.843143	0.0551532	-0.266232	-1.13528	-0.554906	-0.642842	-1.13137	-0.0613359	0.484524	0.715176	-0.394512	-0.681231	-0.302155
IL12B	A375	0.00984603	0.26441	-0.382866	-0.234849	0.782976	0.216408	0.12996	0.622575	0.436893	0.367908	-0.62524	-1.93397	0.110099	-0.0906809	-0.486209	1.09861	0.169316	0.0114687	-0.304984	0.23406
IL13	A375	-0.143688	-0.0691229	0.181953	1.57555	0.0476775	-0.0160757	-0.535176	0.0767502	-0.446047	-0.753099	-0.962449	-2.04961	0.0704823	0.599045	-1.05093	-0.163196	0.664016	0.464873	-0.0136325	0.334548
IL13RA1	A375	0.312107	-0.324258	-0.305851	0.027323	0.67203	-0.14409	-1.16522	-0.0850698	0.331731	0.475158	2.65819	0.968657	-0.375474	-1.11341	1.93597	0.487333	-0.200843	0.996519	-0.0942149	-0.0764941
IL13RA2	A375	-0.0797155	-0.763066	0.900978	1.05592	-0.661002	-0.155941	0.653295	2.41253	1.02415	0.663236	-0.176841	-1.09823	-0.427224	0.205734	-0.0518335	0.307504	-0.849341	0.273016	0.358103	0.585217
IL15	A375	0.197437	-0.19904	-0.152796	0.911006	-0.104425	-0.573844	0.211464	0.0594064	-0.0624343	0.907485	-0.19796	-0.182836	0.428619	0.369983	0.0606653	0.31987	-1.3502	0.363599	0.150109	-0.177963
IL15RA	A375	-0.203224	-0.989602	-1.0577	0.106644	0.0261816	-0.0268429	-0.0601865	0.699771	0.0163518	0.16054	-0.318983	-0.555517	0.61297	0.530524	-1.61044	-0.352058	-0.26792	0.169427	-0.024666	0.51369
IL18RAP	A375	-0.0859816	-0.33578	-0.305684	0.926448	-0.484628	0.147013	-0.139099	1.39927	0.265389	0.367425	-1.92566	-0.47472	0.321195	0.224716	0.179407	0.107203	1.74603	0.0565402	0.418271	0.946913
IL1B	A375	0.792188	0.159319	-0.0225547	-1.14302	1.04789	-0.732817	-0.721709	-0.106551	-0.0936681	0.191966	-0.403728	-1.29141	-0.725075	-0.0681385	-0.0842228	-0.202485	0.990019	0.473744	-0.18802	0.124321
IL1R1	A375	-0.229947	-0.822082	-0.0467386	0.334248	1.54485	0.101778	-0.522441	-0.569349	-0.0641779	-0.606862	0.119061	-0.771512	-0.374698	0.326948	-0.223462	0.275042	0.0391195	-0.875812	-0.0778084	0.34694
IL1R2	A375	-0.62184	-1.31328	-0.59302	-0.328255	0.451259	-0.165904	-0.080679	-0.15485	2.57852	1.6903	-0.485899	-0.173199	0.269041	0.621406	-0.527265	-0.923604	1.03914	0.93416	1.75448	0.869929
IL1RAP	A375	0.739494	0.169962	-0.0179381	0.536396	0.17744	0.421906	-0.0705642	0.794909	0.150981	0.857272	0.582364	0.409258	0.12143	0.574777	-0.654007	0.130041	0.55371	0.393003	0.0953744	0.279517
IL2	A375	0.619176	0.15529	0.1219	0.406892	-0.766303	-0.512572	0.298752	-0.185907	0.826554	1.16589	0.0126496	-0.0195809	0.225195	0.53304	-0.175112	-0.351043	1.44523	0.0144391	-0.301774	-0.0314474
IL23R	A375	-0.0984916	0.232448	0.0193294	0.013814	-0.0351521	0.182952	0.0451889	0.265999	-0.271128	0.0988622	-0.629103	-0.40893	-0.228525	0.499313	-0.856379	-0.435886	0.535024	-0.129581	0.346835	0.529139
IL27	A375	0.200033	0.120436	-0.566645	0.0213909	0.822045	-0.365602	-0.153327	0.390199	0.571436	-0.00724812	0.042823	-0.0196523	-0.173418	-0.0620122	0.474917	0.79767	-0.237537	0.167834	-0.479058	0.476172
IL2RA	A375	0.041447	0.048458	-0.995302	-0.677512	0.736472	-0.0679668	-0.197244	0.232973	0.181586	-0.553971	1.76864	0.404227	-0.135773	0.0480396	-0.0391052	0.385669	-0.935439	0.13889	0.0946919	0.171401
IL2RB	A375	0.16077	0.551599	-0.277016	-0.0923839	0.49408	-0.0497696	-0.142513	0.0884409	-0.314078	0.132417	0.256612	-0.336014	0.0506873	0.208328	-0.405273	0.0637823	0.749205	0.840184	0.0768649	0.471612
IL4	A375	0.0307658	-0.279156	-0.575895	-0.200371	0.883472	-0.388749	-2.47598	-1.91631	-0.120293	-0.67097	0.0333831	-0.4936	0.146411	0.643756	-0.236784	-0.438639	0.998294	-0.218225	-0.0600666	0.0689548
IL4R	A375	0.462368	-0.203161	-0.0143604	0.0826094	0.18448	-0.0235592	0.00698231	0.0659187	0.197049	0.734117	0.319645	0.49961	0.406455	1.91266	-0.7842	-0.0695458	0.309351	0.953513	0.473005	0.57258
IL5	A375	0.0380166	0.310167	-0.369887	-0.0042079	-0.266006	0.0437124	-0.615457	0.0199917	-0.179019	0.0262401	1.73404	0.661697	-0.0336023	-0.29204	-0.888032	0.314214	-0.134176	1.05285	-0.358827	-0.286658
IL6	A375	0.124841	0.0670025	-0.211944	-0.176217	1.79057	0.264193	-0.271891	0.226858	0.127585	-0.311102	-0.864944	-1.43688	0.351774	0.792655	-0.73577	0.25688	0.10182	0.264816	0.382255	0.628079
IL6R	A375	1.9804	0.0880152	0.0106984	0.223815	-1.70422	-0.0371587	-1.2163	0.710268	-0.495923	-0.407578	-0.21075	-1.16674	0.0451302	-0.0496146	-1.71155	-0.113814	0.416766	-0.252589	-0.224378	-0.0255469
IL6ST	A375	0.70624	0.539413	0.526566	0.200911	1.10713	-0.715239	1.46513	0.00946005	-0.166591	3.72549	-0.862025	-1.59686	1.09248	0.891089	-0.613177	-0.463192	0.094752	0.0545563	-0.177629	-0.123527
IL7R	A375	-0.023962	0.328711	-0.559738	0.0629633	0.443206	-0.376877	-0.314657	-0.354331	-0.25907	-0.208953	0.678818	0.0674945	-0.0850981	0.867941	-0.273577	0.121634	-0.131213	0.721141	0.0228395	0.0379672
ILF2	A375	0.200716	0.389056	1.07022	0.340115	0.566437	-0.0227028	-0.190171	-0.311997	1.41148	0.699333	-0.679749	-0.877673	-0.175513	0.706042	0.211889	0.802424	2.05905	0.0420101	-0.204169	0.0458317
ILF3	A375	2.10022	1.64105	-0.0353605	-0.0356128	3.29752	-0.14765	0.0461892	-0.0527671	-0.0070921	0.308004	-0.429545	-0.34976	1.63161	3.4861	-1.28935	-0.474499	0.492816	0.136383	0.226332	0.567991
ILK	A375	-3.34469	-0.402831	0.588505	-0.318361	-0.279991	0.530695	0.726824	-0.156189	0.376071	0.396993	-0.890754	-1.09432	-0.0769188	0.56078	-0.41131	0.0119786	0.375516	-0.0931763	-0.0560393	0.037279
IMPA1	A375	0.711845	0.26163	-0.462802	0.510445	1.18688	-0.619415	-1.42766	-0.979386	-0.166485	-0.630702	-0.0181868	-0.543383	0.44189	0.490255	-1.113	-0.357346	0.380603	-0.402976	-0.57903	-0.314727
IMPA2	A375	-0.423338	-0.00612888	0.293483	0.105246	0.278224	-0.30491	-0.445442	-0.196272	0.0507333	-0.0607735	-0.203205	-0.226691	0.40775	0.0617253	-0.11552	0.185669	1.24381	0.244468	0.184429	0.919675
IMPDH1	A375	0.223116	-0.0289354	-0.0105375	0.623619	0.680732	-0.963985	0.0161594	-0.200458	-0.0933565	0.0748259	0.821575	0.252551	-0.0404666	-0.143872	0.184989	0.00467075	0.421695	0.17578	0.0417579	0.630165
IMPDH2	A375	-0.667632	-0.00617758	-0.035868	0.26132	0.00221722	-0.473373	-0.284587	-0.650846	-0.305946	-0.414311	0.469307	-0.382991	0.34019	0.611448	-0.26818	0.918924	-0.319279	0.532449	0.312238	0.473076
ING1	A375	0.589757	0.579077	-0.142967	0.00862676	0.0483654	0.18994	-0.862429	0.588349	0.0195697	-0.161134	-0.503701	0.0335388	-0.0204325	-0.0809563	0.0597798	-0.0708245	-0.613181	-0.0966902	-0.0992883	0.152299
ING2	A375	0.128989	0.0693642	-1.63579	0.146937	-0.124391	-0.428057	-0.565648	-0.00813932	-0.392186	-0.44984	0.0207147	-0.273584	0.318582	1.32162	-0.397736	0.780608	0.129315	2.05358	-0.336276	1.62091
INHBE	A375	0.401876	0.30796	-0.0511336	0.49963	1.11326	-0.312796	0.794688	0.119176	0.168455	1.497	0.351949	-0.128942	-0.102938	0.302678	-0.123921	-0.304917	0.297776	0.469753	-0.192151	-0.175895
INPP1	A375	0.175397	0.587995	-0.237605	0.483584	-0.0777741	-0.0280702	0.504124	0.503819	0.227656	0.714566	-0.127602	0.27496	0.0627726	-0.181349	0.498244	0.074717	-0.552336	-0.331724	-0.939053	-0.298712
INPP4B	A375	0.134031	1.36048	0.174024	1.44123	0.238231	-0.257424	-0.236391	0.256797	-0.229858	-0.531528	-0.830957	-0.562508	0.337674	0.6104	0.0197035	0.135494	-0.0284779	-0.525313	-0.19323	-0.0656009
INPP5D	A375	0.945442	0.722679	0.593146	0.225929	-0.292239	0.588098	0.426937	0.737652	1.19753	1.58623	-0.0984211	-0.591016	0.00984129	-0.0550053	-0.480081	-0.344378	-0.170384	0.285823	-0.137033	0.00997069
INPPL1	A375	-0.18296	0.0895607	0.200279	-0.0297048	0.420052	-0.266736	-0.505806	-2.02092	-0.139601	-0.409392	0.289107	0.191473	0.669974	0.162362	-0.229468	-0.700405	2.21076	1.83185	0.569235	0.867389
INS	A375	-0.212953	-0.265888	-0.618949	-0.249273	0.112069	-0.245429	-0.442326	0.135839	-0.377397	-1.15152	0.333506	0.0690982	1.29571	1.56883	-0.959019	0.853478	0.0479893	0.0652841	0.482668	0.878023
INSIG1	A375	0.689877	1.71925	0.0252892	0.27647	-0.974721	-2.18355	0.258955	-0.195727	0.897043	0.0876045	0.27421	-0.642524	-0.427425	-0.732433	1.25144	-0.27733	-0.0623373	-0.483803	-0.423797	-0.841538
INSR	A375	0.117743	0.53899	0.391568	-0.255746	0.932493	-0.666709	-0.418272	-0.0631295	1.24865	1.33583	-0.117122	-0.164497	0.866574	0.119317	0.198507	0.327311	1.25769	0.189526	-0.625349	-0.0702607
INTS3	A375	-0.943203	-1.67346	0.510908	0.14423	-0.14653	-0.258868	0.0888554	-0.100584	0.526346	0.0581561	-1.09527	-1.62697	0.861786	-0.0200164	-0.638553	-0.0765094	-0.586837	-0.127461	-0.810949	0.288608
IP6K1	A375	0.217874	-0.641338	-0.416534	0.452058	-0.100305	-0.25077	-0.0419586	0.462296	0.225406	-0.271754	-0.169587	-0.617839	0.487103	0.372825	-0.00295697	-0.537994	-0.550817	0.140406	-0.656977	-0.392727
IP6K2	A375	-0.13847	-0.816808	0.267908	0.24653	-0.195229	0.303269	-0.316291	-0.0235136	-1.77392	0.0708602	0.196783	0.292529	-0.27979	0.0752763	0.109708	0.657628	0.25458	0.536111	-0.35892	0.0422354
IPMK	A375	-0.0460862	0.157905	-0.25724	-0.0315918	0.364304	0.299594	-0.533654	-0.278676	0.225376	0.864567	0.681687	-0.191451	0.63908	0.659352	0.193788	1.17173	-0.0193159	1.86298	0.550521	1.4842
IPO13	A375	-0.465593	-1.05315	-0.545526	0.0467296	-0.974721	0.446937	-0.0215924	0.757977	0.354568	0.342308	0.0301493	0.156634	0.51167	0.531662	-0.806257	0.0346094	-0.251784	0.0254429	0.190471	-0.225503
IPO4	A375	0.347871	-0.85414	-1.04166	-0.644026	1.27965	1.07524	-0.390322	0.574075	0.462669	0.555195	-0.622771	-0.679298	-0.47877	-0.0294914	0.439357	-0.133844	-0.506187	-1.11221	-0.125839	-0.219835
IQGAP1	A375	0.0943647	1.38393	0.86527	1.15747	1.17808	0.281466	-0.373234	-0.562281	0.497615	0.301317	-2.0926	-1.41199	0.205545	0.287929	-0.00832101	-0.536949	-0.544422	-0.770044	-0.127174	0.193676
IRAK1	A375	-0.0757607	0.225482	0.636201	0.0176411	0.0574799	0.0758152	-0.069823	-0.0237884	0.786438	0.5341	0.0282986	-0.642436	-0.358527	-0.596147	0.6383	-0.321449	0.757198	0.425204	-0.541136	-0.452282
IRAK2	A375	-0.864201	-0.994395	-0.62822	0.211689	0.104021	-0.708539	-0.493186	-0.135561	-1.68817	-1.09049	-0.162272	0.313799	1.08311	1.13706	0.169934	0.502527	-0.032036	0.115442	-0.371223	-0.0109455
IRAK4	A375	0.931684	0.250574	-0.563845	-0.180089	-0.269048	-0.336025	-1.08794	0.00169549	-0.134557	-0.0263863	0.481436	-0.0172402	-0.380505	-0.0877912	-0.06087	-0.0426104	0.100152	-0.651521	0.0902853	-0.615045
IRF1	A375	-0.176825	-0.94457	-0.192978	0.0289822	0.0275963	0.32067	-0.570887	0.134755	0.957268	0.80346	0.11284	0.0274848	0.923831	0.161268	-0.21437	0.600514	-0.725866	-0.307461	-0.358459	-0.378956
IRF2	A375	0.000761132	-0.271756	0.0730963	-0.0411787	1.34694	-1.25918	-0.42168	-0.509025	0.89561	-0.100368	-0.244307	-1.28455	-0.229738	-0.16468	-0.627184	0.177264	0.444444	0.294081	-0.0846576	0.14155
IRF3	A375	0.0441811	0.0891657	-1.46956	-0.0436589	0.363906	-0.0571063	-0.742857	-0.108205	0.150469	-0.00484281	0.172191	1.35571	0.324759	0.565302	0.899567	1.60298	0.973871	0.709084	0.781301	1.31812
IRF4	A375	-0.176626	-0.38506	-0.572619	-0.267347	0.192311	0.591042	-0.0328169	0.550765	-0.202755	0.518259	-1.8344	-0.998843	0.330579	0.944698	-0.101822	0.296462	-0.00313661	0.0407897	-0.0709963	-0.196075
IRF5	A375	2.32548	0.862344	0.368363	-0.167656	0.912171	-0.180119	-0.522209	3.32505	-0.00590016	-0.00386619	-0.36294	-0.16186	0.0837593	0.344838	-0.0455432	-0.0964588	0.544392	0.835438	-0.150891	1.30305
IRF6	A375	0.222505	0.334516	0.131999	0.26339	0.981238	0.21469	0.137448	0.50188	1.26424	0.189806	0.522188	-0.24472	0.668275	0.398159	-0.39235	-0.0336605	-0.280944	-0.0708735	-0.0658437	0.118594
IRF7	A375	0.0473251	-0.0326106	0.231561	0.39737	0.693486	-0.0361576	-0.258098	-0.121314	1.02719	0.0320236	-0.496059	-0.1211	0.169099	-0.771912	-0.116672	-0.359228	-0.461985	-0.604092	-0.0646449	-0.102112
IRF9	A375	0.268432	0.217991	-0.469134	0.181008	0.960112	0.11148	-0.0784117	-0.300176	0.200476	0.61246	-0.094098	-1.41673	0.229736	-0.149493	-0.754163	0.231968	0.0767289	0.142113	0.367383	0.390639
IRGC	A375	0.0844621	-0.204293	-0.123905	0.51144	0.935495	0.452917	-2.66815	-0.547044	-1.19358	-1.69385	-0.474256	0.265533	0.454466	1.15607	2.08551	1.24164	0.60539	-0.00526454	0.166615	0.0849467
IRGM	A375	0.238536	0.0769472	0.211809	1.38395	0.0808334	-0.320748	-0.253424	0.205669	0.246415	0.149978	-0.14631	-0.847263	0.315078	0.115681	0.697969	0.709384	0.478123	0.531891	-0.691146	-0.871506
IRS1	A375	0.0581027	-0.150637	0.36621	0.609133	0.697404	-1.13888	-0.442152	-1.05267	-0.185291	0.446732	0.0217789	0.102644	1.1585	0.917906	0.293646	0.160702	1.87663	0.621352	-0.383821	-0.118474
IRS2	A375	-0.316529	0.362126	0.358048	-0.566024	0.526138	-0.352406	-0.353079	-0.0169437	0.592518	0.0335153	-0.0934374	0.425108	1.45222	2.43405	-1.04776	0.178078	0.334713	0.679269	0.483035	0.64833
ISG20	A375	0.459659	0.0919251	0.234353	0.378179	1.89703	-0.152463	-0.135001	0.0399934	-0.0755645	-0.325031	-1.05077	-1.61592	0.084756	0.927741	-0.818642	0.19274	0.0508664	0.303493	-0.134626	-0.0682134
ISL1	A375	-0.0351875	0.512327	0.352861	-0.273417	0.121951	-0.621258	0.227317	-0.340257	0.61224	0.0673484	-0.857306	-0.933031	0.622919	2.11518	-0.401104	-0.0313505	1.02919	-0.256603	-0.0358309	-0.0196867
ISOC1	A375	0.352487	0.517904	0.303408	0.267692	0.135099	0.347976	-0.127332	0.69841	0.327386	0.6988	2.59081	0.373582	-0.00297014	0.637868	0.620228	0.281305	0.939631	1.74431	0.254704	1.40645
ISX	A375	1.0922	0.838987	0.336759	1.1758	0.860977	-1.55186	-1.401	0.183999	0.278625	0.0385158	-0.674484	-1.59015	-0.097444	0.432443	-0.444241	-0.219556	0.0620766	-0.332813	0.258037	0.096484
ITCH	A375	1.89188	0.585036	-0.345431	0.574349	-0.499095	-0.146755	-0.007462	2.07064	-0.166872	-0.0950585	-1.31771	-3.47935	0.508625	-0.0658157	-0.738632	-0.483718	-1.08375	-0.938667	-1.2821	-0.470842
ITFG1	A375	-0.433686	0.213637	-1.41737	-0.109358	0.582423	0.0953173	0.264161	-0.129829	1.71602	0.360481	-0.378399	-0.422195	0.692089	1.21774	-0.439967	-0.139994	0.153698	0.0916057	-0.0797276	-0.205169
ITGA1	A375	-0.100245	-0.0656095	-0.337679	-0.0362922	-0.146793	-1.61941	-2.41086	-0.705052	-0.470644	-1.02223	-0.315272	-0.0239104	-0.0196529	0.789386	-0.82482	-0.244236	0.140668	0.429868	0.382912	0.477476
ITGA2	A375	0.782109	1.6426	0.170822	-0.174221	1.31324	-0.452371	-0.487267	0.734907	-0.379942	0.146134	-0.450854	-0.654862	0.469288	0.333033	-0.472067	0.331316	0.103977	0.0941433	-0.69074	-0.151468
ITGA3	A375	0.0217012	0.162004	-0.602669	0.0228091	0.0436218	0.420208	0.494187	0.946928	0.671391	1.09849	0.464615	0.576623	0.297241	0.100942	1.43048	-0.0687818	1.06911	0.32955	-0.920096	-1.45076
ITGA4	A375	0.594362	1.27156	0.050143	0.429205	-0.459421	-0.143798	-0.59887	0.643638	0.806145	-0.660213	-0.221457	-0.776196	0.104345	0.413228	0.0418708	-0.0559741	-0.299067	-0.395504	-0.244375	0.0405636
ITGAE	A375	-0.315252	0.141459	0.659026	0.963217	0.942826	1.35601	0.245635	-0.0484311	0.797141	-0.0415458	-0.127052	-0.278409	-0.198285	0.906472	-0.758359	0.383729	0.479823	1.26969	0.551656	1.13667
ITGAV	A375	0.524063	1.10496	0.693332	0.266056	0.000192816	-0.112186	0.611759	1.83691	0.190381	0.377612	0.190186	-0.567193	-1.01105	-0.897185	-0.00113391	0.0396609	0.557185	-0.415574	-0.743918	-1.22532
ITGB1	A375	0.246759	0.12478	-0.0388529	-0.33943	2.07154	-0.298917	-1.23822	-0.630017	0.485096	-0.204466	0.592923	0.699142	1.76067	1.15702	-0.108746	0.172393	1.44373	0.374505	-0.150353	0.201958
ITGB1BP1	A375	0.382397	-0.0629783	-0.23601	-0.40342	0.665583	-0.736499	0.469498	0.391556	0.710257	1.32343	-0.147359	-1.26502	0.00921568	0.345617	-0.560107	-0.45844	-0.108295	-0.00713754	-0.424301	0.0268676
ITGB2	A375	-0.225055	-0.247062	-1.62949	0.174832	-0.439274	0.0924122	-0.248277	1.15098	-0.205402	0.0867064	0.0860785	-0.571166	-0.31729	-0.00733492	0.376024	0.590012	-0.0260609	2.65436	-0.737141	0.278571
ITGB3	A375	-0.158385	0.175409	0.00219375	-0.00318945	0.102641	-0.176814	-0.0376719	0.491102	0.411061	0.280646	-0.0390671	-0.565207	-0.294361	-0.123739	-0.997267	0.556358	0.488599	-0.15008	-0.0945516	0.143027
ITGB4	A375	-0.403679	-1.15986	-0.589451	0.0704991	0.801897	-0.00852301	-0.0516233	0.270815	0.129404	-0.995748	4.35285	1.69848	0.0236879	0.091321	-0.0142432	1.01155	-0.34533	2.93274	0.626208	1.41461
ITGB5	A375	-0.573215	-0.403772	-0.41616	-0.181568	0.156714	-0.918998	0.494399	0.299192	1.44847	0.52843	0.689348	0.0335648	0.320582	0.246884	-0.027945	0.0173846	-0.059768	1.08762	0.0703688	0.31447
ITPK1	A375	-0.0947737	-0.411509	0.701004	0.00927577	0.0423659	-0.311569	-0.11955	-0.146748	2.08401	0.671438	0.303503	-0.0195921	-0.0787079	-0.0487176	0.334892	0.104158	0.373619	0.586962	-0.13348	-0.0614181
ITPKA	A375	0.290777	0.107145	1.42837	0.845234	0.406128	0.00704397	-1.55856	-0.0551325	0.00112654	-0.502384	1.23616	1.14542	-0.500746	-0.329854	0.96323	1.72272	0.372353	1.11714	0.0737436	-0.151453
ITPKB	A375	0.340212	-0.0193282	-0.032814	-0.247726	0.170684	-0.586033	0.00297647	-0.474688	0.456913	-0.0734809	-1.70226	-0.891741	0.506109	1.099	-0.25114	0.786972	0.0852234	0.135577	0.48547	-0.114583
ITPR1	A375	-0.479043	-0.110029	0.248561	0.24065	-0.42024	-0.293769	0.495065	0.531329	1.66201	0.92702	-0.528706	-1.00345	-0.688231	0.0830076	0.0330798	-0.157882	0.214433	-0.105519	-0.13711	-0.235851
ITPR2	A375	0.471858	-0.160173	-0.138414	0.221453	-0.404104	-0.2096	0.196294	0.523122	0.24627	0.0737998	-0.789942	-1.15826	0.0169842	0.753014	0.000623212	0.0495919	0.14561	0.130492	-0.477401	-0.030897
ITPR3	A375	-0.31834	-0.850109	-0.416848	0.0957482	-0.198095	-0.297441	-0.580379	-0.175461	0.127685	-0.182805	0.862313	1.29039	-0.193108	-0.265943	-0.0495718	0.616901	-0.0860736	0.481169	0.0946199	-0.305483
ITSN1	A375	0.257201	0.0311004	-0.604164	0.671516	0.0335263	-0.0635582	0.178811	-0.328209	-0.468714	-0.554961	2.80312	1.61071	-0.180719	-0.158727	0.538944	0.677884	-0.534808	1.0044	0.539954	1.18066
JAG1	A375	-0.292208	1.35835	0.535385	-0.0785642	-1.30211	-0.238982	0.0211493	0.153883	-0.155069	-0.358411	-0.430974	-1.20943	0.0100441	1.05658	-0.334775	0.0766512	0.401528	-0.194695	-0.0609234	0.19961
JAK1	A375	0.670362	0.110642	0.576421	1.72199	-0.236239	-0.607012	-1.03687	-0.000736044	1.64407	2.41506	-0.066599	0.0702108	0.551054	0.0592088	0.0195404	0.903846	0.544056	0.4031	-0.299573	-0.0205497
JAK2	A375	-0.284322	-0.532845	-0.653697	-0.213864	-0.84197	0.179012	-0.586206	0.211402	-0.249841	0.474419	0.180641	-0.288059	-0.954469	-0.416184	0.193112	0.097251	-0.446295	0.0391944	-0.502881	-0.292532
JAK3	A375	2.57368	0.31895	-0.301736	0.0389382	-0.111763	0.885775	-0.665402	1.02253	0.121698	0.476757	-1.92249	-1.02364	-0.104616	0.570835	-0.667655	-0.269475	-0.665485	-0.304573	0.0631565	0.126489
JAZF1	A375	0.831209	1.11497	-0.845666	-0.433007	0.0809011	-0.890007	-1.06053	0.495822	-0.0219222	-0.0191963	-1.13944	0.0368668	-0.419107	-0.0618563	0.919975	0.00880527	0.195257	-0.566381	-1.01074	-0.0966033
JMJD6	A375	1.44158	0.237874	0.441225	1.00813	0.7839	0.116623	0.0655742	0.126259	1.58649	0.923737	0.894668	0.91124	-0.752712	-0.20301	-0.517565	0.585161	1.54893	1.29002	-0.0419089	1.09035
JMJD7-PLA2G4B	A375	0.0469373	0.618903	0.137377	0.379078	-0.79841	-0.327282	0.0679463	0.0238246	0.536397	1.54112	2.60405	2.15724	-0.491043	-0.670962	-0.0946785	0.837722	0.119102	1.34277	-0.994752	-0.656984
JOSD1	A375	0.650181	-0.429973	0.00904178	-0.258623	-0.0685052	-0.929264	-0.526269	-0.0178561	1.58523	0.269426	-0.222741	-2.18957	-0.428758	-0.0890812	0.208953	0.102016	-0.187879	1.1171	-0.135635	-0.481169
JUN	A375	0.0655398	-0.546037	-0.801721	0.0210709	1.04529	0.247835	0.0587704	0.0113303	1.43616	0.131747	0.0551423	0.175144	0.119033	0.567124	-0.139442	0.473651	0.43837	0.861255	-0.144114	0.594184
JUNB	A375	-0.0102669	-0.784178	-0.376596	-0.257933	0.499811	1.72108	-0.0837498	0.260154	-0.326907	0.0692272	2.53632	1.80578	-0.35791	0.411816	-0.0947318	0.0841949	0.722557	1.44874	0.556446	2.24353
KARS	A375	0.241691	0.331231	0.159091	-0.046374	1.5467	-0.268483	0.542904	0.3265	0.201724	-0.0540488	0.0939671	-2.32138	-0.303515	-0.0498344	-1.48591	-0.533536	0.136211	-0.12939	-0.572534	-0.203148
KAT2B	A375	-0.384758	-0.276621	0.527676	0.855953	-0.750978	-0.79183	-0.536541	0.0661572	0.168692	-0.701304	-0.244432	-0.375199	-0.0314624	0.515155	0.332352	0.129719	0.296926	0.020337	-0.0794084	0.0521087
KAT5	A375	0.128264	0.186863	-0.332691	-0.210853	0.372201	-0.209653	0.167956	0.222504	1.62189	0.473153	-0.299761	-1.23074	-0.0775071	-0.0135343	-0.899644	0.4312	-0.128267	0.383361	-0.418199	-0.308566
KAT6A	A375	0.048114	-0.100004	-0.313366	0.0689509	-0.206207	-0.349101	-0.0299874	0.016307	0.292496	1.47871	0.319743	0.0703909	-0.331582	0.628668	0.228828	0.720572	-0.296313	1.89396	0.0160625	0.42431
KAT6B	A375	0.149651	1.17291	-0.0219185	0.0105348	-0.932959	0.190844	0.786752	-0.000456036	-0.288796	-0.540024	-0.428791	-0.499995	0.0243054	0.822612	0.0327901	-0.217487	0.251706	-0.273385	-1.0897	-0.23189
KAT7	A375	0.615182	0.0519201	0.00173455	0.304095	0.0282673	0.257859	0.0238888	2.53066	1.24142	2.21095	0.435155	-1.59	-0.136222	-0.195222	-0.188692	-0.307897	0.233732	-0.162853	-0.377959	-0.540528
KAZALD1	A375	1.83937	0.483436	0.057923	0.189724	-0.136934	-0.29255	0.385877	1.53493	2.36849	1.61315	-0.993724	-2.09956	-0.241109	0.280562	-0.0148335	-0.278202	0.105688	0.287533	-0.515385	-0.908515
KBTBD2	A375	-0.125494	-0.249374	-1.37599	0.258653	-0.778798	0.233183	-0.422754	0.411579	-0.360683	0.441942	-0.114821	0.164896	0.203262	0.647575	0.0409556	-1.01775	0.159351	-0.144596	-0.206021	0.327127
KCNG1	A375	-0.0325466	0.186781	0.107712	1.13986	0.205237	-0.0246652	-0.502448	-0.254654	-0.0939492	-0.0452742	-0.069795	-0.518024	0.322191	0.432835	-0.268862	0.025884	0.0353393	0.373598	-0.180736	-0.148247
KCNJ11	A375	1.05621	0.836615	-1.19146	-0.0696672	0.0846183	-0.402335	-0.135999	0.306999	0.142942	-0.354513	0.282287	0.428664	0.902453	0.140786	-0.0698501	-0.181165	1.07125	0.20219	-0.542612	0.21605
KCNK1	A375	0.0197152	0.00337553	0.613475	0.621842	0.615473	0.149088	-0.385344	0.209419	0.373003	-0.490752	0.0862702	-1.20576	-0.336022	0.043169	-0.615033	0.234545	0.0599553	0.733096	-0.323261	0.0176186
KCNK15	A375	0.0937965	-0.748039	0.548412	0.483771	-0.138009	0.475986	0.108451	0.928808	0.308537	1.18653	-0.261443	0.0187719	0.314785	-0.131438	0.202185	-0.0782685	-0.190711	-0.743628	0.238547	-0.286241
KCNK2	A375	-0.69687	0.0665687	-0.0425272	0.528962	1.16159	-0.0021289	-0.0606429	-0.0491636	0.125572	-0.0838753	-0.411295	-0.925508	-1.11304	0.259364	-0.0759201	0.0920788	-0.678831	-1.00573	-1.42094	-0.305354
KCNMA1	A375	-0.203146	-0.401474	-0.171759	0.528938	-0.371058	-0.681114	-0.135905	1.19041	0.015187	-0.169905	-0.115718	-0.578973	0.104402	0.679825	-0.161955	0.502069	0.0932804	0.0203293	-0.000825405	0.469029
KCNN4	A375	0.221083	-0.0170137	-0.485973	-0.481263	0.639826	0.0862472	-1.27849	0.295855	-0.756965	-0.0634663	0.330794	0.483316	-0.940106	-0.833754	-0.0616526	0.518898	0.84511	-0.167228	0.276611	0.793455
KCNQ1	A375	-0.294481	-0.30949	0.0917117	0.542731	0.0280252	0.130455	0.2078	0.977859	-0.132326	-0.603488	0.0184872	-0.217343	-0.0983689	0.441582	-0.142676	0.107764	0.249943	-0.086499	0.222727	0.93532
KCTD2	A375	-2.22606	-1.13541	0.737194	-0.284477	0.319985	-0.0290706	0.57389	-0.120553	1.71734	0.456633	0.309956	0.0309193	-0.160517	-0.0417982	0.233028	0.139096	-1.04967	0.0271993	-0.367653	-0.177053
KCTD5	A375	0.333142	-0.0091052	0.115725	0.43837	0.894855	1.86047	0.0143406	0.0491371	0.441416	1.38451	-0.306388	-0.0914372	-0.414348	0.666042	0.511145	0.316164	0.15933	0.507634	-0.910263	-0.0855391
KDELR2	A375	1.19039	0.196777	-0.162366	0.641114	0.126664	-0.45	-0.0635548	-0.015405	0.0509871	-0.196587	-0.788656	-1.33793	-0.044249	0.490201	0.380958	-0.0201025	-0.796174	0.117329	-0.984316	-0.429606
KDELR3	A375	0.17095	-0.00220741	-0.372416	0.570313	0.151521	0.680009	0.581648	0.567042	1.71321	0.778315	-0.472893	-0.642981	-0.336861	-0.204542	0.575083	-0.0590404	-1.86922	-1.00797	-0.874005	-0.0887593
KDM1A	A375	-0.294365	-0.0582106	-0.268128	0.29978	-0.0152337	-0.748278	-0.177154	0.128147	1.27124	1.10603	0.0840993	0.338183	0.598593	0.327488	0.00199509	0.439032	0.419367	0.240257	-0.373087	0.177098
KDM3A	A375	-0.478931	0.283481	0.882355	-0.070274	-0.0675618	0.17426	-0.000381706	-0.375634	-0.00265369	0.658232	-0.456549	-0.109406	0.371582	0.917026	0.0177939	0.00757668	-0.29345	-0.216446	-0.342888	-0.0630988
KDM4B	A375	0.0201542	-0.0435443	1.11504	0.164265	0.693862	0.0163885	-0.0760995	1.05972	0.0195379	-0.0900282	0.620596	0.0800233	0.190633	-0.224901	-0.030476	-0.0849463	-0.223158	0.518659	0.0162064	0.189892
KDM4C	A375	0.521675	0.0414006	-0.0647307	0.691221	-0.657049	-0.0327959	-0.591928	0.00755508	-1.01379	0.201993	-0.0751939	0.438593	0.550739	0.695852	-0.547969	-1.31567	0.668399	0.0532878	0.383938	1.15576
KDM5A	A375	-0.0263812	-0.862858	-0.00521933	0.178591	0.0322074	0.629651	0.067831	0.16128	-0.0503333	-0.674197	-0.370795	-0.800291	-0.987639	0.524434	0.670325	-0.155438	-0.679239	-0.319867	-0.711083	-2.12265
KDM5B	A375	0.233067	2.38445	-0.136922	0.396482	0.89619	-0.849186	-0.267363	0.12965	0.553288	0.413018	0.460744	-0.548966	0.834742	-0.132149	-0.275962	0.211809	-0.754331	0.212461	-0.584625	-0.233885
KDR	A375	-0.609231	-0.454765	-0.252886	0.162956	0.0896243	-0.755703	-1.90911	-0.395111	-0.111643	-0.105433	-0.48561	-0.525273	0.0249737	0.0105337	-0.364614	0.461503	0.415766	0.0297182	-0.00370905	0.365671
KEAP1	A375	-0.0718493	-0.0930465	0.0118403	0.18982	1.58556	-0.0624107	0.125937	0.563401	-0.448603	0.831548	-0.151628	-0.0623727	0.364051	0.954659	0.0105086	0.623675	0.2242	0.0541898	-0.307742	0.003745
KHDRBS1	A375	1.29045	0.209921	-0.170539	-0.0765203	1.08367	0.0147883	-0.635278	-0.401927	0.212694	0.0265558	0.90253	0.0977419	0.076972	-0.0851881	-0.287573	0.623093	-0.140154	0.156985	-0.254378	0.609077
KIAA0100	A375	0.639468	0.190095	-0.675041	-0.435633	-0.24312	0.156304	-0.36683	0.0378544	0.723585	-0.269412	0.323944	0.611278	0.166219	0.841957	-1.46115	0.231223	-0.104651	-0.0665751	0.392715	0.168996
KIAA0196	A375	0.39715	-0.124755	-0.354276	0.262449	0.169637	0.308249	0.385242	2.15018	1.56963	1.86141	0.183464	0.754177	-1.07299	-0.724717	0.760971	0.0209	-0.681112	-0.828824	-0.245499	-0.161151
KIAA0317	A375	0.0230335	-0.0726233	-0.281601	0.693896	0.240273	-0.232086	-1.3999	0.35503	-0.707204	-0.225305	-0.131358	0.102065	0.121801	0.525451	-1.24432	-0.279596	-0.117183	-0.283938	-0.623827	-0.347051
KIAA0355	A375	-0.0915924	0.153281	0.379547	0.200943	1.53255	0.579092	0.729443	0.180386	3.76046	1.82516	-0.171763	0.205324	-0.0399403	0.475589	-0.349603	-0.740431	-0.231949	0.256009	-0.556582	-0.61464
KIAA0494	A375	-0.238094	0.290783	0.46287	0.0615288	-0.198721	0.118987	0.387573	-0.66631	1.06962	2.82267	-0.0398664	-0.232079	0.373708	-0.0656183	-0.0891133	-0.379126	-0.745667	-0.920395	-0.153193	-0.868173
KIAA0528	A375	-0.524302	0.724057	0.890975	0.038218	-0.0580513	0.742336	0.0650443	0.761063	2.15118	2.15174	1.46403	-0.11191	0.345439	0.13559	0.359049	-0.00198326	-0.233649	-0.0283672	-0.893341	-0.286447
KIAA0753	A375	0.39972	-0.134959	-0.0538696	0.257878	0.814058	0.320697	-0.295069	-0.144816	0.182954	0.00312511	-1.04731	-0.376121	0.0290203	0.297033	0.458942	0.0653796	-1.14877	-1.74413	-1.13725	-0.877999
KIAA0907	A375	0.194616	1.03541	0.530152	0.587032	-0.0625092	0.91937	0.226389	-0.317511	0.78978	0.231349	-0.635913	-0.367498	-0.692719	0.0945509	-0.0971124	-0.0372784	-0.0859793	-0.249937	-0.510705	-0.644587
KIAA0922	A375	-0.724988	0.278337	0.297082	0.375574	-0.0359901	-0.336856	-0.312132	0.051793	0.385967	1.1953	-0.103061	0.065408	0.543198	1.46399	-1.12491	-0.378438	-0.266625	-0.361058	0.200337	0.281806
KIAA1009	A375	1.08006	0.0701793	0.043432	0.878189	-1.39214	0.389882	-0.290634	0.471656	-0.414279	0.467397	-0.118762	-0.259122	-0.781045	-0.13569	-0.109596	-0.134653	0.582529	-0.153631	0.420446	0.165623
KIAA1033	A375	0.294995	0.7583	-0.334143	0.231668	1.06714	-0.224095	0.409126	-0.41309	0.645466	0.0416224	-1.1669	-0.317693	-0.198791	0.317116	-0.0508273	-0.201378	0.127413	1.47727	0.157536	0.356398
KIAA1279	A375	0.0812322	-0.0399359	-0.470626	-0.151415	-0.0500399	0.00707532	-0.523311	0.242804	0.0294297	0.642145	-0.168248	-0.778495	0.133624	2.12934	-0.45218	0.00232409	0.0333766	0.310714	-1.10022	-0.056032
KIF11	A375	1.50691	0.676412	0.463024	0.596529	-1.20947	-0.198368	0.464703	0.283	-0.413729	0.921732	-0.404895	0.181901	0.363992	0.0863573	0.330475	0.181122	1.11478	0.564861	0.943656	0.656057
KIF14	A375	-1.0553	-0.485218	-0.248442	0.0734841	0.514737	0.342569	0.555664	0.485958	0.606575	0.177603	-0.336105	-0.128957	0.0988385	1.04679	-0.396305	-0.150219	0.0940432	0.329949	-0.644839	0.0589259
KIF20A	A375	0.399112	0.421546	-0.242354	-0.101667	-0.10733	0.166733	-0.0628588	0.166617	0.121676	-0.049993	-1.45133	-0.795099	-0.91551	0.0883717	0.184727	0.436162	-0.948192	-2.05943	0.166606	0.425655
KIF21B	A375	0.465744	0.575728	-0.0456527	0.00341911	0.584687	0.416469	-0.427162	0.284149	-0.453753	-0.653138	-0.466402	-1.14191	1.76552	2.01436	-1.96142	0.680026	-0.172372	-0.270031	-0.534209	0.0634147
KIF2C	A375	0.263781	0.412226	0.0352726	-0.56746	0.410768	0.102401	0.16675	0.0583271	0.482043	1.1627	-0.000848784	-0.136289	-0.0309919	-0.0354361	-0.133922	0.0617352	-0.547717	-0.0997349	-0.93902	-0.437422
KIF5B	A375	-0.401411	0.0154904	-0.274186	0.150338	0.0267638	0.0919513	-0.14494	0.0869617	-0.283131	-0.185768	0.0668142	-0.159558	-0.347808	-0.704402	0.0683159	-0.0265745	0.0389492	-0.0705187	-0.420927	-0.286584
KIF5C	A375	-0.198052	-0.202004	0.244266	0.00331478	0.0557424	-0.518917	0.0845698	-0.0985742	0.961505	0.782402	0.579738	0.620364	0.754623	0.218809	-0.0606871	0.301164	0.125183	-0.0956689	-0.121733	0.229974
KIF9	A375	0.527092	0.984509	-0.238284	-0.218361	1.82183	0.150726	-0.247639	-0.247223	-0.0258152	-0.17246	-0.407376	-0.563653	0.410283	0.826114	-0.0865477	-0.130851	0.397028	0.42007	0.00726732	-0.0490729
KISS1R	A375	0.0508166	-0.29914	-0.460284	0.374429	-0.0254093	-1.61651	0.130403	0.103525	-0.0732815	0.0480247	0.421443	0.239452	0.0299453	0.0761491	-0.207783	-0.147288	-0.311139	-0.253694	-0.602836	-0.373945
KIT	A375	-0.470092	-0.126441	0.315656	0.484045	0.573545	-0.0356222	0.403369	0.801376	0.438839	0.343069	1.22405	0.0161763	0.162917	0.547258	-0.928796	0.682683	0.147317	5.82371	0.404385	0.517905
KITLG	A375	-0.10151	-1.2326	-0.282649	-0.242211	-0.222	-0.283673	-0.42801	-0.160494	-0.487303	-0.549884	2.35338	0.0412338	0.0709101	0.0758518	-0.896633	0.427105	0.183967	1.75608	0.234535	0.833768
KLF10	A375	0.308763	-0.144398	-0.205598	1.08548	-0.168867	0.196142	0.0243499	0.572349	0.275616	0.544478	0.255707	1.02647	0.39364	0.397721	-0.0250555	0.505461	-0.0788344	0.736501	-0.431647	0.174915
KLF11	A375	-0.0728312	0.0895276	-0.339258	-0.162921	0.213736	-0.095363	-0.270034	-0.286153	0.446584	0.96768	0.641456	-0.0118054	0.141098	0.819787	-0.726307	-0.189134	0.127678	-0.0371673	-0.210341	-0.07342
KLF14	A375	0.865696	0.66861	0.40277	-0.394239	-0.144092	-0.218263	-0.679076	0.479769	0.970455	1.71831	0.978464	0.775435	-0.426291	-0.307286	0.11552	0.413066	0.342516	0.669311	-0.573228	0.0453124
KLF2	A375	0.491313	0.0181783	-0.155134	0.0679185	0.00926513	-0.328714	-0.587811	-0.0859151	0.303227	-0.224245	0.354195	0.140777	0.134318	1.04453	-1.4655	-0.269828	-0.0148107	0.340253	0.263119	0.0841059
KLF3	A375	-0.000864611	0.806821	-0.158688	-0.618294	3.22045	-0.132654	0.851978	0.345628	-0.330347	-0.193714	0.214964	0.321275	-0.221123	-0.595585	0.132332	0.0267147	-0.488663	1.37586	0.0588002	0.130978
KLF4	A375	-0.0944351	-0.636122	-0.695706	0.521294	-0.0840145	-0.00278724	-0.463612	-0.874071	-0.719743	0.0613962	2.21299	3.05455	-0.121435	-0.236219	1.87987	0.940765	0.175947	3.224	0.121724	0.483166
KLF5	A375	0.774235	0.0201009	-0.697516	-0.0296624	0.779803	-0.139069	-1.11496	-0.374364	-0.499396	-0.593874	1.89833	0.283619	0.0850434	0.339066	0.686817	0.381274	1.3839	0.910782	-0.017264	0.232336
KLF6	A375	0.283785	0.644265	-0.265089	0.127603	0.461069	-0.31206	-0.512493	0.0594133	0.266356	0.567033	0.76659	0.733903	0.74149	0.627978	-0.407598	0.0676421	-0.487841	0.48583	1.49545	0.370757
KLF7	A375	-0.157439	0.406926	0.222622	0.0683311	-0.206987	-1.35147	0.0448837	-0.149844	0.0304623	-0.0492909	-1.28785	-0.896093	0.321274	-0.0344472	0.105176	-0.305703	0.0619575	-0.449143	-1.03696	-0.522498
KLHDC2	A375	0.0460338	-0.311558	-0.177938	-0.0307435	-0.290996	-0.288716	0.169383	0.0441631	0.826105	1.25454	-0.189851	0.0363911	-0.764076	0.384926	1.23762	0.585367	-0.318004	0.136074	-0.567519	-0.237793
KLHDC9	A375	-0.239679	1.39769	-1.22176	0.558522	0.306489	-0.0773336	-0.124885	0.129359	-0.215701	0.351597	1.09359	0.467379	0.00207005	-0.00868177	-1.21616	0.120391	0.998787	0.682493	-0.351661	0.301246
KLHL21	A375	0.0738971	0.103952	0.021021	0.371149	0.196126	-0.00183276	-0.0801693	1.06931	0.093066	0.0538527	0.642158	0.131046	-0.48114	-0.49303	0.436584	0.304782	0.00522244	-0.00689013	-0.346142	-0.078846
KLHL6	A375	-0.000515116	0.179267	-0.651282	0.168776	-1.14569	0.0940966	-0.0505854	0.514748	-0.712114	-0.16521	-0.291924	-0.235316	1.07867	0.0375848	-1.00077	-0.446095	-0.230499	-0.0163351	0.158544	-0.334246
KLHL9	A375	0.74737	-0.0582589	0.252751	0.737811	0.839758	-0.433116	-0.324457	0.595302	0.587673	0.550276	-1.97584	-2.23049	-0.115949	0.875962	-0.348627	-0.167145	-0.191253	-0.421194	-0.76346	-1.22681
KLK6	A375	-0.23022	0.0227708	0.339365	1.14405	-1.67261	-0.305332	0.39197	0.0200577	0.456702	0.606647	1.1771	1.11187	-0.385869	0.309913	-0.699218	0.139727	0.0843018	1.18063	0.054983	0.266571
KLRC1	A375	-0.659592	-1.08055	-1.86635	-0.551283	-0.726506	0.00681607	-0.0278204	-0.26566	-0.209174	-0.0317153	-0.282892	-0.261521	0.297824	-0.500022	-0.167863	0.356483	0.0582692	0.253319	-0.110177	0.043107
KNDC1	A375	0.288738	0.148262	-0.223277	0.0787969	0.096787	-1.12932	-0.0275441	0.223331	-0.836861	-0.167373	-0.163986	-0.186174	0.0769636	0.022837	-0.942515	0.0662048	0.715907	0.0982362	-0.131447	0.48008
KNG1	A375	-0.501855	-0.127415	0.0448828	-0.791788	-0.212304	-1.72221	-0.825658	-0.505465	0.775294	-0.280866	-0.0344122	0.182259	1.30243	1.20864	-1.0434	0.644072	0.165709	0.621443	-0.0347584	0.0334219
KRAS	A375	0.217872	0.133275	-0.27021	-0.35847	0.711287	0.505855	-0.203201	-0.0112982	0.745976	0.994131	0.176705	-0.300236	-0.00680439	0.364347	0.458821	0.55732	0.735801	0.095311	-0.609369	0.0717856
KREMEN1	A375	0.096638	0.401756	0.459098	0.202174	0.0550158	0.492891	0.0409086	1.24869	0.328491	0.337031	0.287166	-0.242874	1.21381	1.10415	0.310575	0.494706	-0.168904	0.22633	0.183785	0.00493955
KRT19	A375	1.19418	-0.149824	-0.129463	-0.296189	-0.197899	0.133772	0.486794	0.803822	0.012988	0.46326	0.283051	0.0106047	0.216956	0.21273	-0.204212	0.120853	0.231911	-0.0161155	-0.249818	0.939076
KRT25	A375	0.959035	0.550221	0.0997203	-0.540061	0.399958	0.0672965	-0.348238	-1.20182	-0.230641	-0.109539	-1.31147	-1.45341	-0.419212	0.129946	-0.333731	0.189553	-0.505595	-0.195958	-0.651318	-1.09717
KRT26	A375	-0.251187	0.0491948	0.254351	0.824683	-1.50418	-0.409284	-0.358199	0.0740086	0.196608	-0.11218	-0.0304587	0.524732	0.216166	0.0904457	0.774237	2.04894	1.67412	2.22726	0.049443	0.415565
KRT8	A375	0.546535	1.06629	0.319841	0.850974	0.723202	-0.00491445	-0.414244	0.251464	0.202223	0.307949	-1.00319	-1.34132	-0.0396404	0.370778	0.110175	-0.244394	-0.0590845	0.47151	-0.341375	-0.158801
KSR2	A375	0.110332	0.11284	0.424014	0.107212	1.55359	-0.00473566	0.0621368	0.628443	-0.358617	-0.188583	-0.0561741	0.388938	0.183728	0.0779336	-0.787931	0.0404203	0.304767	0.511182	0.214918	0.203923
KTN1	A375	1.46762	0.0848101	0.00841639	0.0412256	0.375443	0.686342	-0.176084	-0.0372151	0.122557	0.107754	1.23053	0.535905	-1.33246	-1.01301	0.877222	-0.495279	-0.424722	-0.0265106	-0.620413	-0.607579
KYNU	A375	-0.168749	0.304983	1.0409	1.59087	0.619969	-0.226334	0.641251	0.0923764	0.924722	0.569464	0.398487	0.077115	-0.249659	0.27483	0.739942	-0.256052	0.353995	0.441982	0.0683762	-0.615673
L1CAM	A375	2.07853	0.41334	-0.815752	-0.174654	-0.0667405	0.0188788	-0.303978	0.0458189	0.049732	0.0350057	-1.86952	-3.2667	-0.347436	0.0275456	-0.107082	0.184148	0.82203	-0.814181	-0.540187	-1.13775
L3MBTL4	A375	-1.06386	-0.160208	-0.262844	0.140578	-0.359964	-0.655114	0.127227	0.105186	0.208695	0.204392	0.625805	0.838973	0.275403	0.646763	-0.353381	-0.2172	-0.118151	0.354328	-0.0675817	-0.0684212
LACC1	A375	-0.471774	0.131875	0.499721	-0.0475585	0.980656	-0.205062	-0.32452	-0.119544	-0.987583	-0.112514	0.247358	0.133015	0.744648	1.24223	-0.583543	0.247998	-0.30408	0.276015	0.497485	0.715345
LAGE3	A375	-0.366831	0.481551	0.0539691	0.543512	0.625467	0.631652	-0.221218	0.355891	0.931397	0.33063	0.579767	-0.118205	0.0436943	0.00659907	-0.15993	0.0205977	-0.0603085	1.24172	0.226995	0.270345
LAMA3	A375	-0.784355	-0.0845929	-0.464776	-0.148327	0.973906	-0.13495	-0.675522	-1.22081	-0.682421	-1.03828	-0.0405649	0.067324	0.336377	2.0976	-0.0618027	-0.231809	0.44786	0.107613	-1.21731	-0.880852
LAMB1	A375	-0.695441	-0.0374588	0.873579	0.694883	0.498989	-0.0969232	-0.123169	-0.231873	0.0440536	0.283722	-0.00323444	-0.0563994	-0.365194	0.132762	-0.0964199	0.42715	-0.31368	0.406719	-0.787807	0.179949
LAMP2	A375	0.258687	-0.0387017	0.0902054	0.198043	0.185804	0.547589	0.138218	0.282928	-0.104535	0.514026	-0.603599	-1.59917	0.0185204	0.219685	-0.449119	-0.319729	0.0244898	0.0573964	0.00785058	-1.15872
LAMTOR3	A375	1.27716	0.76965	0.00630434	0.668366	0.647783	0.400432	-0.680148	0.517301	0.276662	-0.0213251	0.575669	-0.886784	-0.372377	0.0382245	0.463342	0.411082	-0.25724	0.126434	-0.81707	-0.263153
LANCL1	A375	-0.229486	-0.293747	-0.104566	0.455209	0.126108	-1.19879	-1.36571	-1.17788	0.184796	0.120965	0.326657	0.0319306	0.544518	0.131773	-1.69334	0.016476	-0.151312	0.00435642	0.408226	0.192727
LAP3	A375	0.269394	0.0142325	0.0281371	0.182222	-0.111539	0.23815	0.519664	0.200199	0.0639772	0.518106	-0.238681	-0.348202	0.00250095	0.0975913	-0.202243	-0.966138	-0.326781	-0.292062	-0.0301907	-0.175002
LARS	A375	0.965368	0.422144	0.0746197	-0.546495	0.423621	-0.608574	0.26346	0.332994	0.990326	0.0610811	0.344011	-1.29467	-0.916195	-2.43796	0.448186	0.646199	0.00475245	-0.238864	-0.718075	-0.244159
LARS2	A375	-0.0173761	0.778939	-0.231204	0.317939	1.2446	-0.806453	0.633331	0.252554	0.3469	0.407288	0.202649	0.165024	0.450285	0.180401	0.0801666	0.018865	0.171935	0.286705	0.0724717	0.137855
LASP1	A375	-0.159947	-0.171485	0.747185	0.400946	0.863399	0.352868	-0.0275468	0.709706	1.14904	0.763167	-1.19834	-1.58687	0.168322	0.0956505	-1.72788	-0.802573	-0.296453	-0.281617	-0.107754	-0.219698
LBR	A375	0.105582	-0.0209904	-0.0475988	0.807752	0.47588	-0.0398609	-0.503566	0.166303	1.59895	0.519318	0.0943194	0.54318	0.413937	1.93782	-0.0749801	-0.485087	-0.111847	0.649834	0.500656	-0.100324
LCK	A375	1.51463	0.000432525	0.70881	-0.118146	0.142679	0.667488	0.0518224	0.0682997	0.466594	0.645436	-1.17385	-1.26074	0.145403	0.56432	-1.34687	-0.0668022	0.0237263	0.22742	-0.257444	-0.366471
LCMT1	A375	-0.157188	-0.615557	0.113146	-0.27268	-1.21683	0.0438137	-0.0279702	-0.1489	0.0571609	0.610905	1.38354	-0.0635487	0.667553	0.737061	-1.2624	0.162909	-0.365224	2.84244	0.147256	0.294819
LCN2	A375	-1.03994	0.0352194	-0.0194201	-0.534865	0.862489	0.173958	-0.00263099	0.133334	-1.4964	-0.0726799	0.315447	-0.506331	-0.259755	-0.0374341	-0.130118	0.892377	-0.212926	0.0881016	-0.264375	-0.156606
LDHA	A375	-0.729383	-0.194206	0.462368	0.197186	0.154616	-0.384212	-0.710785	-0.793362	1.56041	0.433685	1.0144	0.1481	-1.12118	-0.746499	-0.209595	1.11965	-0.129129	0.538064	-2.08602	-0.887281
LDHB	A375	-1.4365	-1.36712	-0.51831	-0.137336	0.311671	-0.112779	-3.0818	-0.836272	0.355111	-0.428909	-0.0716735	-0.199673	0.162692	0.00890684	-0.0790033	0.388598	0.00120445	0.290015	1.0539	1.13355
LDLR	A375	-0.374634	-0.24649	-0.779851	-0.0125749	0.00701844	0.0843833	-0.0696269	-0.467159	-0.418359	0.374433	0.798306	0.438477	-0.178026	0.0295436	0.316894	0.336276	0.160264	1.156	-0.205722	0.276964
LEF1	A375	-0.315293	0.278762	-0.736133	-0.0944765	0.34559	-0.463355	0.124743	-0.176554	0.026927	0.235228	0.335581	0.534567	0.0414316	0.506897	-0.765242	0.156811	-0.100341	0.046672	0.16957	0.278617
LEPREL1	A375	-1.13006	0.492328	-0.21033	0.377996	-0.852642	-0.807164	0.531284	-0.399381	-0.784668	-0.39933	0.455458	-0.186173	-0.00856182	-0.104124	-0.0764045	1.53455	-0.526962	0.80701	-0.406086	-0.456965
LGALS1	A375	0.100209	-0.255831	-0.329579	0.566912	-0.538006	0.0162206	0.238551	0.155856	-0.706957	0.391645	0.0791937	0.0479181	-0.0449301	-0.294354	-0.282135	0.052631	-1.16681	0.0628847	-0.716874	-0.338536
LGALS2	A375	-1.0941	0.11063	0.540324	-0.137038	0.306759	0.02897	0.135191	-0.805437	0.334737	0.546215	0.172706	2.4768	0.427551	0.303122	1.95762	0.0529658	0.796737	0.861937	0.0897314	0.244217
LGALS3	A375	-0.303954	-1.66188	0.303077	0.127845	0.478955	-0.250022	-0.580341	0.869045	0.349752	-0.0907534	1.25943	0.311546	0.0485739	0.119318	1.27547	0.77336	-0.48094	0.403653	-0.513463	-0.320154
LGALS8	A375	-0.438163	-0.0216615	-0.145222	0.212782	1.94318	0.366297	-0.333473	-0.60471	1.58728	0.625052	-0.0975462	-0.707237	-0.21271	-0.146691	-0.27653	-0.568694	0.0798364	-0.681675	-0.534137	-0.186774
LGMN	A375	0.998548	-0.0124271	0.516486	0.441458	0.448381	-0.0400952	0.359994	1.37121	1.33731	1.54998	0.0810499	-0.512007	-0.133719	-0.0963866	-1.02456	-0.317213	-0.489111	-0.718299	-0.615566	-0.0324517
LGR4	A375	-0.468212	-0.495032	-0.462392	0.121475	0.29469	-1.00372	-0.882943	-0.877257	-0.391041	-1.86324	0.200595	0.183788	-0.117019	0.410498	-1.51746	-0.375158	-0.260681	0.243882	0.243922	-0.3362
LGR5	A375	-0.0361493	0.115208	-0.26678	0.677563	-1.46188	-0.315186	-0.439511	-0.218967	-0.412634	-0.368768	0.296011	0.955868	-0.0217465	0.289447	-0.390703	0.68564	-0.0396699	0.582142	-0.012369	1.09147
LGR6	A375	-0.0501159	0.11809	1.56546	0.137567	0.0959135	0.0403014	-0.0375997	-0.73272	0.325695	0.0790106	-0.727551	-1.16932	0.0812863	1.67441	0.0543353	0.0526931	-0.031504	-0.561761	0.00853105	0.0867688
LHPP	A375	-0.0286515	0.410814	-0.756632	0.381372	-0.16336	-0.36485	0.185944	-0.203979	0.13764	-0.0548212	0.152279	0.128729	-0.119906	0.0142577	0.872897	1.25521	-0.118866	-0.675605	-0.561685	-0.397446
LHX2	A375	-0.122892	0.532005	-0.0577349	0.220493	-0.243259	-0.0981185	-0.914184	0.111174	1.39143	0.357758	0.0875709	-0.597583	-1.02535	-0.325807	0.192746	-0.0352937	0.109606	-0.469564	0.0129949	-0.565572
LHX3	A375	0.167751	0.166228	0.113355	0.366383	0.0539659	-0.681868	-0.611516	0.209339	0.241283	0.0313485	0.747571	1.22906	-0.274706	0.15059	1.05133	0.571181	0.432271	0.427495	0.115651	0.355525
LHX4	A375	0.289193	-0.0845215	0.112928	0.482661	-0.525254	0.0173256	-0.413907	0.343983	0.435943	0.489957	-1.2065	-0.162721	-1.83967	-1.31433	-0.109919	-0.138419	-0.90253	-0.190661	-0.133328	-0.241798
LHX8	A375	-0.229211	0.172632	-0.0636694	0.637116	-0.110742	0.102989	0.76898	0.211938	-0.0175509	0.39455	0.267551	-0.510593	0.0060632	1.65879	-0.0292662	0.353527	-1.15821	0.40697	0.129563	-0.474112
LHX9	A375	-0.466802	1.1359	0.25848	0.0715046	0.326736	-0.348644	-0.204097	0.121019	0.0527415	1.28014	0.574778	0.579744	0.660006	0.848045	-0.160814	-0.603166	0.134002	1.26114	-0.0308802	0.232083
LIAS	A375	0.0364184	0.554944	0.21126	1.16712	-0.211362	-0.153849	0.118494	1.50581	0.192245	-0.516526	-1.3194	-0.839578	0.45289	0.167868	0.647284	0.0260058	-0.459006	-1.08883	-0.105737	-0.57991
LIF	A375	-0.012192	0.330111	0.0813346	0.231959	1.19463	0.395301	0.553583	-0.0904524	0.546822	1.06658	-0.0675018	0.18588	0.189468	0.0242765	0.0492012	1.412	-0.0222356	0.163904	0.0706744	1.23203
LIG1	A375	3.2745	0.927182	-0.389018	-0.0240167	0.107471	0.0411751	-0.075724	1.43499	0.381014	-0.322429	-0.309994	-0.120834	0.0241825	0.438981	0.188848	-0.189464	-0.00901434	-0.0144998	-0.0694359	-0.197345
LIG3	A375	0.249446	-0.0774265	-0.595237	-1.13151	0.0284924	-0.165889	-0.97477	-0.245557	-0.0273583	0.105861	-0.118195	-0.138483	0.670097	1.02795	-1.27763	0.0149379	0.417187	0.50837	0.256526	1.13717
LIMK2	A375	0.130704	0.219841	0.132238	0.0653636	1.14015	-0.361664	-0.0722512	-0.539866	0.531666	0.128831	-0.0293949	-0.0160661	0.103001	0.775027	-0.176734	0.139219	-0.0450559	-0.115138	-0.0127308	-0.1156
LIN28A	A375	0.0381249	-0.231295	-1.09372	-0.708182	-0.0315074	0.1059	0.0822139	0.00186488	0.0166278	0.117827	-0.336442	0.0922253	0.58463	-0.26925	0.397365	0.454542	0.209331	0.699232	-0.999711	-0.107196
LIN28B	A375	-1.80377	-0.532997	-0.133144	0.103414	-0.275945	-0.0953124	-0.725591	-1.83641	0.0243685	0.131716	1.60657	0.510435	-0.405269	-0.634861	-0.106125	1.29114	0.440861	1.0501	0.0909713	0.129657
LIPA	A375	-0.615434	-0.127185	-0.0113492	-0.465133	0.0670757	-0.464853	-0.403038	-0.341931	0.839286	0.335008	0.272405	1.42619	0.455295	0.253417	-0.0393083	-0.0447824	0.482018	0.575551	0.388789	1.34866
LIPH	A375	-0.26545	0.0849976	0.0263778	0.141482	1.45302	-0.527685	0.257104	-0.147641	0.0128388	0.14388	0.799513	0.372043	1.55515	3.32302	-0.777824	0.293161	0.132138	0.583716	0.00937291	0.210137
LIPI	A375	0.121957	-0.978499	-1.12475	0.0617377	-0.223283	1.07729	-0.0329636	1.02838	0.299575	0.0468268	0.232719	-0.170198	-0.358349	0.0356473	-0.0475485	0.769102	-0.295285	0.0584011	-0.0333815	-0.963812
LIPT1	A375	-0.576328	-0.0155159	0.683326	1.02098	-0.0758173	-0.826887	-0.0852348	-0.0689316	0.0127709	0.494727	0.261733	-0.0365681	0.122308	0.405237	0.307637	0.618068	0.168613	1.32724	0.252832	0.231765
LMAN1	A375	-0.0865578	0.596585	-0.135477	0.134797	-0.216529	0.295787	0.307589	0.469262	0.089068	0.929136	0.531481	0.453841	0.0624919	0.341695	-0.398685	1.4364	-0.319416	1.80036	0.0715594	0.37906
LMNA	A375	-0.737348	-0.361751	-0.832903	0.0415502	-0.213732	-0.160662	-0.999593	0.107366	0.0225644	0.10493	-0.442484	0.202066	-0.23182	-0.161421	0.0528234	0.0941276	-0.117437	0.466742	-0.112522	-0.0121974
LMNB2	A375	0.416247	1.15028	0.220384	0.41012	-0.15239	-0.288431	-1.46451	-0.0215982	0.132876	0.37562	-0.522341	0.911989	1.1754	1.18032	0.26973	0.62548	0.829137	0.532376	1.30729	0.220048
LMO4	A375	1.19522	0.81073	-0.168403	0.424118	1.9245	-0.015044	-0.322789	-0.0262234	-0.111184	0.224321	-0.0604188	-0.981955	0.0498362	0.0584649	-0.369044	0.0130611	-0.0105675	0.236392	-1.31968	-0.435987
LNPEP	A375	0.00892371	0.846942	-0.030667	1.50837	-0.144917	0.254405	0.0325721	0.695919	0.0511112	0.100786	-0.456471	-0.419101	0.0507495	0.309378	0.200988	-1.27151	-0.0487771	-0.0624357	-0.0974166	-0.243586
LONRF2	A375	0.647769	0.0470111	-0.637237	0.267204	-0.895086	0.209177	-0.534426	1.71884	0.503247	0.492149	0.0793338	-0.283221	0.5796	-0.0317218	-0.41687	0.308879	0.644274	0.247181	-0.152072	0.438246
LOXL1	A375	-0.124778	0.30524	0.316551	-0.331661	0.551779	-0.415719	0.526858	-0.0471456	2.36447	1.06354	0.0245013	-0.214582	0.556314	0.632181	0.589612	-0.38051	0.0360969	-0.12064	0.651597	0.00558988
LPAR1	A375	0.243634	0.00500507	-0.274437	-0.0871762	-0.454818	-0.168974	-1.58869	-0.5711	0.00682283	-0.903022	0.777069	3.51612	1.04819	0.57641	0.652453	0.247407	1.4874	1.40639	0.463723	0.671161
LPAR2	A375	0.0764236	-0.367424	0.487437	1.676	1.02711	0.480628	-0.383842	0.398753	0.627828	-0.121374	-0.627696	-1.50899	-0.150952	0.372392	-1.52354	-0.201789	-1.33069	-0.0839365	-0.258652	0.0617947
LPAR3	A375	0.642815	0.0570301	-0.292468	-0.736867	0.393633	0.194271	-1.53733	0.0551968	-0.972293	0.0299147	-0.129409	0.109402	0.739444	0.665718	0.206397	0.201316	0.368721	0.390929	-0.00351643	0.358902
LPAR5	A375	0.737759	-0.112699	1.0673	0.485369	-0.433801	-0.0960865	0.0214179	-0.0655771	0.491818	-0.0583442	-0.484952	-1.02383	0.0474783	0.390238	-0.054475	0.029479	0.0698409	-0.152949	-0.410213	-1.08194
LPAR6	A375	0.322792	0.339285	0.238649	-0.0541173	1.34014	-0.0400087	-0.253307	-0.106081	-0.125965	-0.0537087	0.153765	0.051864	-1.1528	-0.101809	0.847197	0.31106	0.172958	-0.220245	0.0765812	0.538761
LPGAT1	A375	1.04198	0.21887	-0.0807966	0.076853	0.692477	0.168631	-0.0573592	0.0306177	1.18806	1.17557	-0.782237	-1.80974	-0.0190183	1.08924	-0.970115	-0.0758715	0.141246	0.0506382	-0.0913662	0.471151
LPHN1	A375	-0.648819	-0.753811	0.39289	0.0850252	-0.369682	-0.106697	-1.39638	-0.279642	-0.245411	-0.133402	-0.0375558	0.0570418	1.28973	0.92148	-0.198536	0.174707	-0.0671648	-0.0526465	0.0418482	-0.0983914
LPHN2	A375	0.081004	-0.0944349	0.466261	0.873141	0.157342	-0.820319	-1.92242	0.0247592	-0.00702652	-0.0119763	0.10268	-0.336697	-0.496759	0.476168	-0.444792	0.611624	0.00181969	0.80344	-0.573075	-0.0958347
LPL	A375	-0.678482	0.501017	0.748844	1.97779	-0.599022	-0.00547159	-0.275562	0.246443	-0.283381	0.105717	0.562707	-0.0349541	-0.5443	0.159321	-0.698615	0.939491	-2.10702	0.0792972	-0.47768	-0.170785
LPXN	A375	-0.0806272	0.121729	0.0950454	-0.454953	-0.463068	-1.11961	-0.235212	-1.04833	0.204054	-0.152251	-0.118312	-0.378724	0.0524129	0.449473	0.357707	-0.0629792	-0.438417	-0.085207	-0.145803	-0.102562
LRP10	A375	0.502788	0.857884	0.233129	0.0878941	0.132251	-0.24017	-0.0865113	-0.190389	1.4172	0.70002	-2.32905	-0.139784	-0.105104	0.414528	0.309962	-0.435084	0.469225	-0.458361	-1.47486	-0.961597
LRP4	A375	-0.190691	0.237609	-0.0368693	0.791637	-0.302683	-0.0606614	-0.319559	-0.394319	-0.188748	0.150977	-0.0466735	-0.0224308	0.328465	0.928778	-0.151759	-0.437211	0.152151	0.402112	0.0722568	0.0212957
LRP5	A375	0.0799168	0.115098	-0.287915	-0.439568	0.0845613	0.402441	0.16119	-0.123433	-1.23995	0.218901	-0.298461	-1.44586	-0.108422	-0.188816	0.911785	-0.1586	0.475529	0.280789	-0.578185	-0.621826
LRP6	A375	1.03074	0.445812	0.779366	0.519389	-0.224707	0.0666969	-0.240235	-0.0692549	0.15874	0.154177	0.134472	0.513406	0.022815	-0.128572	0.328114	-0.154207	-0.000639534	0.357731	-0.105829	-0.0947641
LRPAP1	A375	1.08726	1.43892	-0.246373	0.0745934	-0.402903	-0.657254	-1.27083	-0.399376	0.611651	0.105677	-0.129415	0.0496163	-0.62258	-0.575849	-0.315674	0.340604	0.190154	0.312178	0.281114	0.9735
LRPPRC	A375	-0.0374454	1.30581	0.435223	0.616668	0.525272	0.0587031	-0.393566	-0.0133593	1.27747	2.07595	-0.0538106	-0.0685797	0.584731	0.736374	-0.34957	0.0527887	-0.0250874	0.375299	-0.214532	-0.296737
LRRC16A	A375	-0.0875358	0.0823008	0.942755	1.55301	0.539547	0.0561699	-0.219429	0.245206	0.055142	0.563466	0.154279	-0.0480162	0.0535828	0.18422	-0.0826185	0.717214	-0.01736	-0.111787	0.563855	-0.0772027
LRRC18	A375	-0.462538	-0.2225	-0.427997	-0.176	0.746567	-0.0863814	-0.956277	-1.09015	0.0260626	-0.450671	-0.350343	-0.802329	-0.166131	0.279257	0.17611	0.415807	1.10557	0.479131	0.154243	0.191336
LRRC32	A375	-1.59988	-0.260259	-0.0557829	-0.131301	-0.0215529	-0.078903	1.59244	0.521719	1.98524	2.14839	-2.07197	-0.377089	0.99752	0.361115	-0.502224	-0.0246994	-0.462559	-0.631299	0.0523248	0.303483
LRRC40	A375	0.588038	-0.46322	-0.125827	0.195777	1.30292	-1.19031	-0.642861	0.143379	1.2099	0.612482	-2.0422	-2.20797	0.759178	0.309942	-2.35486	0.238615	-0.197824	-1.32598	0.133064	0.418113
LRRC41	A375	0.0716139	-0.913051	-0.230743	0.262277	0.23838	0.0460228	0.289597	0.0875857	0.929151	0.726027	-0.245935	-0.586794	-0.213949	0.0042826	-0.0218976	-0.249076	-0.0408509	-0.463872	0.0465009	-0.931513
LRRC59	A375	-0.92661	-0.712107	0.0056182	-0.630762	-0.187759	-0.125863	-0.204695	0.210131	0.0958233	-0.0440711	-0.697835	-0.650452	-0.224917	0.138879	-0.100544	-0.0363303	-0.0152237	0.0618652	-0.202262	-0.130002
LRRK2	A375	-0.00391845	0.338413	0.581899	0.420414	1.71956	-0.107044	1.02207	-0.0268249	0.57819	2.04591	-0.557096	-0.299379	-0.920167	-0.0768053	-0.0353745	-0.255733	-0.573797	-0.322496	-0.33263	-0.328834
LRSAM1	A375	-0.555736	-0.181021	0.130626	0.604564	0.173497	-0.248048	-0.139381	-0.661694	-0.199846	-0.729686	0.525427	0.459151	0.727304	1.86995	-0.108836	0.033226	-0.0678829	-0.0575452	0.876752	0.362319
LSM2	A375	-0.158138	-0.404544	-0.0195063	-0.0241582	-0.241286	-1.03837	0.228744	-0.089131	0.0631551	0.162615	0.78038	0.376395	0.0111614	-0.0699081	0.689116	0.454722	1.10973	2.11836	-0.920753	-0.480921
LSM5	A375	1.02732	-0.333588	0.294934	0.521268	0.256136	0.99754	-0.11887	0.364318	0.422616	0.532146	-1.76806	-0.381987	-0.326208	0.168247	0.483354	-1.15254	0.666635	-0.499067	-0.251546	-0.780565
LSM6	A375	0.355574	-0.0351462	-0.102242	0.426657	0.176222	0.181543	-0.353491	-0.534228	0.167071	0.111669	-0.870866	-0.292278	-0.100899	0.00678265	-0.35255	-0.140729	0.331113	-0.056953	-0.0675391	0.687587
LSP1	A375	0.807043	-0.332444	-1.12041	0.236345	0.102635	1.89519	-0.478002	0.107112	-0.272569	-0.38523	0.269596	0.23054	0.61511	0.48619	0.408641	-0.0484474	1.76308	0.562191	0.22286	0.405311
LSR	A375	-0.0336298	-0.108439	0.558418	1.34936	-0.340814	-0.307159	0.0198202	1.52334	0.656731	0.300699	0.118403	-0.637518	-0.335471	-0.249154	0.83405	0.0690898	0.28677	0.384182	-0.269902	0.0941983
LSS	A375	-0.444767	-0.106636	-0.00688965	-0.476176	-0.165518	-0.93634	0.0564655	-1.10247	-0.347626	0.0406306	-0.291209	-0.144724	-0.278496	-0.318146	1.56982	1.37471	0.212731	-0.0496073	0.0703631	0.14911
LTA4H	A375	1.39538	0.0821752	-1.18283	-0.0674634	0.215459	0.245044	-0.654728	-0.323868	-0.0963798	-0.394562	-0.14214	-0.242328	0.493942	-0.143216	-0.0673355	-0.181889	1.06121	0.703276	-0.854988	0.16198
LTB	A375	-0.249392	0.0902695	0.0411292	0.55809	-0.35027	-0.0388071	0.136574	-0.399543	0.0759473	0.0333397	-0.671434	-0.278749	0.121972	0.168515	0.296497	0.582184	-0.698413	-0.596972	-0.57691	-0.236137
LTBR	A375	-0.16879	0.353867	-0.091443	-0.824714	0.0817009	-0.299171	-0.184843	-0.170721	0.250167	0.101098	0.453825	-0.063836	0.00194679	0.00131921	-0.186514	0.00905784	0.178119	0.291783	-0.207278	0.0921274
LYAR	A375	-0.524028	-0.600714	-0.048261	-0.015692	0.350583	-0.174337	-0.641901	-0.293222	0.211688	0.0166371	0.229661	-0.234695	0.0191338	1.35291	0.0213168	0.169274	-0.153699	1.91191	0.440977	-0.371888
LYN	A375	-0.0413999	-0.59865	-0.486432	-0.359339	0.161604	-0.0443858	-0.43304	0.19097	1.88968	1.56065	-0.928853	-0.830502	0.39258	0.426081	-0.692426	-0.586923	0.409099	-0.39427	-0.227857	0.0841072
LYPD3	A375	-0.0860248	-0.00548723	0.0113479	0.250145	0.117459	-0.165055	0.0631781	0.0833142	0.258564	-0.12359	0.0375223	-0.199963	0.301042	1.04427	0.191949	-1.04422	0.143051	-0.325698	-0.338151	-0.0760629
LYPLA1	A375	0.8949	0.157583	-0.186681	-0.538867	0.633235	0.00849084	-0.52146	-0.0915692	0.193012	0.104664	0.74566	0.226606	-0.51368	0.476551	0.492096	0.471437	-0.053167	0.140547	0.138213	0.120915
LYRM1	A375	-0.165292	0.00368037	0.552177	0.411523	-0.00193459	0.219028	-0.329361	0.388479	0.362532	0.191181	-0.0979773	-0.322234	-1.26814	-0.154411	0.0558464	-0.620769	-0.031385	-0.404639	0.109535	-0.32359
LZIC	A375	0.145279	-0.473956	0.0866676	0.287137	1.02278	-0.36625	0.259626	0.260831	0.194863	0.00559219	-0.664961	-1.62519	-0.10577	-0.454654	-0.705426	-0.218565	-0.0856869	-0.110112	-0.677348	0.119438
M6PR	A375	-0.393176	-0.249623	-0.115972	0.232521	0.404472	-1.58432	0.198494	0.387602	0.524661	0.335066	1.00659	0.14151	0.885803	1.03772	-0.252594	-0.31518	-0.919557	2.80809	0.0365205	0.557411
MACF1	A375	-0.243806	-0.0704083	0.0717758	-0.00953292	-0.122354	-0.198731	0.00461706	-0.69394	0.340572	-0.175902	0.658304	0.187285	0.175526	0.264787	-0.517	-0.274165	-0.358065	-0.356478	-0.285341	-0.484903
MAD2L1BP	A375	-0.727333	0.0231856	0.180633	-0.0403467	1.9413	0.0310491	-0.185047	-0.369464	0.382423	0.560787	-0.333896	-0.326791	-0.0200788	1.24551	-0.0144866	0.307481	-0.177214	0.0561172	-0.327988	0.39474
MAF	A375	-0.615412	-1.12674	-1.05006	-0.423722	-0.0970776	-0.460954	0.00254422	-0.622549	0.301903	0.852165	-0.00602371	0.639631	-0.199599	0.124764	0.61665	-0.335143	-0.449338	-0.051528	-0.968821	-0.355879
MAFG	A375	0.59682	0.361624	-1.7985	-0.0147659	-0.343663	0.0148037	-0.560551	1.2506	0.217196	0.344594	-0.0157833	-0.216825	-0.0585759	0.389576	0.257342	0.0242851	-0.447895	0.19667	-0.234868	-0.0657736
MAGED1	A375	-0.572709	-0.366254	-0.131875	1.13038	-0.390046	0.64671	0.944269	-0.0208402	-0.142386	0.100792	0.318293	0.977281	-0.00674732	0.418951	0.00762732	-0.29458	1.10316	0.0437715	-0.0329408	1.03136
MALT1	A375	0.900203	0.647543	0.442971	0.636698	-0.0316602	-0.142697	0.0530214	0.162431	1.58027	0.0421294	2.06151	0.926707	-0.763075	-0.138446	0.14532	0.805966	0.155853	0.660609	0.226393	0.0595733
MAML1	A375	1.31065	0.881396	-0.183566	-0.140114	0.0688264	0.274296	-0.097133	0.393572	-0.108359	0.406472	-0.210693	-0.589618	-0.270071	-0.957258	-0.688053	-0.279511	0.594885	0.195182	0.507904	1.20992
MAMLD1	A375	-0.0118659	0.0474242	0.454351	0.558834	1.33405	-0.233642	0.515855	-0.0774387	0.27974	0.693536	-0.511815	0.0438879	-0.646048	-0.470363	1.5719	-0.0660966	0.0442196	-0.0558776	-0.161128	-1.04778
MAN1A1	A375	-0.155828	-0.211569	-0.111477	0.348169	0.398044	0.563019	0.323911	-0.0334507	-0.00593459	0.0916196	2.74434	0.996037	-1.30379	-0.801459	0.464818	0.327163	0.325146	0.744154	0.580844	1.11135
MAN2A2	A375	0.473135	0.830263	0.220313	0.371041	-0.439603	-0.236057	0.370298	0.213824	0.421437	0.529774	-0.85536	-0.626211	-0.110586	0.117635	-0.509229	-0.041448	0.22074	-0.688783	0.495618	0.597978
MAN2B1	A375	-0.825501	-0.602839	0.264028	0.425586	0.661591	0.218997	0.425396	0.289135	0.167782	-0.00228403	-0.0443419	0.548936	1.74912	1.4581	-0.505559	1.41406	0.342241	0.365896	0.8488	1.53298
MAP2K1	A375	0.064969	-0.216064	-0.202308	0.177976	0.409612	0.549611	0.184367	-0.00521881	-0.913972	-0.535878	-0.0396703	0.367691	0.813069	0.682024	0.0066068	0.460612	-0.0749828	1.27605	0.122762	0.956939
MAP2K2	A375	2.37124	0.212293	-0.750722	0.249208	-0.312922	-0.45648	-0.232908	1.38391	-0.0609779	-0.00897592	-1.34855	-1.2573	-0.0955251	0.0265624	-0.484979	0.151521	0.105586	-0.595951	-0.113893	0.0602063
MAP2K3	A375	0.0420231	0.372609	0.585742	0.985182	-0.0274912	-0.335082	-0.0287065	-0.206709	0.416941	-0.0300757	-0.0200592	-0.59905	0.0228277	0.582538	-0.093023	-0.211372	0.193159	0.315497	-0.264064	0.111843
MAP2K4	A375	0.230298	1.48966	0.158327	1.16571	-0.641406	0.158386	0.35928	0.337191	0.746641	1.15606	1.43336	1.10687	-0.117872	0.120475	-0.744818	0.427022	-0.357297	1.38367	-0.300028	-0.453315
MAP2K5	A375	-0.579176	-0.0325525	-0.549244	0.37493	0.208615	-0.0307267	0.0335808	-0.116445	-0.102938	0.125315	-0.630865	-0.742027	-0.400117	-0.197355	0.0506114	-0.0686184	0.0782253	0.319199	-0.418648	-0.37333
MAP2K6	A375	-0.404936	-0.0460643	0.898437	0.219215	1.19736	0.0315814	-0.0887459	0.0455292	0.211557	0.411138	-0.677087	-1.05967	-0.135397	0.135642	0.578644	0.248621	0.550557	-0.314456	0.124466	-0.120237
MAP3K1	A375	1.6474	0.465607	0.11328	0.444471	1.9161	0.263915	-0.0183092	0.805034	0.167979	1.84973	0.116925	-0.036356	-0.0450455	0.0120744	0.0031227	-0.831943	0.0842087	2.06653	0.463294	0.727031
MAP3K11	A375	0.415882	-0.442267	-1.09769	-0.241032	-0.0568816	0.128701	0.135614	0.363442	-0.0843741	0.193149	-0.343628	-0.0508591	0.16726	0.317014	0.921608	0.362738	-0.127502	0.284263	-0.225832	-0.360944
MAP3K14	A375	2.91438	-0.809758	-0.795783	1.23613	-0.0299538	1.52956	0.0218949	1.81312	0.0667575	0.794042	-0.854475	-0.511408	0.192524	0.414959	-1.33176	-0.0760827	0.441809	-0.740132	-0.0367262	0.346921
MAP3K2	A375	0.990371	-0.943279	-0.0493111	0.51468	-0.711711	-0.217046	-0.852736	0.624455	-0.186605	0.731799	-0.21651	0.460525	-0.152557	-0.114728	-0.0101209	-0.253991	0.857447	0.370221	0.269186	0.451495
MAP3K4	A375	-0.222585	0.574771	-0.0579194	0.0562657	0.283618	-0.153731	0.00013546	0.218696	0.793497	-0.0166171	-0.606028	-0.52178	0.0467876	0.0129473	-0.0109841	0.595935	-0.178063	-0.631063	0.0225772	0.0266221
MAP3K5	A375	0.115466	1.0311	-0.108684	0.554957	0.229162	-0.0269196	0.814521	0.0455112	-0.552137	0.143652	0.897974	0.883104	-0.388602	-0.660617	-0.0326002	0.0548676	0.426602	0.598628	-0.00442419	-0.47355
MAP3K7	A375	-0.899499	-0.525259	0.459866	-0.0372078	-0.544542	-0.391867	-0.400736	-0.00864119	-0.308386	-0.253096	-0.395758	-0.22527	0.120612	1.72592	-0.231381	-0.370817	0.942972	0.914645	0.199488	1.16803
MAP3K8	A375	0.218226	0.583814	-0.416915	0.0621454	0.303464	0.503657	-0.0876856	0.575147	-0.625872	-0.32627	-0.963982	-0.581552	2.0379	2.00077	-0.55114	-0.669559	0.0111984	-0.282899	0.0723156	0.0679949
MAP3K9	A375	-0.0877061	-0.0311139	-0.327988	-0.673201	0.0503126	-0.764738	-0.0822139	-0.796359	-0.132401	-0.163406	-0.00399489	-0.174349	-0.529188	0.164614	-0.51935	0.00206825	0.0158459	0.172543	-0.58355	-0.401736
MAP4K3	A375	0.907897	0.599804	0.41156	0.207818	0.423058	0.0750826	-1.29338	-0.861558	1.01175	1.18051	-0.970223	-1.89244	-0.0189624	0.88099	-0.2799	-0.825937	0.37387	-0.402348	-0.10236	0.0341434
MAP4K4	A375	0.375583	0.075669	-0.431292	0.183061	2.0862	-0.102415	-0.5355	-0.191655	0.425733	0.246113	1.81042	1.75136	-0.119071	0.0595596	0.533435	0.440262	0.0152073	0.966001	-0.297506	-0.0956378
MAP7	A375	-0.197119	0.189548	-0.453435	-0.205831	-0.0610488	-0.411336	1.24578	-0.327253	0.352288	1.24058	-0.936728	-0.367777	0.133928	0.613539	-0.0177662	-0.471543	0.118888	-0.379004	0.146709	-0.141983
MAPK1	A375	0.00407136	1.709	0.232426	0.525481	0.177203	-0.510282	0.784363	-0.0746014	0.285482	0.370122	-0.781543	-0.959993	0.55924	0.166519	0.100978	-0.197406	-0.212829	-0.0141858	0.00897392	-0.0259214
MAPK12	A375	1.02519	-0.248402	-0.26292	0.741895	-0.11007	0.677661	0.557442	2.54163	0.496409	2.07781	-0.346438	-0.788162	0.150803	0.299986	-0.40877	-0.647945	-0.354091	0.552682	-0.0549274	-0.279899
MAPK13	A375	1.19685	-0.172568	0.148827	0.671858	-1.98795	0.0210657	-0.0381551	-0.607239	0.0614546	0.554778	-0.560213	-1.57657	0.373058	0.317492	-0.681428	-0.514022	-0.129047	-0.0962116	-0.363244	-0.469736
MAPK14	A375	-0.529989	-0.167876	-0.491985	0.353341	-0.618415	-0.511686	-0.477605	-0.667496	-0.193684	-0.0581696	-0.112848	-0.348668	0.757654	0.311332	-0.969418	0.0481927	0.694512	0.0109297	0.0724078	0.402044
MAPK1IP1L	A375	-0.290842	0.0400244	-0.733795	-0.095641	-0.0586333	-0.736998	-0.547097	-0.55494	0.175456	0.249445	-0.0564102	-0.362816	-0.887666	-0.00826454	-0.891326	0.128122	0.627762	0.108344	-0.0711144	-0.444472
MAPK3	A375	-0.823863	0.2444	-0.425314	-0.0350024	1.30304	-0.00394956	-1.17357	-0.198427	-1.14559	-0.772161	-0.0621937	0.201564	0.268262	-0.086647	0.135752	0.470499	0.00457322	-0.286159	0.396311	0.523403
MAPK7	A375	0.545407	0.0914435	0.822808	1.1878	0.277506	0.428302	0.328873	1.82832	-0.279035	-0.0764032	-0.372168	-1.75946	-0.098054	0.272427	-0.870363	-0.194309	-0.447906	0.049351	-0.0849884	0.0535727
MAPK8	A375	0.401191	1.51543	0.859927	0.861428	0.848558	-0.0872592	0.288085	-0.679058	0.23721	0.500697	0.0074293	-1.38909	-0.0506081	0.415391	-0.805895	1.02439	-0.215307	0.190096	-0.340948	0.0509644
MAPK9	A375	-0.000702943	-0.11026	1.54271	0.231277	-0.895495	0.264031	0.214134	0.115132	-0.0757687	0.0257911	0.238987	-0.37695	0.374189	0.450524	0.177226	0.611041	0.0779842	0.746024	-0.276582	0.171919
MAPKAP1	A375	0.864513	0.568843	0.39005	-0.280451	-0.440244	-0.265828	-0.260055	0.0982091	-0.060262	0.112225	-1.14474	-0.5147	-0.10495	0.196539	0.057547	0.322272	0.883043	0.18513	-0.501198	0.127374
MAPKAPK2	A375	0.118517	-0.281722	-0.285889	0.0487414	0.312724	0.00704418	-1.8151	-0.547224	-1.28449	-1.03601	-0.315952	-0.393267	0.0722028	0.108131	-0.247645	-0.172279	-0.568613	-0.0496175	0.297069	0.448907
MAPKAPK3	A375	-0.0977452	-0.124501	-0.0677043	-0.174143	0.110599	-0.384859	0.264365	0.379563	0.379981	0.431302	-0.498308	-1.44068	-0.491516	0.619742	-0.0654954	0.847838	0.971131	0.115815	-0.232413	0.346093
MAPKAPK5	A375	0.0248121	0.70009	0.515105	0.761129	-1.15849	-0.335912	0.505239	0.147523	-0.0345014	-0.387476	-0.597876	-1.63331	0.060689	0.599739	-0.00166156	0.141281	0.112	-0.874582	-0.482089	-0.0109677
MARK4	A375	0.264082	-0.347102	-0.874	-0.00913841	0.332518	-0.104991	-0.571329	0.837103	0.178225	-0.0525724	0.177705	0.163418	0.417784	1.57096	-0.509638	0.566545	-0.105534	0.0512728	0.140278	0.0491083
MARS	A375	0.0361174	-0.148597	1.61304	-0.027161	1.24998	0.0395684	-0.48128	0.760633	0.0272262	0.100984	-0.0803349	-0.402249	-0.402808	0.337549	0.0623641	0.0512586	0.454569	0.265743	0.123791	0.857067
MAS1L	A375	0.0114446	0.77414	0.00107901	0.302879	-0.0741816	0.102157	-0.788866	0.192858	-0.473914	0.0139439	1.74178	0.125464	-0.267495	-0.0919292	0.0954966	0.886858	-0.28037	2.33977	-0.0894301	0.380817
MAST2	A375	-0.115001	-1.0136	-2.19657	-1.2544	0.240014	-0.189836	-0.477325	0.0587144	-0.0367708	-0.724628	1.55059	1.24132	-0.139146	1.32013	-0.168641	2.47221	-0.00897429	2.20873	0.460746	1.12316
MAST4	A375	-0.909485	-2.51023	0.0335004	0.170248	0.501659	0.10355	0.175363	-2.12199	-2.29369	-1.3079	1.39291	-0.183963	-0.119365	-0.126896	0.0194361	0.917215	0.573473	2.17811	0.188737	0.421501
MASTL	A375	0.0802156	0.0870374	0.0582111	-0.0878453	0.0521373	-0.354453	-0.13747	0.145496	1.58952	0.709539	-0.583055	-2.60854	-0.592011	-0.182344	-0.682532	-0.0772036	-0.415447	-1.3572	-0.1494	-1.25372
MAT2A	A375	0.323888	-0.0761232	-0.486114	0.328977	-0.0836564	-0.190866	-1.38386	0.089354	-0.132956	-0.0175428	0.892677	0.523145	0.321498	0.38892	-0.178105	-0.171658	-0.676012	0.662726	-0.014712	0.116923
MATN3	A375	-0.183985	-0.0310173	-0.783517	0.0858893	0.463885	-0.36244	-0.0203527	-0.489497	-0.220456	0.325592	-0.350996	-0.139326	1.33843	0.331418	-0.079607	-0.590788	0.0530172	0.728331	0.210499	0.127997
MAX	A375	0.185384	0.78576	-0.588318	0.0181928	0.505293	-0.0219895	0.320097	0.401519	-0.375482	-0.0751536	0.110599	0.277414	-0.187619	-1.21492	0.265052	0.458596	-0.911653	0.157795	-0.241258	-0.634683
MB	A375	0.177937	0.415295	-0.232779	-0.0186667	0.233395	-0.734937	-0.75341	-0.064605	-0.0429401	0.0479802	-0.229124	-0.263372	0.622484	2.43593	-0.371694	-0.041162	0.472868	0.824263	0.183899	1.01697
MBD6	A375	0.30073	-0.0268839	0.215938	0.448423	-0.0524173	0.167883	-0.687085	0.436319	-0.388543	-0.311776	-1.35148	-0.115763	1.04718	2.15953	-1.07444	-0.642162	0.209691	0.0460597	0.0553762	0.330665
MBNL1	A375	0.0356368	0.0909487	-0.0668364	0.363898	1.53099	1.97492	1.24049	1.31425	0.0997691	0.337663	-0.390393	-0.307075	0.114745	0.52126	-0.974036	-0.282165	-0.222346	0.17973	0.113729	0.903129
MBNL2	A375	-0.306507	-0.747515	0.496084	-0.0736787	-0.164541	-0.126501	-0.194168	0.437199	1.27345	0.307875	0.0858398	-0.518493	0.22946	0.902979	0.986682	-0.20749	-0.930932	-0.888701	-0.506566	-0.846434
MBOAT7	A375	0.0336611	-0.782212	-0.864589	0.0107627	-0.0947351	0.968321	-0.0649375	-0.349048	0.200964	-0.0288652	1.27974	0.39899	-0.439432	0.295304	0.326985	0.0626144	-0.262971	0.975762	0.0965897	-0.337168
MBTPS1	A375	0.330981	0.0202008	-0.482083	-0.419228	0.0421762	0.36202	0.78393	0.485645	1.38023	0.540518	-0.452836	-0.941381	0.323901	1.20455	-0.828112	-0.011038	0.33161	0.0425735	-0.294165	0.0758456
MCCC1	A375	0.310078	-0.23771	-0.0447196	0.674767	-0.423834	0.283744	-0.301219	0.721412	-0.354777	-0.0210474	0.225463	0.222333	0.361445	-0.108775	-0.0562022	0.0445651	0.252776	-0.0742125	-0.10913	-0.679819
MCCC2	A375	-0.221579	-0.173831	0.253682	0.97461	0.571993	-0.0664696	-0.166945	0.469089	0.265119	0.35906	0.0468837	-0.175822	-0.477034	-0.0645098	-0.222885	0.000532342	-0.304366	-0.0167408	-0.531907	0.241135
MCHR2	A375	0.815962	0.477784	-0.270081	0.569677	-0.118174	0.0384191	0.149971	1.03021	-0.0455953	0.318743	0.342608	0.205963	0.326533	0.145354	-0.0251477	-1.26651	-0.13059	0.225671	-0.0803549	0.224466
MCL1	A375	0.209414	0.697611	-0.0796763	-0.0741717	-0.28277	0.427754	-0.0909792	-0.444769	-0.200656	0.189405	-0.127227	-0.0128818	-0.683804	0.0545053	0.805163	0.556933	0.315103	0.117594	0.223157	0.39973
MCM2	A375	0.347155	-0.0631286	-0.0815674	-0.869095	-0.0866578	-0.334687	-0.602896	0.164817	-0.522858	0.548991	-0.0439246	-0.0113746	0.344242	-0.0179467	-0.276371	-0.704356	0.0953027	0.122832	0.0806056	1.43263
MCM3	A375	1.96134	-0.0109186	-0.420574	0.626989	0.319029	0.9188	-0.215605	1.46328	0.085478	0.529293	-0.361656	-0.753236	0.485531	-0.114375	-0.117491	1.22314	-0.115095	-1.0535	-0.48097	0.264519
MCM4	A375	0.0989512	0.5103	0.306972	-0.0637591	-0.011836	0.369643	-0.0385434	0.589649	-0.597513	-0.0362011	0.0344417	0.332693	0.335347	2.00051	-0.372844	-0.136912	0.502644	0.432103	0.156861	0.26292
MCM5	A375	0.0405544	0.255555	0.529852	1.08928	-0.112272	0.0433163	-1.14928	0.103762	0.14918	-0.0386735	0.281071	0.194801	-0.452616	-0.296227	0.118869	0.353314	-1.12971	-0.0192934	-0.0489531	-0.330813
MCM6	A375	0.333191	0.189439	-0.85072	-0.0327172	0.428284	0.915495	-0.704454	0.73156	0.64033	0.274723	0.875338	0.658634	-0.2476	-0.0849394	-0.704598	0.198616	0.175563	0.0450194	-0.383403	-0.403061
MCM7	A375	-0.137693	-0.0228439	0.488018	0.328703	-0.0433912	0.315541	-0.520841	0.287445	0.0580197	0.214224	-0.270334	-0.949596	-0.0586956	-0.0486744	-1.1455	-0.16605	0.580651	-0.555332	0.252564	1.18066
MCOLN1	A375	0.55496	0.179962	-0.068988	0.733536	-0.300185	0.0859246	-1.27809	-0.195031	0.0403973	-0.0587997	2.29954	0.24829	-0.446267	-0.510496	-0.0815875	-0.0614687	0.476478	0.18848	-0.191195	-0.301277
MDC1	A375	0.446643	0.236808	-0.413368	0.64949	0.013194	0.0637992	-1.19212	0.482012	-0.157597	-0.0123506	0.288665	-0.433814	0.117727	0.061691	-0.0832067	0.0318411	-0.570451	0.117679	-0.0190349	0.0936955
MDH1	A375	-0.551084	-0.704551	0.381733	1.11111	-0.710066	-1.99058	0.588479	-0.800245	-0.657079	0.185514	1.60144	0.477632	-0.380254	-0.414609	-0.651652	-0.190762	-1.02522	0.24763	0.128402	0.3581
MDH2	A375	-0.690569	-0.489926	0.33581	0.593705	0.174611	0.00935118	0.0408871	0.287844	0.311012	0.468369	-1.35849	-1.98473	-0.00033674	0.490217	-0.00946451	-0.661397	-0.0914278	-1.00719	-0.821676	-0.703589
MDM2	A375	-0.480436	-1.72579	-0.00750621	0.30106	-0.129809	-0.00638296	-1.56816	-0.655444	-0.303459	-0.0101344	0.530728	0.0560831	-0.153223	0.377805	-0.037983	0.240536	-0.855423	0.0829598	-0.13591	0.158975
MDM4	A375	0.663332	0.692024	0.322724	0.103724	0.122456	-0.747448	-1.20883	0.330466	0.0898533	0.147586	-0.027868	0.117924	0.31189	0.271736	-0.0598375	0.200627	0.103342	0.0468458	-0.110108	0.0207846
ME1	A375	-0.14676	-0.367325	0.202831	1.84381	0.350295	0.157805	0.116059	0.306944	-0.25336	0.134486	0.38051	-0.25268	-1.22822	-1.31269	-0.58044	-0.143525	-0.161579	-0.551188	-0.288733	0.00596199
ME2	A375	0.181281	1.1866	-0.0208894	1.02526	-0.329438	-0.302403	-0.730011	-0.621911	0.208842	0.288018	-0.774993	-0.772013	-0.57044	-0.100035	0.0541793	-0.487753	0.269979	-0.170739	0.00318934	-0.429769
ME3	A375	-0.0688461	0.862312	0.426316	1.25733	0.319133	-1.03513	-0.179399	-0.257394	-0.471506	-0.139417	-0.0818918	-0.12965	-0.271499	-0.456811	-0.290413	0.133958	-0.568307	-0.229648	-0.607482	-0.372488
MECP2	A375	0.733336	0.346682	-0.475907	0.543911	0.664674	-0.0350159	-0.159427	2.08871	-0.0352026	-0.00686705	-2.81229	-1.6851	1.70238	2.70396	-1.25764	0.0465672	-0.000281964	-0.609369	-0.127487	0.322771
MED1	A375	-1.19776	-0.860296	-1.17524	-0.353321	0.368831	-0.0193508	-0.676876	0.26558	-0.401887	-0.273175	-0.112995	-0.242634	0.229629	-0.228142	0.0989933	-0.176681	0.541065	-0.563855	0.0607013	0.135647
MED12L	A375	-0.141072	-0.218487	-0.437993	0.439339	1.75085	-0.37347	-0.329935	0.101777	1.32154	0.10068	0.127201	-0.183593	-0.113261	0.275793	-0.356746	-1.21299	-1.10304	-0.788639	-0.490013	-0.251793
MED15	A375	0.258591	-0.00536389	0.12572	0.116169	0.354456	0.468097	-0.373631	0.549601	-0.0319811	0.198697	-0.597805	-1.35756	-0.495471	0.0814631	-0.114288	0.444119	0.0141454	-0.640824	-0.0187309	0.139165
MED26	A375	-0.261275	-0.235399	0.369662	0.420889	0.630546	-0.83002	-0.566826	-0.155143	0.354939	-0.116443	-0.133697	-0.870963	0.125301	0.817214	-0.0289802	-0.175131	1.00577	-0.13315	-0.219526	-0.329389
MED28	A375	-0.561108	-0.599483	0.159155	0.0412819	0.891973	-0.174849	0.0503294	0.0960949	0.727739	0.26133	1.91429	0.527611	-0.136636	-0.518163	1.11736	0.944675	0.11944	0.330819	-0.437365	-0.00369669
MED6	A375	0.18472	0.18478	-0.398177	0.131489	-0.192032	-0.261415	-0.148427	-0.160333	-0.846613	-1.18727	0.127107	0.334089	-0.0773527	0.0890444	0.425509	1.31435	0.125288	0.640996	0.0533917	0.893582
MED7	A375	2.21548	0.15523	-0.508418	0.524479	0.36515	0.800115	-1.26165	1.21725	0.0988102	0.847178	-0.633436	-0.272032	0.879121	0.794178	-0.674377	-0.402445	1.12385	0.516365	0.0104604	0.368056
MEF2A	A375	-1.05132	-0.153106	-0.146918	0.011252	-0.0836932	0.497036	0.0153495	1.32423	-0.0507424	-0.14433	-0.29083	-0.345201	0.366309	0.127053	-0.601771	0.38531	-0.0650397	-0.22071	0.062599	0.111647
MEF2BNB-MEF2B	A375	-0.363735	-0.0753778	0.499769	0.352055	-1.16614	0.133606	-0.113995	-0.459545	-0.190249	-0.359166	-0.181544	-0.0146209	0.757021	1.01471	0.757495	1.13619	0.788499	1.64027	0.192437	0.678547
MEF2C	A375	-0.80243	0.178645	-0.0132791	0.862525	0.697109	-0.023372	-0.0225431	-0.0930365	0.362064	-0.0478195	-1.17976	-1.04076	0.644126	0.153428	-0.918937	-0.0498134	0.0148685	0.017363	0.223886	0.436122
MEGF9	A375	-0.295261	-1.37195	-0.613918	-0.0676131	-0.0519685	-0.115309	-0.118779	0.475922	1.09247	0.212047	0.00576876	0.0735962	0.0616444	-0.484194	-0.250576	-0.621307	-0.224564	-0.693157	-0.196754	0.0479253
MELK	A375	0.906261	0.599623	0.0809311	0.696554	1.08729	-0.159318	0.96638	0.0677354	0.149513	0.597966	0.687116	1.80946	0.0632567	0.113421	0.418871	0.382929	0.45797	1.11819	0.954839	0.0552039
MEN1	A375	0.484038	0.273633	-0.17344	-0.180128	-0.382846	-0.244797	-1.71565	-0.359891	-1.45563	-0.396065	-0.0406765	-0.0789154	0.484756	0.929358	-0.398803	0.178479	0.463324	0.0575835	0.011638	0.892015
MEOX2	A375	-0.445145	0.142874	-0.123997	-0.351587	-0.0199789	-0.364487	-0.55355	0.283337	-0.386547	0.0622367	-0.808303	-1.00698	1.20567	1.98689	-0.826325	0.535558	0.332325	0.0719243	-0.084004	-0.109635
MESP1	A375	-0.425256	-0.177401	-0.41126	-0.154839	0.289148	-0.715612	0.0140335	0.530567	0.130554	0.0225169	-0.256795	-0.0735503	-0.0328828	-0.591004	-0.03114	-0.355542	0.120851	-0.412112	-0.132127	-0.158189
MEST	A375	-0.81255	-1.05744	0.159245	0.295645	0.932012	-0.135405	0.0294001	0.0162773	1.34532	0.426934	-0.173407	-0.277658	-0.215807	1.32041	-0.915384	-0.0457322	-0.352885	-0.136435	-0.210859	-0.0116755
MET	A375	0.46306	0.0642525	0.62232	3.26686	0.224555	-0.00513598	-0.00624204	0.0770675	0.00903588	0.0488096	-0.209092	0.111595	2.68411	1.43117	0.114043	0.0593322	0.64672	-0.0355586	-0.0463002	-0.00545604
METAP2	A375	4.32589	-0.0667698	-0.794521	0.378445	0.082846	0.962021	0.69765	2.7465	-0.400713	0.885721	-0.829867	-1.42297	-0.237798	0.0898265	-1.26968	-0.488622	0.507398	-0.393068	-0.636854	0.903635
METRN	A375	0.149232	1.60645	0.890509	0.792311	0.97095	0.163549	0.415352	0.0414803	1.56717	0.485755	0.103904	-0.171526	-0.295427	0.254713	-0.853226	-0.284029	0.00456216	0.00635292	0.10845	0.0635138
METTL1	A375	0.037159	-0.0353761	-0.0572721	0.104033	0.120339	-1.07571	-0.10909	0.795309	-1.00526	-0.0622497	-0.589072	-1.17236	0.992493	1.55682	-0.922321	0.0495608	-0.0827787	-0.085015	-0.0923745	0.14109
METTL14	A375	0.78803	1.08339	-0.93281	-0.605033	0.642411	-0.419391	-0.147415	-0.293701	-0.219106	0.14558	-0.221592	-0.0416384	-0.851714	-0.0819079	-0.0841582	-0.00897252	-0.0551059	-0.182225	0.0817188	-0.0378702
METTL4	A375	0.215236	-0.403391	-1.1731	0.0102998	0.308976	-0.63093	-0.0199017	0.0210908	-0.0240853	0.086927	0.206029	-0.0754055	-0.610668	0.0164516	-0.744184	1.12689	-0.0526819	2.58806	0.0173076	0.276989
MEX3D	A375	-0.0506915	0.338347	-0.102614	0.289987	1.1102	-0.168452	0.2524	1.50544	-0.465438	0.134103	-0.910637	-1.55406	0.41434	0.521267	-0.886241	-0.285118	1.10077	0.0702551	0.0400273	0.340596
MFAP3	A375	-0.792007	-0.340739	0.16488	0.143985	-0.134611	1.08534	-0.0474606	-0.0912172	0.425613	2.46171	-0.255334	0.543869	1.04425	0.996378	0.611983	1.1308	-0.365498	0.171389	0.196659	-0.0873062
MFHAS1	A375	-0.414516	0.197879	0.606579	0.00235288	0.133422	-0.23893	-0.0301963	-0.522222	0.20746	-0.415772	-1.32222	-0.996471	-0.116939	0.507078	0.328208	0.503784	-0.0812637	-0.0726765	-0.125152	0.168117
MFSD10	A375	-0.0661469	0.378264	0.76741	1.55034	-0.0306334	0.354418	0.0506434	-0.296082	0.598684	0.130056	-0.942829	-0.697513	0.338098	0.787888	-0.616307	-0.523178	-0.195545	-0.634756	-0.49742	0.111952
MGAT1	A375	-0.0781842	-0.216455	0.217447	0.916984	0.581914	-0.514065	-0.114942	-1.33029	0.656566	0.335125	-0.203395	-0.387374	0.604575	1.01467	-0.171179	-0.0956553	-0.341566	-0.0501438	-0.505018	0.0638471
MGAT4A	A375	0.87928	0.349292	-0.160212	-0.138816	0.278074	0.341918	-0.625751	1.64225	1.20522	0.774891	-0.650546	-2.32052	-0.274193	-0.911104	0.967773	-0.117396	-0.606273	-0.976541	-1.71105	-1.33075
MGLL	A375	0.0575543	0.455051	-0.156052	-1.00543	-0.480112	-0.293103	0.244613	0.140973	0.568819	1.18169	-0.921519	-1.06523	0.347618	-0.012043	-0.403973	-0.00850554	-0.544681	-0.237996	0.176321	0.743915
MGMT	A375	-0.312225	-0.103926	-1.1403	0.54557	0.442922	-0.100343	0.0448438	-0.00869375	-0.0986915	0.291242	1.01112	0.171969	-0.0454376	0.654258	-1.32337	0.291756	-0.959818	0.506932	0.0283379	0.0400368
MGST2	A375	3.33101	8.55342	-0.105695	0.517937	13.4339	0.123382	5.04747	1.33754	0.70605	2.54719	-0.563389	-0.355324	-0.636628	0.906554	0.0705774	-0.202572	-0.837439	-0.234468	-0.590543	-0.571045
MICALL1	A375	-1.15257	-1.42795	-0.3967	0.0334671	0.427857	0.575532	0.0257405	-0.617011	-0.144026	0.134422	0.243068	0.252728	0.0750093	0.309281	-0.0725092	0.228906	-0.0933665	0.620805	-0.456178	0.0817309
MIF	A375	0.740547	0.279281	-0.442607	-0.26939	0.055966	0.0617891	0.0429379	2.31172	0.640802	0.373822	0.259402	0.193516	-1.91489	-0.105464	1.59769	0.480893	0.118766	0.606896	-0.790222	-0.862086
MITF	A375	-0.783921	-0.608846	1.06796	0.947756	-0.994383	-0.538798	0.150998	0.200588	1.68755	0.266171	-0.13903	-0.226751	0.110203	1.09806	-0.146486	-0.0704195	1.03417	0.605341	-0.405764	-0.424401
MIXL1	A375	0.274436	-0.165837	0.0625271	0.155944	0.198594	-0.0440438	-0.0203916	1.61363	0.159679	-0.103854	-0.13962	-0.180597	0.962355	1.31271	-1.49508	-0.165796	-0.315241	-0.0206539	0.42782	0.0554619
MKI67IP	A375	-0.32215	0.334799	-0.270404	-0.279918	-0.102077	-0.505513	-0.267751	-0.887999	0.0204968	0.0135558	-0.634292	-2.34726	0.263989	-0.353991	0.428158	-0.162346	-0.0221525	-0.111586	-0.633629	0.23802
MKNK1	A375	0.363054	0.44637	-0.31994	-0.59267	1.16819	-0.166056	-1.61378	-0.188644	-0.472076	0.0586417	0.352704	0.518145	0.662856	0.887992	0.00447363	-0.299357	1.00984	0.291225	0.365515	0.713725
MKNK2	A375	0.196281	0.042405	0.267653	-0.403435	-0.0496764	-0.475119	-0.703422	0.362975	0.601168	0.297751	-0.395473	-0.636437	-0.446591	0.170321	-0.629142	-0.0581164	-0.203189	-0.0399586	-0.20282	-0.484414
MKX	A375	0.118613	0.245879	-0.425442	0.60184	0.27406	0.138804	-0.42225	1.00522	0.00232828	0.13315	-0.265913	0.0087222	0.285486	0.329034	-0.200318	-0.0418719	-0.0060647	-0.12012	-0.381029	-0.156263
MLEC	A375	1.58358	0.388001	1.0143	1.35191	0.207674	0.3596	1.40177	1.22131	1.17274	2.25603	-1.32494	-0.931463	-0.346033	0.368455	-0.150852	0.478075	0.0249113	-1.04235	-0.19237	-0.0951206
MLH1	A375	-0.815134	-0.96118	0.0184543	-1.18847	0.104168	-0.999437	-1.0337	0.261302	0.0922575	-0.0957508	-0.258178	-0.275595	0.119541	0.613517	0.212679	0.202614	0.10796	-0.258215	-1.30735	0.083455
MLL	A375	1.96114	1.40295	-0.660057	0.218694	0.245245	-0.484131	0.386368	-0.581733	-0.0715168	0.0941097	-0.131635	-0.707083	-0.238636	-0.318406	0.229913	0.520285	0.34047	0.421026	0.15924	0.329782
MLL2	A375	0.0557738	-0.0260829	0.186012	0.0340785	0.426444	-0.307514	-0.476201	-0.185099	0.293511	-0.305018	-0.304967	0.0435634	-0.117265	0.180926	0.592021	0.152635	-0.422004	0.398904	0.0290562	0.0678518
MLL3	A375	-0.397746	-0.85354	-0.11575	0.14414	0.821993	-0.50354	-0.605474	0.40687	-0.590048	-2.04736	0.673432	1.16114	0.46178	0.744886	1.29561	0.377326	0.100141	-0.0391203	0.00862595	0.0280426
MLL4	A375	1.37244	-1.09661	-0.110571	0.505791	-0.046561	1.04244	0.100275	1.3878	0.192075	0.575637	-2.32992	-0.790188	0.303447	0.371326	-0.959898	-0.30803	0.693377	-0.492253	0.0849664	0.184997
MLLT10	A375	0.0176475	-0.0150075	-0.11812	-0.18856	0.165822	-0.070234	-0.00473908	-1.12032	-0.0182249	0.278295	0.549654	0.408132	-0.0866816	0.206121	-0.0257851	-0.720696	0.137698	-0.0123039	-0.246759	-1.31496
MLLT11	A375	-0.183006	-0.416369	0.114707	0.0525981	0.0636704	-0.263133	-0.111414	0.225083	0.0359198	-0.152138	0.0885046	-0.552555	0.592073	0.898932	-0.811887	0.118412	-0.0274558	0.785908	-0.732268	-0.859383
MLLT3	A375	-0.876111	-0.250774	0.0116667	0.0676916	0.380774	-0.828947	-1.43766	-0.931464	0.0602509	0.0233131	-0.554539	-0.667847	0.305875	0.61975	-0.312572	-0.127624	0.49632	-0.322777	-0.588565	-0.666259
MLLT6	A375	0.49144	0.38908	-0.234508	-0.404403	1.26614	-0.235068	-0.104959	0.0230665	1.06616	0.165805	0.0632385	-1.18148	-0.285231	-0.192941	-0.648259	-1.07854	0.422196	-0.155417	-0.452333	-0.0683899
MLST8	A375	0.538096	0.48786	-0.164412	0.139683	-0.487533	-1.18947	-0.364295	-1.24793	-1.20373	-0.22292	-0.36091	0.0707671	-0.151891	-0.44571	0.286289	1.74842	0.155059	-0.14613	-0.148811	0.148751
MLXIP	A375	0.706994	-0.024299	-0.776586	-0.409062	-0.561922	-0.475999	-0.108335	0.447314	-0.437891	-0.205414	0.0911854	-0.570485	0.214644	-0.511197	-0.0982491	0.215727	1.04707	0.236937	-0.712244	0.165581
MMEL1	A375	-1.33123	-0.437455	0.090556	0.432223	0.538646	0.337553	-0.205633	-0.0817594	-0.0578532	0.133861	-0.468673	-1.3097	-0.69583	0.000622176	0.278918	0.949263	-0.401659	0.186971	-0.442853	-0.410156
MMP1	A375	-1.66234	-1.27634	0.192086	0.332815	-0.922141	-0.560535	0.862838	-1.2943	0.136727	0.126869	0.269044	0.374282	-0.427304	0.329258	-0.338672	-0.0205743	-0.392294	0.152908	-0.273788	-0.874986
MMP14	A375	3.29855	-0.0700091	-2.00369	-0.0772118	-0.196322	0.791551	-0.262898	2.29888	0.108538	0.139313	-0.73207	-0.810065	0.111163	-0.00465143	-0.666668	-0.943586	0.143005	-0.038311	-0.133789	-0.0379092
MMP2	A375	0.0674153	-0.320289	0.339982	0.596777	0.86186	0.275204	-0.451158	0.197564	0.950434	0.640828	-0.737733	-0.78506	0.0734378	1.68736	-0.66166	-0.523391	-0.117515	-0.83539	0.26206	-0.0225714
MMP7	A375	0.826897	-0.114009	-0.202654	-0.204165	-0.619177	-1.05563	-0.686157	0.427115	-0.561685	-0.699266	-0.0372706	-0.316466	0.156051	0.420836	0.00260708	-0.5813	-0.608282	-0.172121	-0.611868	-1.2759
MNAT1	A375	-0.612314	-1.25317	-0.0229612	0.663158	-0.0383659	0.173719	0.565055	-0.360986	0.0834911	0.0328571	0.087451	-0.00190004	1.65299	0.915382	-0.078911	-1.16243	-0.789898	-0.437107	-0.36228	-0.99296
MOK	A375	0.103422	0.00106743	0.0805141	1.50295	0.163653	0.404582	-0.21185	1.01615	0.550222	0.254428	0.13092	1.09293	0.573609	-0.10746	0.107494	0.196803	1.47345	0.93834	0.82899	0.587582
MORF4L1	A375	0.717456	0.901819	0.920227	0.520934	1.51875	-0.0205436	0.0726218	0.712018	1.00755	3.24697	-1.01916	-2.51753	0.466088	0.423655	-0.501025	-0.507793	0.376764	-0.110935	0.0413547	0.12183
MORF4L2	A375	-0.938208	-0.353461	0.413426	0.317955	-0.157317	-1.41293	0.465989	-0.01619	0.375337	-0.0373571	-0.00078454	-0.214827	-0.396194	0.350848	-0.798836	-0.000732881	-0.432044	0.169116	-0.660898	-0.440225
MOS	A375	0.9207	0.534523	0.0539137	0.363734	-0.0429453	-0.165585	-0.583119	-0.0139777	-0.807526	-0.704936	-0.61588	0.205086	0.516543	0.0517356	2.51241	0.955627	0.250167	-0.294321	-0.241992	-0.437608
MPDZ	A375	0.0524637	0.025323	-0.0626685	0.200253	-0.345546	-0.0563726	-0.630994	0.137582	0.462426	0.033754	-1.15473	-0.0702889	-0.627246	0.0976254	0.2622	-0.258676	-0.500004	-0.439585	-0.180022	-0.0758191
MPHOSPH9	A375	0.0966443	0.415757	0.538386	0.0514335	-0.233847	0.0902758	-0.277408	-0.174423	-0.840683	-0.556742	0.580118	0.367221	0.877751	0.563769	0.46906	1.25717	0.161559	1.03038	0.204059	0.778319
MPI	A375	0.126749	-0.00387088	-0.363425	-1.44523	-0.24112	0.653659	0.388825	0.347909	0.353089	0.973192	-0.038249	0.498036	-0.0754139	-1.26529	0.342363	0.265629	-0.18044	0.163491	1.24163	0.0596648
MPL	A375	0.216357	0.118345	0.0305399	0.528067	0.31607	0.507876	-0.740589	0.0425219	0.29452	1.80195	0.867236	-0.408307	0.134142	-0.497445	0.407749	-0.286102	-0.708891	0.0182907	-0.386399	-0.694795
MPZL1	A375	0.157477	0.00472998	-0.261055	0.0286259	-0.547381	-0.288452	-0.528306	-0.730086	0.906748	0.188519	-0.645906	0.00173878	-0.263223	0.16268	0.0864563	0.380195	-0.309149	0.314855	-0.687439	-0.864603
MRGPRD	A375	-0.419999	-0.762131	0.932769	0.334638	-0.136116	-0.757704	-0.0451946	0.0148507	0.549031	0.395189	2.14084	-0.287889	0.461894	1.90183	-0.59947	1.41939	1.60273	2.89974	-0.0582595	0.320362
MRGPRF	A375	0.0423896	-0.327707	0.283769	0.478959	0.190934	-0.0781486	-0.652999	-0.105855	-0.168351	0.139906	-0.306407	-0.353779	1.03864	1.10732	-0.401987	-0.235703	-1.47573	-0.166517	-0.391624	-0.620154
MRGPRX1	A375	-0.276259	-0.318867	0.345294	1.89625	-0.375984	0.187483	-0.887782	0.594708	-0.157194	0.0997742	0.450182	-0.0214803	-0.0852821	-0.0448262	-0.786507	0.446762	0.0563458	1.0201	0.160255	-0.134073
MRGPRX2	A375	1.61043	0.160684	-0.186923	0.0602581	-0.0556687	-0.526748	-0.485452	0.403852	0.0370185	0.465885	0.403141	1.18123	0.12927	0.107333	0.962094	1.89203	0.537019	1.50577	0.296817	0.263863
MRGPRX3	A375	-0.0502863	-0.880406	-0.161872	-0.209712	0.880656	0.0788505	-1.21142	0.149299	0.295687	0.29253	1.44798	-0.155885	-0.457467	-0.25067	0.236458	1.61904	0.0845932	1.67428	-0.18723	0.196695
MRGPRX4	A375	1.34366	0.260413	0.360137	0.166222	-0.206284	0.258597	-0.48184	0.643627	0.313936	0.267281	0.31464	-0.125808	0.194907	-0.183927	0.0512459	-0.306894	-0.283918	0.0986445	0.290778	-0.22712
MRPL12	A375	0.71632	0.259474	-0.405164	0.0538061	1.04157	-0.0201505	-0.828116	0.100804	0.0910666	-0.291087	-0.568428	-0.679332	1.06906	1.18496	-0.194965	0.570363	-0.106514	-0.156438	0.832488	1.01292
MRPL18	A375	1.85568	0.0452579	-0.216374	-0.0845591	0.307887	1.80336	-0.0786684	1.24319	0.806179	0.0827745	0.326453	-0.421827	-0.813199	0.270266	0.132018	-0.0976325	-0.697047	0.485472	-0.71128	0.0250137
MRPL19	A375	-0.0370681	-0.238436	0.546478	1.34594	1.4948	0.694982	-0.0998135	0.51282	1.25073	0.147091	-0.136665	-0.532657	-0.275113	0.0842538	-0.287248	0.138253	0.599596	-0.014168	-0.312851	0.271353
MRPS16	A375	0.28229	-0.0308728	-0.0883645	0.774487	0.0447889	0.319077	0.243812	1.37856	2.40837	0.849504	0.156917	0.748314	-0.0194586	0.240115	0.201976	0.00170189	-0.460538	-0.680826	-0.315688	0.148598
MRPS2	A375	0.239327	-0.956809	-1.24062	0.0256536	0.522007	0.97033	-0.320753	0.0563757	0.00332618	0.232208	-0.257076	-0.0344785	0.617553	1.34346	-1.12985	0.222172	1.11617	0.901778	0.380691	1.26127
MSH2	A375	-1.45554	-0.853795	0.0374976	0.647386	-0.192731	-0.209214	0.600905	0.00355891	0.144982	0.124422	-0.08579	0.372184	-0.030081	1.5959	0.723402	0.112447	1.07987	0.372017	-0.163405	-0.779204
MSH5	A375	-0.179422	-0.0617836	-0.648283	0.896915	-0.91784	-0.711589	-0.573784	-0.040604	0.163532	0.0554445	-0.174231	-0.482999	-0.210289	0.506375	-1.37602	-0.065397	0.512198	0.184949	0.00321418	0.47906
MSH6	A375	0.114159	0.102835	0.0873097	0.0850448	0.0317167	0.625615	0.0483028	0.260225	1.11472	1.33302	1.83429	1.42555	0.217204	-0.0190463	1.60778	1.24115	0.797075	0.6057	0.296637	0.543816
MSL3	A375	-1.44586	-0.353472	0.443222	0.0869825	-0.841073	0.031727	-0.393997	-0.119724	-0.182133	-0.140123	-0.0640128	0.0873613	-0.113762	1.28448	-0.599588	0.0107292	1.09031	0.493554	0.202438	0.189712
MSMO1	A375	0.856162	0.130232	0.589701	0.662243	1.6246	1.52448	-0.278279	1.81028	-0.0558309	-0.287659	-0.677795	-1.4465	0.351007	0.272033	-0.426509	-0.146758	0.780419	-0.223509	-0.100107	0.171604
MSRA	A375	-0.328725	-0.317221	0.0909347	-1.0089	-0.270133	-1.34634	0.586159	-1.73744	0.861495	0.369071	-1.60624	-1.20592	-0.425524	0.388757	-0.0549088	-0.595316	0.0508903	-0.435888	-1.01648	-0.297094
MST1	A375	-0.0511329	-0.044849	-0.955948	0.123794	2.53113	0.123966	-0.229711	0.0615891	1.01294	1.48638	-0.398895	-0.348471	0.547454	0.533709	0.0577407	1.19	0.7842	0.266465	-0.0951422	-0.0360501
MST1R	A375	0.333781	1.02029	-0.00525938	0.0252298	-0.136127	-0.629865	0.668837	-0.327906	0.243959	0.993615	-0.0835831	1.45657	0.219418	-0.481612	0.607971	0.100985	0.197192	0.410735	1.04694	0.414808
MSX1	A375	0.337408	1.36694	1.01733	0.611755	0.448985	0.147385	-1.1455	0.0173779	-0.605552	0.00462279	0.356905	-0.418009	-0.155925	-0.297195	0.186618	0.0645333	-0.28267	0.20692	0.169731	0.288423
MT1F	A375	0.551511	-0.163642	-0.765472	0.208636	-0.0263926	1.41572	-1.0727	0.510437	-0.169885	0.339009	-0.498523	-1.0611	-0.161367	0.579331	0.308158	0.371101	-1.52374	0.661106	-0.365351	-0.480759
MTA1	A375	0.0474477	0.443322	-0.250885	-0.10015	-0.603704	-0.0121267	-0.00933499	0.0535719	0.308219	0.576956	-0.397735	-0.319756	0.948027	2.36147	-1.7362	-1.16225	-0.217657	-0.128636	-0.0699931	-0.0925529
MTA3	A375	-1.55944	-0.223118	0.425135	0.815378	0.672105	0.32625	1.4549	0.234436	-0.360081	0.0941143	0.882706	0.374696	-0.320002	0.309246	1.18008	0.927754	0.278326	0.0324108	-0.314689	-0.0255796
MTAP	A375	-0.143462	-0.169647	0.392101	0.184684	3.1172e-05	0.017998	-0.182268	-0.709079	-0.00554557	0.115905	-0.125443	-0.204691	0.0945345	0.351496	-0.509412	-0.698215	-1.0902	-0.670198	-0.653152	-0.749996
MTERFD1	A375	-0.0152318	-0.146613	0.0401979	0.942135	-0.505684	0.0921799	-0.320796	0.0609603	1.25348	0.733801	0.23971	-0.207601	-2.29142	-0.0136297	0.605866	0.665554	-0.168716	0.305796	-0.584354	-1.13099
MTF2	A375	0.217178	0.15921	-0.0356283	0.0198828	0.365928	0.760613	0.023518	1.39655	0.350575	1.61261	-0.46218	-0.898881	0.00428041	0.0471027	-0.0456984	-0.43563	-0.375488	-0.290857	-0.0448369	0.00889549
MTFR1	A375	-0.626114	-0.245227	-0.0171685	0.445361	0.870936	-0.0501149	0.490438	-0.424312	0.64225	1.32906	-0.527536	-0.153238	-0.218157	-0.0936245	0.321736	-0.422776	0.0187013	-0.0897167	-0.331912	-0.657246
MTHFD1	A375	-0.824946	0.09594	0.320621	-0.162286	0.807914	-0.717961	0.315009	-0.0997815	0.107254	0.479392	-0.00985278	0.041002	0.00284515	0.889274	-0.532795	-0.285666	0.773627	0.255084	-0.0811601	0.196512
MTHFD2	A375	-0.199698	0.245514	0.00904681	1.9212	1.63749	1.80511	-0.128345	0.238554	-0.082537	0.440234	0.112719	-0.761215	-0.561288	-0.0475273	-0.200425	0.00104865	0.32569	-0.461206	-0.892935	-1.11074
MTOR	A375	0.360055	1.17918	-0.00898011	0.818494	2.16541	0.576721	0.0468564	0.552248	-0.213107	-0.249671	-0.2325	-0.864001	0.18935	0.030222	-0.59918	-1.11133	0.271307	1.30666	-0.34727	0.319716
MTR	A375	-0.305814	-0.799855	-0.557438	0.837428	-0.65778	0.0741779	-1.31581	-0.275442	0.0215176	-0.149276	0.513244	1.32192	2.47109	0.423933	-0.205721	0.924803	0.173105	0.760468	1.36724	1.41138
MTRR	A375	0.217779	-0.310978	-0.0117015	0.0361356	1.40774	-0.409961	-0.101808	-0.346563	-0.523334	-0.593583	-0.178286	0.244554	0.19901	0.0137366	-0.0290886	0.601261	0.197133	0.203039	-0.349781	1.39485
MTSS1	A375	0.0259924	0.0743897	0.387383	1.68954	-0.101524	-0.585736	-0.0402779	0.710403	0.820346	0.690114	-0.316313	0.652922	0.707333	0.62849	-0.115914	0.0297977	0.827622	0.442902	0.56406	1.7306
MTTP	A375	0.463512	1.61034	0.0868048	-0.37674	0.236525	-0.826575	0.165792	0.819505	0.338813	0.223155	0.119122	0.0743936	-0.491406	0.680081	0.294883	0.00120282	0.299484	-0.546052	-0.826619	-0.010013
MTX2	A375	-0.603897	0.456079	0.130239	-0.00994102	0.0472279	-0.165353	0.0528754	0.713723	0.900062	0.398695	-0.1077	0.188158	-0.0863989	1.29471	-0.122449	-1.17648	0.0291937	-0.341357	-0.268266	0.232373
MUT	A375	0.0325997	0.457598	0.389088	0.932676	-0.00470539	0.796341	0.407306	0.156607	-0.011097	0.187463	1.20343	0.0883254	-0.142795	-0.601471	-0.120586	0.114892	-0.106235	0.15044	-0.929138	-0.614592
MVP	A375	-0.31737	-2.41443	-0.0359156	-0.0600906	0.0253957	-0.0456881	-0.168112	-0.0368959	-0.0804532	-0.492686	0.795599	1.12511	-0.209891	2.00721	0.845905	0.0260241	0.289421	0.586432	0.187462	0.728097
MXD3	A375	0.718171	0.620668	-0.819702	-0.0466745	-0.319479	-0.370667	-0.731835	0.344265	0.318355	-0.0302588	-0.5617	-1.00465	0.169804	0.115361	-0.708178	0.227174	0.61698	-0.0464239	0.0917541	0.401165
MXD4	A375	-0.603428	-0.875278	0.682153	0.263915	-0.128389	-0.787592	-1.19046	-0.116034	0.603937	0.162034	1.05742	0.446565	-0.0565876	-0.839666	0.278625	0.379324	0.579392	0.212534	-0.0166688	0.910316
MXI1	A375	0.7406	0.495224	0.150292	0.154422	-0.449664	-0.0494912	-0.2816	0.98991	0.490198	-0.0447987	-0.500945	-1.52306	-0.210981	0.262088	-0.140412	0.41535	-0.359331	-0.664817	-0.0170561	0.0375271
[truncated: 27,559 more rows]
