# Supplementary material for: Computational pipeline predicting cell death suppressors as targets for cancer therapy
Source: iScience. 2024 Aug 30;27(9):110859. doi: 10.1016/j.isci.2024.110859 (PMC11416655; doi:10.1016/j.isci.2024.110859)
Supplement: Table S5. Gene list - GCH1 nearest neighbors, related to Figure 5 [file mmc5.xlsx]

## Sheet: S5 - GCH1
Table S5 - Gene list - GCH1 nearest neighbors (related to Figure 5)
		Gene information					Citations in Pubmed						Pathways			Pipeline raw data - Correlations						Pipeline raw data - transcriptomic similarity score ranks
gene	distance	description	summary	Best Predictors	Is_common_essential	Validated	Ferroptosis	Lipid peroxidation	Iron	Glutathione	GPX4	SLC7A11	KEGG	GO-Molecular Function	GO-Biological process	Erastin AUC to expression	RSL3 AUC to expression	FIN56 AUC to expression	Erastin AUC to Depscore	RSL3 AUC to Depscore	FIN56 AUC to Depscore	HCC70_E_20	MDA468_R_20	BT549_E_20	SUM159_E_20	BT549_R_20	SUM159_R_20	HCC70_R_20
GCH1	0	GTP cyclohydrolase 1	This gene encodes a member of the GTP cyclohydrolase family. The encoded protein is the first and rate-limiting enzyme in tetrahydrobiopterin (BH4) biosynthesis, catalyzing the conversion of GTP into 7,8-dihydroneopterin triphosphate. BH4 is an essential cofactor required by aromatic amino acid hydroxylases as well as nitric oxide synthases. Mutations in this gene are associated with malignant hy…	yes			39	19	27	19	21	9	Folate biosynthesis	GTP binding (GO:0005525) | GTPase activity (GO:0003924) | guanyl ribonucleotide binding (GO:0032561) | mitogen-activated protein kinase binding (GO:0051019) | nucleoside-triphosphatase activity (GO:0017111) | protein homodimerization activity (GO:0042803) | protein kinase binding (GO:0019901) | purine ribonucleoside binding (GO:0032550) | purine ribonucleoside triphosphate binding (GO:0035639) | …	aromatic compound biosynthetic process (GO:0019438) | catecholamine biosynthetic process (GO:0042423) | cellular nitrogen compound biosynthetic process (GO:0044271) | coenzyme biosynthetic process (GO:0009108) | dopamine metabolic process (GO:0042417) | heterocycle biosynthetic process (GO:0018130) | neuromuscular process (GO:0050905) | nitric oxide biosynthetic process (GO:0006809) | nitric oxid…	0.859502	0.774513	0.639604	-0.050404	-0.221501	-0.143756	1266	-87	2850	-307	3202	2370	2418
NDUFB7	0.0408948	NADH:ubiquinone oxidoreductase subunit B7	The protein encoded by this gene is a subunit of the multisubunit NADH:ubiquinone oxidoreductase (complex I). Mammalian complex I is composed of 45 different subunits. It is located at the mitochondrial inner membrane. This protein has NADH dehydrogenase activity and oxidoreductase activity. It transfers electrons from NADH to the respiratory chain. The immediate electron acceptor for the enzyme …						2				Alzheimer disease | Huntington disease | Non-alcoholic fatty liver disease (NAFLD) | Oxidative phosphorylation | Parkinson disease | Retrograde endocannabinoid signaling | Thermogenesis	NADH dehydrogenase (quinone) activity (GO:0050136) | NADH dehydrogenase (ubiquinone) activity (GO:0008137)	mitochondrial ATP synthesis coupled electron transport (GO:0042775) | mitochondrial electron transport, NADH to ubiquinone (GO:0006120) | mitochondrial respiratory chain complex assembly (GO:0033108) | mitochondrial respiratory chain complex I assembly (GO:0032981) | mitochondrial respiratory chain complex I biogenesis (GO:0097031) | NADH dehydrogenase complex assembly (GO:0010257) | respiratory …	0.0114008	0.213789	0.285088	-0.652594	-0.389115	-0.198828	-1645	-318	1416	206	923	-717	1432
HES1	0.0427223	hes family bHLH transcription factor 1	This protein belongs to the basic helix-loop-helix family of transcription factors. It is a transcriptional repressor of genes that require a bHLH protein for their transcription. The protein has a particular type of basic domain that contains a helix interrupting protein that binds to the N-box rather than the canonical E-box. [provided by RefSeq, Jul 2008]					7	5	22			Breast cancer | Epstein-Barr virus infection | Fanconi anemia pathway | Human papillomavirus infection | Maturity onset diabetes of the young | Notch signaling pathway | Pathways in cancer	DNA binding (GO:0003677) | histone deacetylase binding (GO:0042826) | protein homodimerization activity (GO:0042803) | sequence-specific DNA binding (GO:0043565) | transcription factor activity, RNA polymerase II core promoter proximal region sequence-specific binding (GO:0000982) | transcription regulatory region DNA binding (GO:0044212) | transcriptional repressor activity, RNA polymerase II co…	artery development (GO:0060840) | artery morphogenesis (GO:0048844) | cardiac ventricle development (GO:0003231) | embryonic heart tube development (GO:0035050) | embryonic heart tube morphogenesis (GO:0003143) | embryonic organ morphogenesis (GO:0048562) | epithelial tube morphogenesis (GO:0060562) | gland development (GO:0048732) | heart morphogenesis (GO:0003007) | JAK-STAT cascade (GO:0007259…	0.274892	0.309103	0.317503	-0.56648	-0.510575	-0.410644	-715	-138	2299	777	-992	-288	1507
TIMM17B	0.0845032	translocase of inner mitochondrial membrane 17B	This gene encodes a multipass transmembrane protein that forms an integral component of the mitochondrial translocase TIM23 complex. This complex facilitates the transport of mitochondrial proteins from the cytosol across the mitochondrial inner membrane and into the mitochondrion. There is a pseudogene for this gene on chromosome 12. Alternative splicing results in multiple transcript variants. …				1				1			channel activity (GO:0015267) | protein channel activity (GO:0015266) | protein transmembrane transporter activity (GO:0008320)	establishment of protein localization to mitochondrion (GO:0072655) | mitochondrial transport (GO:0006839) | mitochondrion organization (GO:0007005) | protein import into mitochondrial matrix (GO:0030150) | protein targeting (GO:0006605) | protein targeting to mitochondrion (GO:0006626) | protein transmembrane import into intracellular organelle (GO:0044743)	0.415435	0.410965	0.164724	-0.289412	-0.592515	-0.65387	-1540	2166	1113	-930	-363	-1249	698
ZGPAT	0.0860578	zinc finger CCCH-type and G-patch domain containing	Enables DNA-binding transcription repressor activity, RNA polymerase II-specific and RNA polymerase II cis-regulatory region sequence-specific DNA binding activity. Involved in negative regulation of epidermal growth factor-activated receptor activity and negative regulation of transcription by RNA polymerase II. Located in nucleoplasm and plasma membrane. [provided by Alliance of Genome Resource…						3					core promoter proximal region sequence-specific DNA binding (GO:0000987) | DNA binding (GO:0003677) | RNA polymerase II core promoter proximal region sequence-specific DNA binding (GO:0000978) | RNA polymerase II regulatory region sequence-specific DNA binding (GO:0000977) | sequence-specific DNA binding (GO:0043565) | transcription factor activity, RNA polymerase II core promoter proximal region…	negative regulation of cellular macromolecule biosynthetic process (GO:2000113) | negative regulation of epidermal growth factor-activated receptor activity (GO:0007175) | negative regulation of epidermal growth factor receptor signaling pathway (GO:0042059) | negative regulation of gene expression (GO:0010629) | negative regulation of nucleic acid-templated transcription (GO:1903507) | negative …	0.38481	0.338015	0.254309	-0.402955	-0.454724	-0.517086	-1517	347	1153	299	778	-725	1352
SLIRP	0.0981103	SRA stem-loop interacting RNA binding protein	Steroid receptor RNA activator (SRA, or SRA1; MIM 603819) is a complex RNA molecule containing multiple stable stem-loop structures that functions in coactivation of nuclear receptors. SLIRP interacts with stem-loop structure-7 of SRA (STR7) and modulates nuclear receptor transactivation (Hatchell et al., 2006 [PubMed 16762838]).[supplied by OMIM, Mar 2008]						1					RNA binding (GO:0003723)		0.468915	0.26904	0.155025	-0.296603	-0.673436	-0.560393	-202	3819	2062	-215	1775	-793	907
ITPKB	0.107819	inositol-trisphosphate 3-kinase B	The protein encoded by this protein regulates inositol phosphate metabolism by phosphorylation of second messenger inositol 1,4,5-trisphosphate to Ins(1,3,4,5)P4. The activity of this encoded protein is responsible for regulating the levels of a large number of inositol polyphosphates that are important in cellular signaling. Both calcium/calmodulin and protein phosphorylation mechanisms control …										Calcium signaling pathway | Inositol phosphate metabolism | Phosphatidylinositol signaling system	inositol trisphosphate kinase activity (GO:0051766)	cellular response to calcium ion (GO:0071277) | cellular response to metal ion (GO:0071248) | inositol phosphate metabolic process (GO:0043647) | phosphate-containing compound metabolic process (GO:0006796) | polyol metabolic process (GO:0019751) | response to calcium ion (GO:0051592)	0.42087	0.54606	0.482478	-0.216904	-0.258718	-0.117026	83	-548	1545	-1686	463	96	2857
SMG7	0.113081	SMG7 nonsense mediated mRNA decay factor	This gene encodes a protein that is essential for nonsense-mediated mRNA decay (NMD); a process whereby transcripts with premature termination codons are targeted for rapid degradation by a mRNA decay complex. The mRNA decay complex consists, in part, of this protein along with proteins SMG5 and UPF1. The N-terminal domain of this protein is thought to mediate its association with SMG5 or UPF1 wh…										mRNA surveillance pathway	nuclease activity (GO:0004518) | protein phosphatase 2A binding (GO:0051721) | protein phosphatase binding (GO:0019903) | ribonuclease activity (GO:0004540) | RNA binding (GO:0003723) | sequence-specific DNA binding (GO:0043565) | telomerase RNA binding (GO:0070034) | telomeric DNA binding (GO:0042162)	gene expression (GO:0010467) | mRNA-containing ribonucleoprotein complex export from nucleus (GO:0071427) | mRNA export from nucleus (GO:0006406) | mRNA transport (GO:0051028) | nuclear-transcribed mRNA catabolic process (GO:0000956) | nuclear-transcribed mRNA catabolic process, nonsense-mediated decay (GO:0000184) | regulation of dephosphorylation (GO:0035303) | regulation of phosphate metabolic…	0.173319	0.266957	0.246377	-0.480942	-0.587988	-0.602863	-1212	2291	2173	586	2143	-734	-1114
SORD	0.113626	sorbitol dehydrogenase	Sorbitol dehydrogenase (SORD; EC 1.1.1.14) catalyzes the interconversion of polyols and their corresponding ketoses, and together with aldose reductase (ALDR1; MIM 103880), makes up the sorbitol pathway that is believed to play an important role in the development of diabetic complications (summarized by Carr and Markham, 1995 [PubMed 8535074]). The first reaction of the pathway (also called the …			yes				4			Fructose and mannose metabolism | Pentose and glucuronate interconversions	NAD binding (GO:0051287) | oxidoreductase activity, acting on the CH-OH group of donors, NAD or NADP as acceptor (GO:0016616) | transition metal ion binding (GO:0046914) | zinc ion binding (GO:0008270)	flagellated sperm motility (GO:0030317) | fructose metabolic process (GO:0006000) | glucose metabolic process (GO:0006006) | hexose biosynthetic process (GO:0019319) | hexose metabolic process (GO:0019318)	0.368316	0.423459	0.412229	-0.464097	-0.150312	-0.216514	-808	2516	2639	-1144	394	2000	-185
CDH1	0.126956	cadherin 1	This gene encodes a classical cadherin of the cadherin superfamily. Alternative splicing results in multiple transcript variants, at least one of which encodes a preproprotein that is proteolytically processed to generate the mature glycoprotein. This calcium-dependent cell-cell adhesion protein is comprised of five extracellular cadherin repeats, a transmembrane region and a highly conserved cyt…				11	5	12	51	4	1	Adherens junction | Apelin signaling pathway | Bacterial invasion of epithelial cells | Bladder cancer | Cell adhesion molecules (CAMs) | Endometrial cancer | Gastric cancer | Hippo signaling pathway | Melanoma | Pathogenic Escherichia coli infection | Pathways in cancer | Rap1 signaling pathway | Thyroid cancer	ankyrin binding (GO:0030506) | cadherin binding (GO:0045296) | calcium ion binding (GO:0005509) | metal ion binding (GO:0046872) | protein homodimerization activity (GO:0042803)	adherens junction organization (GO:0034332) | calcium-dependent cell-cell adhesion via plasma membrane cell adhesion molecules (GO:0016339) | cell-cell adhesion mediated by cadherin (GO:0044331) | cell-cell adhesion via plasma-membrane adhesion molecules (GO:0098742) | cell-cell junction assembly (GO:0007043) | cell-cell junction organization (GO:0045216) | cell junction assembly (GO:0034329) | c…	0.526475	0.33199	0.305183	-0.3636	-0.289604	-0.132465	-3130	482	1828	-126	88	-385	3148
ABCF3	0.130984	ATP binding cassette subfamily F member 3	This gene encodes a member of the ATP-binding cassette (ABC) transporter superfamily. ATP-binding cassette proteins transport various molecules across extra- and intracellular membranes. The protein encoded by this gene displays antiviral effect against flaviviruses. Alternatively spliced transcript variants encoding different isoforms have been found for this gene. [provided by RefSeq, May 2017]											cadherin binding (GO:0045296)		0.634627	0.514713	0.322049	-0.229363	-0.356408	-0.357055	421	483	2056	-554	-32	-2499	1867
DHCR7	0.138801	7-dehydrocholesterol reductase	This gene encodes an enzyme that removes the C(7-8) double bond in the B ring of sterols and catalyzes the conversion of 7-dehydrocholesterol to cholesterol. This gene is ubiquitously expressed and its transmembrane protein localizes to the endoplasmic reticulum membrane and nuclear outer membrane. Mutations in this gene cause Smith-Lemli-Opitz syndrome (SLOS); a syndrome that is metabolically ch…				4	5	1	6			Steroid biosynthesis	NADP binding (GO:0050661) | oxidoreductase activity, acting on the CH-CH group of donors, NAD or NADP as acceptor (GO:0016628)	cholesterol biosynthetic process (GO:0006695) | cholesterol metabolic process (GO:0008203) | organic hydroxy compound biosynthetic process (GO:1901617) | regulation of alcohol biosynthetic process (GO:1902930) | regulation of cholesterol biosynthetic process (GO:0045540) | regulation of cholesterol metabolic process (GO:0090181) | regulation of steroid biosynthetic process (GO:0050810) | secondar…	0.452364	0.403634	0.580782	-0.0618057	-0.444081	-0.30072	-245	2459	1075	-1661	2526	-1917	775
CHMP2A	0.153769	charged multivesicular body protein 2A	CHMP2A belongs to the chromatin-modifying protein/charged multivesicular body protein (CHMP) family. These proteins are components of ESCRT-III (endosomal sorting complex required for transport III), a complex involved in degradation of surface receptor proteins and formation of endocytic multivesicular bodies (MVBs). Some CHMPs have both nuclear and cytoplasmic/vesicular distributions, and one s…		yes		1				2		Endocytosis | Necroptosis		cellular protein complex assembly (GO:0043623) | endosomal transport (GO:0016197) | ESCRT complex disassembly (GO:1904896) | ESCRT III complex disassembly (GO:1904903) | exit from mitosis (GO:0010458) | macroautophagy (GO:0016236) | membrane invagination (GO:0010324) | metaphase plate congression (GO:0051310) | mitotic cell cycle phase transition (GO:0044772) | mitotic metaphase plate congression…	0.358917	0.608602	0.59039	-0.469554	-0.198638	-0.189251	53	648	1149	-2264	1157	2324	1250
MYBL2	0.154693	MYB proto-oncogene like 2	The protein encoded by this gene, a member of the MYB family of transcription factor genes, is a nuclear protein involved in cell cycle progression. The encoded protein is phosphorylated by cyclin A/cyclin-dependent kinase 2 during the S-phase of the cell cycle and possesses both activator and repressor activities. It has been shown to activate the cell division cycle 2, cyclin D1, and insulin-li…		yes		1			6			Cellular senescence	core promoter proximal region sequence-specific DNA binding (GO:0000987) | DNA binding (GO:0003677) | regulatory region DNA binding (GO:0000975) | RNA polymerase II core promoter proximal region sequence-specific DNA binding (GO:0000978) | RNA polymerase II regulatory region sequence-specific DNA binding (GO:0000977) | sequence-specific DNA binding (GO:0043565) | transcription factor activity, RN…	mitotic nuclear division (GO:0140014) | mitotic spindle assembly (GO:0090307) | mitotic spindle organization (GO:0007052) | positive regulation of gene expression (GO:0010628) | positive regulation of nucleic acid-templated transcription (GO:1903508) | positive regulation of transcription from RNA polymerase II promoter (GO:0045944) | positive regulation of transcription, DNA-templated (GO:004589…	0.347865	0.200883	0.339134	-0.494735	-0.505365	-0.552912	-1274	2895	354	392	-464	-321	-801
CEBPA	0.155288	CCAAT enhancer binding protein alpha	This intronless gene encodes a transcription factor that contains a basic leucine zipper (bZIP) domain and recognizes the CCAAT motif in the promoters of target genes. The encoded protein functions in homodimers and also heterodimers with CCAAT/enhancer-binding proteins beta and gamma. Activity of this protein can modulate the expression of genes involved in cell cycle regulation as well as in bo…				3	3	7	8		1	Acute myeloid leukemia | Non-alcoholic fatty liver disease (NAFLD) | Pathways in cancer | Transcriptional misregulation in cancer	DNA binding (GO:0003677) | kinase binding (GO:0019900) | protein homodimerization activity (GO:0042803) | regulatory region DNA binding (GO:0000975) | transcription coactivator activity (GO:0003713) | transcription factor activity, RNA polymerase II distal enhancer sequence-specific binding (GO:0003705) | transcription regulatory region DNA binding (GO:0044212) | transcriptional activator activit…	carbohydrate homeostasis (GO:0033500) | cellular macromolecule biosynthetic process (GO:0034645) | cellular response to cytokine stimulus (GO:0071345) | chemical homeostasis (GO:0048878) | cytokine-mediated signaling pathway (GO:0019221) | fat cell differentiation (GO:0045444) | gene expression (GO:0010467) | gland development (GO:0048732) | glucose homeostasis (GO:0042593) | granulocyte differen…	0.474811	0.387285	0.419848	-0.498342	-0.503287	-0.534687	-1924	-152	3241	-913	-191	-264	2766
ACAA1	0.155486	acetyl-CoA acyltransferase 1	This gene encodes an enzyme operative in the beta-oxidation system of the peroxisomes. Deficiency of this enzyme leads to pseudo-Zellweger syndrome. Alternative splicing results in multiple transcript variants. [provided by RefSeq, Jul 2008]				1	1		3			alpha-Linolenic acid metabolism | Biosynthesis of unsaturated fatty acids | Fatty acid degradation | Peroxisome | PPAR signaling pathway | Valine, leucine and isoleucine degradation	acetyl-CoA C-acyltransferase activity (GO:0003988) | acyl-CoA oxidase activity (GO:0003997) | C-acyltransferase activity (GO:0016408)	alpha-linolenic acid metabolic process (GO:0036109) | aromatic compound catabolic process (GO:0019439) | benzene-containing compound metabolic process (GO:0042537) | bile acid metabolic process (GO:0008206) | fatty acid beta-oxidation (GO:0006635) | fatty acid beta-oxidation using acyl-CoA oxidase (GO:0033540) | fatty acid catabolic process (GO:0009062) | fatty acid metabolic process (GO:0006631)…	0.413895	0.544241	0.367575	-0.489775	-0.476623	-0.182387	-1281	639	914	-1833	232	1606	348
BZW2	0.157177	basic leucine zipper and W2 domains 2	Enables cadherin binding activity. Predicted to be involved in cell differentiation and nervous system development. Located in cytoplasm. [provided by Alliance of Genome Resources, Apr 2022]											cadherin binding (GO:0045296)		0.498514	0.544332	0.648885	-0.809609	-0.691194	-0.442157	-1591	2036	2341	-1007	651	-345	-378
PIK3C2B	0.16901	phosphatidylinositol-4-phosphate 3-kinase catalytic subunit type 2 beta	The protein encoded by this gene belongs to the phosphoinositide 3-kinase (PI3K) family. PI3-kinases play roles in signaling pathways involved in cell proliferation, oncogenic transformation, cell survival, cell migration, and intracellular protein trafficking. This protein contains a lipid kinase catalytic domain as well as a C-terminal C2 domain, a characteristic of class II PI3-kinases. C2 dom…							1			Inositol phosphate metabolism | Phosphatidylinositol signaling system	1-phosphatidylinositol-3-kinase activity (GO:0016303) | 1-phosphatidylinositol-4-phosphate 3-kinase activity (GO:0035005) | kinase activity (GO:0016301) | phosphatidylinositol 3-kinase activity (GO:0035004) | phosphatidylinositol kinase activity (GO:0052742) | phosphatidylinositol phosphate kinase activity (GO:0016307) | phosphotransferase activity, alcohol group as acceptor (GO:0016773)	glycerophospholipid biosynthetic process (GO:0046474) | inositol lipid-mediated signaling (GO:0048017) | lipid phosphorylation (GO:0046834) | phosphatidylinositol-3-phosphate biosynthetic process (GO:0036092) | phosphatidylinositol-mediated signaling (GO:0048015) | phosphatidylinositol 3-kinase signaling (GO:0014065) | phosphatidylinositol biosynthetic process (GO:0006661) | phosphatidylinositol …	0.637322	0.635296	0.508794	-0.177903	-0.267228	-0.296889	204	645	2351	-1449	27	1127	2503
ZBTB46	0.174603	zinc finger and BTB domain containing 46	Predicted to enable DNA-binding transcription factor activity, RNA polymerase II-specific and RNA polymerase II transcription regulatory region sequence-specific DNA binding activity. Predicted to be involved in regulation of transcription by RNA polymerase II. Predicted to act upstream of or within regulation of leukocyte differentiation. Predicted to be part of chromatin. Predicted to be active…				1								negative regulation of cell differentiation (GO:0045596) | negative regulation of cellular process (GO:0048523) | negative regulation of developmental process (GO:0051093) | regulation of cell differentiation (GO:0045595)	0.403329	0.454354	0.346048	-0.417274	-0.340498	-0.34931	-1025	2058	1627	-2236	325	321	671
BATF	0.179944	basic leucine zipper ATF-like transcription factor	The protein encoded by this gene is a nuclear basic leucine zipper protein that belongs to the AP-1/ATF superfamily of transcription factors. The leucine zipper of this protein mediates dimerization with members of the Jun family of proteins. This protein is thought to be a negative regulator of AP-1/ATF transcriptional events. [provided by RefSeq, Jul 2008]						1	1				core promoter proximal region sequence-specific DNA binding (GO:0000987) | DNA binding (GO:0003677) | RNA polymerase II core promoter proximal region sequence-specific DNA binding (GO:0000978) | RNA polymerase II regulatory region sequence-specific DNA binding (GO:0000977) | sequence-specific DNA binding (GO:0043565) | transcription factor activity, RNA polymerase II core promoter proximal region…	B cell activation involved in immune response (GO:0002312) | cellular response to cytokine stimulus (GO:0071345) | cellular response to DNA damage stimulus (GO:0006974) | cytokine-mediated signaling pathway (GO:0019221) | defense response to protozoan (GO:0042832) | dendritic cell differentiation (GO:0097028) | DNA damage response, signal transduction by p53 class mediator (GO:0030330) | hematopo…	0.43271	0.308844	0.205046	-0.446035	-0.334219	-0.229565	-1980	-1270	1630	-1924	666	-2318	925
CANT1	0.181622	calcium activated nucleotidase 1	This protein encoded by this gene belongs to the apyrase family. It functions as a calcium-dependent nucleotidase with a preference for UDP. Mutations in this gene are associated with Desbuquois dysplasia with hand anomalies. Alternatively spliced transcript variants have been noted for this gene.[provided by RefSeq, Mar 2010]			yes				1			Purine metabolism | Pyrimidine metabolism	calcium ion binding (GO:0005509) | metal ion binding (GO:0046872) | nucleoside-diphosphatase activity (GO:0017110) | protein homodimerization activity (GO:0042803)	glycoprotein biosynthetic process (GO:0009101) | neutrophil activation involved in immune response (GO:0002283) | neutrophil degranulation (GO:0043312) | neutrophil mediated immunity (GO:0002446) | positive regulation of I-kappaB kinase/NF-kappaB signaling (GO:0043123) | positive regulation of intracellular signal transduction (GO:1902533) | proteoglycan biosynthetic process (GO:0030166) | proteo…	0.668499	0.75154	0.506936	0.0101182	-0.16778	-0.288664	1577	1247	313	-3354	2221	-2334	1620
ZNF263	0.185599	zinc finger protein 263	Enables DNA-binding transcription repressor activity, RNA polymerase II-specific and transcription cis-regulatory region binding activity. Involved in negative regulation of transcription by RNA polymerase II and positive regulation of transcription by RNA polymerase II. Located in nucleus. [provided by Alliance of Genome Resources, Apr 2022]				1	1	1	1				DNA binding (GO:0003677) | sequence-specific DNA binding (GO:0043565) | transcriptional repressor activity, RNA polymerase II transcription regulatory region sequence-specific binding (GO:0001227)	negative regulation of cellular macromolecule biosynthetic process (GO:2000113) | negative regulation of gene expression (GO:0010629) | negative regulation of nucleic acid-templated transcription (GO:1903507) | negative regulation of transcription from RNA polymerase II promoter (GO:0000122) | negative regulation of transcription, DNA-templated (GO:0045892) | regulation of cellular macromolecule …	0.357744	0.300585	0.275618	-0.541877	-0.163097	0.103492	-313	2413	698	-2588	393	-124	1552
HDAC11	0.186966	histone deacetylase 11	This gene encodes a class IV histone deacetylase. The encoded protein is localized to the nucleus and may be involved in regulating the expression of interleukin 10. Alternative splicing results in multiple transcript variants.[provided by RefSeq, Apr 2009]							1	1		Alcoholism | Viral carcinogenesis	histone deacetylase activity (GO:0004407) | hydrolase activity, acting on carbon-nitrogen (but not peptide) bonds, in linear amides (GO:0016811) | protein deacetylase activity (GO:0033558)	histone deacetylation (GO:0016575) | histone modification (GO:0016570) | protein deacetylation (GO:0006476)	0.438167	0.610067	0.465478	-0.446705	-0.423363	-0.421069	-1568	397	3304	-1196	665	-991	1988
AKT1	0.190669	AKT serine/threonine kinase 1	This gene encodes one of the three members of the human AKT serine-threonine protein kinase family which are often referred to as protein kinase B alpha, beta, and gamma. These highly similar AKT proteins all have an N-terminal pleckstrin homology domain, a serine/threonine-specific kinase domain and a C-terminal regulatory domain. These proteins are phosphorylated by phosphoinositide 3-kinase (P…				11	45	20	166	7	1	Acute myeloid leukemia | Adipocytokine signaling pathway | Adrenergic signaling in cardiomyocytes | AGE-RAGE signaling pathway in diabetic complications | AMPK signaling pathway | Apelin signaling pathway | Apoptosis | Autophagy | B cell receptor signaling pathway | Breast cancer | C-type lectin receptor signaling pathway | cAMP signaling pathway | Carbohydrate digestion and absorption | Cellular…	adenyl ribonucleotide binding (GO:0032559) | ATP binding (GO:0005524) | kinase activity (GO:0016301) | phosphatidylinositol-3,4-bisphosphate binding (GO:0043325) | phosphatidylinositol-3,4,5-trisphosphate binding (GO:0005547) | phosphatidylinositol bisphosphate binding (GO:1902936) | phosphatidylinositol phosphate binding (GO:1901981) | phosphotransferase activity, alcohol group as acceptor (GO:0…	activation of protein kinase activity (GO:0032147) | activation of protein kinase B activity (GO:0032148) | anoikis (GO:0043276) | apoptotic process (GO:0006915) | cellular nitrogen compound biosynthetic process (GO:0044271) | cellular protein metabolic process (GO:0044267) | cellular protein modification process (GO:0006464) | cellular response to cadmium ion (GO:0071276) | cellular response to …	0.594576	0.45485	0.283888	-0.33958	-0.603432	-0.495765	582	150	2139	1199	179	-1388	3168
DNAJC17	0.194382	DnaJ heat shock protein family (Hsp40) member C17	Predicted to enable RNA binding activity. Predicted to act upstream of or within negative regulation of transcription by RNA polymerase II and toxin transport. Predicted to be located in cytoplasm and nucleus. [provided by Alliance of Genome Resources, Apr 2022]		yes					2						0.390837	0.604221	0.465012	-0.371955	-0.121491	-0.0715005	-841	1039	2355	-2761	2152	-1761	563
ERBB2	0.19505	erb-b2 receptor tyrosine kinase 2	This gene encodes a member of the epidermal growth factor (EGF) receptor family of receptor tyrosine kinases. This protein has no ligand binding domain of its own and therefore cannot bind growth factors. However, it does bind tightly to other ligand-bound EGF receptor family members to form a heterodimer, stabilizing ligand binding and enhancing kinase-mediated activation of downstream signallin…	yes			16	10	131	133	3	6	Adherens junction | Bladder cancer | Breast cancer | Calcium signaling pathway | Central carbon metabolism in cancer | Endometrial cancer | ErbB signaling pathway | Focal adhesion | Gastric cancer | HIF-1 signaling pathway | MAPK signaling pathway | MicroRNAs in cancer | Non-small cell lung cancer | Pancreatic cancer | Pathways in cancer | PI3K-Akt signaling pathway | Prostate cancer | Proteoglyc…	MAP kinase kinase kinase activity (GO:0004709) | mitogen-activated protein kinase kinase binding (GO:0031434) | phosphatase binding (GO:0019902) | phosphatidylinositol-4,5-bisphosphate 3-kinase activity (GO:0046934) | phosphatidylinositol 3-kinase activity (GO:0035004) | phosphatidylinositol bisphosphate kinase activity (GO:0052813) | protein heterodimerization activity (GO:0046982) | protein kin…	cellular protein modification process (GO:0006464) | cellular response to epidermal growth factor stimulus (GO:0071364) | cellular response to growth factor stimulus (GO:0071363) | cellular response to organic substance (GO:0071310) | enzyme linked receptor protein signaling pathway (GO:0007167) | ERBB signaling pathway (GO:0038127) | ERBB2 signaling pathway (GO:0038128) | MAPK cascade (GO:000016…	0.665468	0.637079	0.505452	-0.639838	-0.585443	-0.43544	-730	570	3130	291	2982	-605	329
SDF2L1	0.19697	stromal cell derived factor 2 like 1	Enables misfolded protein binding activity. Involved in chaperone cofactor-dependent protein refolding. Located in endoplasmic reticulum. Part of chaperone complex. [provided by Alliance of Genome Resources, Apr 2022]							2				mannosyltransferase activity (GO:0000030)	cellular response to misfolded protein (GO:0071218) | ER-associated misfolded protein catabolic process (GO:0071712) | ERAD pathway (GO:0036503) | misfolded or incompletely synthesized protein catabolic process (GO:0006515)	0.579929	0.574192	0.587771	-0.563965	-0.238773	-0.0329219	-1478	-491	608	-1221	1649	-521	2642
ARRB1	0.199228	arrestin beta 1	Members of arrestin/beta-arrestin protein family are thought to participate in agonist-mediated desensitization of G-protein-coupled receptors and cause specific dampening of cellular responses to stimuli such as hormones, neurotransmitters, or sensory signals. Arrestin beta 1 is a cytosolic protein and acts as a cofactor in the beta-adrenergic receptor kinase (BARK) mediated desensitization of b…						1	8			Chemokine signaling pathway | Endocytosis | Hedgehog signaling pathway | MAPK signaling pathway | Morphine addiction | Olfactory transduction | Parathyroid hormone synthesis, secretion and action | Relaxin signaling pathway	G-protein coupled receptor binding (GO:0001664) | GTPase activator activity (GO:0005096) | GTPase regulator activity (GO:0030695) | insulin-like growth factor receptor binding (GO:0005159) | regulatory region DNA binding (GO:0000975) | transcription regulatory region DNA binding (GO:0044212) | ubiquitin-like protein ligase binding (GO:0044389) | ubiquitin protein ligase binding (GO:0031625)	actomyosin structure organization (GO:0031032) | contractile actin filament bundle assembly (GO:0030038) | desensitization of G-protein coupled receptor protein signaling pathway (GO:0002029) | modification-dependent protein catabolic process (GO:0019941) | negative regulation of cytokine production (GO:0001818) | negative regulation of interleukin-6 production (GO:0032715) | negative regulation …	0.643082	0.633256	0.417049	-0.294683	-0.605573	-0.587735	1868	-611	2356	-424	-142	389	2215
UBE4A	0.201161	ubiquitination factor E4A	This gene encodes a member of the U-box ubiquitin ligase family. The encoded protein is involved in multiubiquitin chain assembly and plays a critical role in chromosome condensation and separation through the polyubiquitination of securin. Autoantibodies against the encoded protein may be markers for scleroderma and Crohn's disease. A pseudogene of this gene is located on the long arm of chromos…										Ubiquitin mediated proteolysis	ubiquitin-ubiquitin ligase activity (GO:0034450) | ubiquitin protein ligase activity (GO:0061630)	ERAD pathway (GO:0036503) | modification-dependent protein catabolic process (GO:0019941) | proteasome-mediated ubiquitin-dependent protein catabolic process (GO:0043161) | protein polyubiquitination (GO:0000209) | protein ubiquitination (GO:0016567) | ubiquitin-dependent ERAD pathway (GO:0030433) | ubiquitin-dependent protein catabolic process (GO:0006511)	0.414681	0.167983	0.0628418	-0.656212	-0.414471	-0.277945	-310	2515	693	-1424	1634	1130	340
NDUFV1	0.205692	NADH:ubiquinone oxidoreductase core subunit V1	The mitochondrial respiratory chain provides energy to cells via oxidative phosphorylation and consists of four membrane-bound electron-transporting protein complexes (I-IV) and an ATP synthase (complex V). This gene encodes a 51 kDa subunit of the NADH:ubiquinone oxidoreductase complex I; a large complex with at least 45 nuclear and mitochondrial encoded subunits that liberates electrons from NA…			yes		3	6	4			Alzheimer disease | Huntington disease | Non-alcoholic fatty liver disease (NAFLD) | Oxidative phosphorylation | Parkinson disease | Retrograde endocannabinoid signaling | Thermogenesis	NADH dehydrogenase (quinone) activity (GO:0050136) | NADH dehydrogenase (ubiquinone) activity (GO:0008137)	ATP synthesis coupled electron transport (GO:0042773) | mitochondrial ATP synthesis coupled electron transport (GO:0042775) | mitochondrial electron transport, NADH to ubiquinone (GO:0006120) | mitochondrial respiratory chain complex assembly (GO:0033108) | mitochondrial respiratory chain complex I assembly (GO:0032981) | mitochondrial respiratory chain complex I biogenesis (GO:0097031) | NADH de…	0.326195	0.565601	0.575802	-0.510265	-0.42031	-0.366033	-262	502	2534	-3167	8	-1849	388
NLK	0.209118	glucose-6-phosphate isomerase	This gene encodes a member of the glucose phosphate isomerase protein family. The encoded protein has been identified as a moonlighting protein based on its ability to perform mechanistically distinct functions. In the cytoplasm, the gene product functions as a glycolytic enzyme (glucose-6-phosphate isomerase) that interconverts glucose-6-phosphate and fructose-6-phosphate. Extracellularly, the e…							4			Adherens junction | FoxO signaling pathway | MAPK signaling pathway | Wnt signaling pathway	adenyl ribonucleotide binding (GO:0032559) | ATP binding (GO:0005524) | kinase activity (GO:0016301) | magnesium ion binding (GO:0000287) | MAP kinase activity (GO:0004707) | metal ion binding (GO:0046872) | phosphotransferase activity, alcohol group as acceptor (GO:0016773) | protein kinase activity (GO:0004672) | protein serine/threonine kinase activity (GO:0004674) | purine ribonucleoside trip…	cellular protein modification process (GO:0006464) | cellular response to transforming growth factor beta stimulus (GO:0071560) | negative regulation of signal transduction (GO:0009968) | negative regulation of Wnt signaling pathway (GO:0030178) | non-canonical Wnt signaling pathway (GO:0035567) | peptidyl-serine phosphorylation (GO:0018105) | peptidyl-threonine modification (GO:0018210) | peptid…	0.595768	0.515781	0.425712	-0.130439	-0.0577046	-0.42588	3811	-45	1868	-1510	3348	-1668	-580
GPR26	0.213475	G protein-coupled receptor 26	This gene encodes a G protein-couple receptor protein. G-protein-coupled receptors are a large family of membrane proteins that are involved in cellular responses to environmental stimuli, neurotransmitters, and hormones. The encoded protein may play a role in neurodegenerative diseases. Epigenetic silencing of this gene has been observed in gliomas. [provided by RefSeq, Sep 2016]											G-protein coupled receptor activity (GO:0004930)	adenylate cyclase-activating G-protein coupled receptor signaling pathway (GO:0007189) | adenylate cyclase-modulating G-protein coupled receptor signaling pathway (GO:0007188) | cAMP-mediated signaling (GO:0019933) | positive regulation of establishment of protein localization to mitochondrion (GO:1903749) | positive regulation of intracellular protein transport (GO:0090316) | positive regulation…	0.333457	0.3586	0.199093	-0.432697	-0.37031	-0.418742	1869	211	1317	-1234	1690	-2439	246
GREB1	0.225033	growth regulating estrogen receptor binding 1	This gene is an estrogen-responsive gene that is an early response gene in the estrogen receptor-regulated pathway. It is thought to play an important role in hormone-responsive tissues and cancer. Three alternatively spliced transcript variants encoding distinct isoforms have been found for this gene. [provided by RefSeq, Jul 2008]													0.426301	0.545701	0.296489	-0.226968	-0.258021	-0.136011	2428	-910	2104	-249	-5	-3680	-482
ALDH6A1	0.226654	aldehyde dehydrogenase 6 family member A1	This gene encodes a member of the aldehyde dehydrogenase protein family. The encoded protein is a mitochondrial methylmalonate semialdehyde dehydrogenase that plays a role in the valine and pyrimidine catabolic pathways. This protein catalyzes the irreversible oxidative decarboxylation of malonate and methylmalonate semialdehydes to acetyl- and propionyl-CoA. Methylmalonate semialdehyde dehydroge…	yes				2		3		1	beta-Alanine metabolism | Inositol phosphate metabolism | Propanoate metabolism | Valine, leucine and isoleucine degradation	oxidoreductase activity, acting on the aldehyde or oxo group of donors, NAD or NADP as acceptor (GO:0016620) | RNA binding (GO:0003723)	alpha-amino acid catabolic process (GO:1901606) | alpha-amino acid metabolic process (GO:1901605) | branched-chain amino acid catabolic process (GO:0009083) | branched-chain amino acid metabolic process (GO:0009081) | cellular amino acid catabolic process (GO:0009063) | pyrimidine nucleobase metabolic process (GO:0006206) | valine metabolic process (GO:0006573)	0.800093	0.718199	0.496889	-0.340791	-0.204935	-0.21078	-1526	-394	2639	-137	2437	1538	2638
FASN	0.228789	fatty acid synthase	The enzyme encoded by this gene is a multifunctional protein. Its main function is to catalyze the synthesis of palmitate from acetyl-CoA and malonyl-CoA, in the presence of NADPH, into long-chain saturated fatty acids. In some cancer cell lines, this protein has been found to be fused with estrogen receptor-alpha (ER-alpha), in which the N-terminus of FAS is fused in-frame with the C-terminus of…				13	32	15	66	6	2	AMPK signaling pathway | Fatty acid biosynthesis | Insulin signaling pathway	cadherin binding (GO:0045296) | fatty acid synthase activity (GO:0004312) | RNA binding (GO:0003723) | transferase activity, transferring acyl groups other than amino-acyl groups (GO:0016747)	acyl-CoA biosynthetic process (GO:0071616) | cellular amide metabolic process (GO:0043603) | coenzyme metabolic process (GO:0006732) | fatty-acyl-CoA biosynthetic process (GO:0046949) | fatty-acyl-CoA metabolic process (GO:0035337) | fatty acid derivative biosynthetic process (GO:1901570) | fatty acid metabolic process (GO:0006631) | monocarboxylic acid metabolic process (GO:0032787) | pantothena…	0.657962	0.800337	0.687838	-0.124043	0.085625	0.0345231	-1583	-465	2117	-1091	1384	-2309	2558
DECR1	0.230767	2,4-dienoyl-CoA reductase 1	Enables 2,4-dienoyl-CoA reductase (NADPH) activity; NADPH binding activity; and identical protein binding activity. Involved in fatty acid beta-oxidation. Located in cytosol; mitochondrion; and nucleoplasm. Part of catalytic complex. [provided by Alliance of Genome Resources, Apr 2022]	yes		yes	6	3	1	1		1		NADP binding (GO:0050661) | NADPH binding (GO:0070402) | oxidoreductase activity, acting on the CH-CH group of donors, NAD or NADP as acceptor (GO:0016628)	fatty acid beta-oxidation (GO:0006635) | fatty acid catabolic process (GO:0009062) | fatty acid oxidation (GO:0019395) | protein homooligomerization (GO:0051260) | protein homotetramerization (GO:0051289) | protein tetramerization (GO:0051262)	0.424525	0.559962	0.519387	-0.339027	-0.613843	-0.308383	80	2208	2822	54	-340	2322	1585
F7	0.237818	coagulation factor VII	This gene encodes coagulation factor VII which is a vitamin K-dependent factor essential for hemostasis. This factor circulates in the blood in a zymogen form, and is converted to an active form by either factor IXa, factor Xa, factor XIIa, or thrombin by minor proteolysis. Upon activation of the factor VII, a heavy chain containing a catalytic domain and a light chain containing 2 EGF-like domai…					14	42	29			Complement and coagulation cascades	endopeptidase activity (GO:0004175) | peptidase activity, acting on L-amino acid peptides (GO:0070011) | serine-type endopeptidase activity (GO:0004252) | serine-type peptidase activity (GO:0008236)	cellular protein metabolic process (GO:0044267) | ER to Golgi vesicle-mediated transport (GO:0006888) | Golgi vesicle transport (GO:0048193) | peptide metabolic process (GO:0006518) | peptidyl-glutamic acid carboxylation (GO:0017187) | peptidyl-glutamic acid modification (GO:0018200) | positive regulation of cell migration (GO:0030335) | positive regulation of cell motility (GO:2000147) | positiv…	0.671245	0.575627	0.507093	-0.337394	-0.535714	-0.5841	-1047	-458	2749	-1336	481	-2082	917
GCAT	0.240009	glycine C-acetyltransferase	The degradation of L-threonine to glycine consists of a two-step biochemical pathway involving the enzymes L-threonine dehydrogenase and 2-amino-3-ketobutyrate coenzyme A ligase. L-Threonine is first converted into 2-amino-3-ketobutyrate by L-threonine dehydrogenase. This gene encodes the second enzyme in this pathway, which then catalyzes the reaction between 2-amino-3-ketobutyrate and coenzyme …				2	3	14	6			Glycine, serine and threonine metabolism		glycine metabolic process (GO:0006544)	0.275542	0.345559	0.555304	-0.756814	-0.265044	0.00610597	-2830	-1197	1911	-117	-669	-1745	663
TLE2	0.242464	TLE family member 2, transcriptional corepressor	Enables transcription corepressor activity. Involved in negative regulation of canonical Wnt signaling pathway and negative regulation of transcription, DNA-templated. Located in focal adhesion and nuclear body. [provided by Alliance of Genome Resources, Apr 2022]							2				transcription corepressor activity (GO:0003714)	beta-catenin-TCF complex assembly (GO:1904837) | negative regulation of canonical Wnt signaling pathway (GO:0090090) | negative regulation of cellular macromolecule biosynthetic process (GO:2000113) | negative regulation of gene expression (GO:0010629) | negative regulation of nucleic acid-templated transcription (GO:1903507) | negative regulation of transcription, DNA-templated (GO:0045892) | ne…	0.288845	0.421167	0.496104	-0.579997	-0.678221	-0.475686	308	-2333	1234	-1255	2256	-1981	186
ALDH7A1	0.2501	aldehyde dehydrogenase 7 family member A1	The protein encoded by this gene is a member of subfamily 7 in the aldehyde dehydrogenase gene family. These enzymes are thought to play a major role in the detoxification of aldehydes generated by alcohol metabolism and lipid peroxidation. This particular member has homology to a previously described protein from the green garden pea, the 26g pea turgor protein. It is also involved in lysine cat…					5	1	3			Arginine and proline metabolism | Ascorbate and aldarate metabolism | beta-Alanine metabolism | Fatty acid degradation | Glycerolipid metabolism | Glycine, serine and threonine metabolism | Glycolysis / Gluconeogenesis | Histidine metabolism | Lysine degradation | Pyruvate metabolism | Tryptophan metabolism | Valine, leucine and isoleucine degradation	aldehyde dehydrogenase (NAD) activity (GO:0004029) | oxidoreductase activity, acting on the aldehyde or oxo group of donors, NAD or NADP as acceptor (GO:0016620)	aspartate family amino acid catabolic process (GO:0009068) | cellular biogenic amine catabolic process (GO:0042402) | choline catabolic process (GO:0042426) | lysine catabolic process (GO:0006554) | lysine metabolic process (GO:0006553) | sensory perception of mechanical stimulus (GO:0050954) | sensory perception of sound (GO:0007605)	0.302046	0.344319	0.42807	-0.229102	-0.185927	-0.220964	-654	455	1276	-1572	1215	-950	364
TNFRSF18	0.252892	TNF receptor superfamily member 18	This gene encodes a member of the TNF-receptor superfamily. The encoded receptor has been shown to have increased expression upon T-cell activation, and it is thought to play a key role in dominant immunological self-tolerance maintained by CD25(+)CD4(+) regulatory T cells. Knockout studies in mice also suggest the role of this receptor is in the regulation of CD3-driven T-cell activation and pro…			yes	4	2	1	1		1	Cytokine-cytokine receptor interaction	death receptor activity (GO:0005035) | tumor necrosis factor-activated receptor activity (GO:0005031)	cellular response to tumor necrosis factor (GO:0071356) | cytokine-mediated signaling pathway (GO:0019221) | inflammatory response (GO:0006954) | positive regulation of cell adhesion (GO:0045785) | positive regulation of cell migration (GO:0030335) | positive regulation of immune system process (GO:0002684) | positive regulation of JAK-STAT cascade (GO:0046427) | positive regulation of leukocyte …	0.538942	0.361142	0.239843	-0.210067	-0.119684	-0.347096	238	-446	1188	-1247	29	-2434	1411
FRAT1	0.258979	FRAT regulator of WNT signaling pathway 1	The protein encoded by this gene belongs to the GSK-3-binding protein family. The protein inhibits GSK-3-mediated phosphorylation of beta-catenin and positively regulates the Wnt signaling pathway. It may function in tumor progression and in lymphomagenesis. [provided by RefSeq, Oct 2008]			yes				2			Breast cancer | Gastric cancer | Hepatocellular carcinoma | Pathways in cancer | Wnt signaling pathway		beta-catenin destruction complex disassembly (GO:1904886) | canonical Wnt signaling pathway (GO:0060070) | protein complex disassembly (GO:0043241)	0.714059	0.706215	0.451434	0.0416324	-0.0282307	-0.113548	2012	-231	335	-2024	24	-1240	1082
PPP2R5A	0.259541	protein phosphatase 2 regulatory subunit B'alpha	The product of this gene belongs to the phosphatase 2A regulatory subunit B family. Protein phosphatase 2A is one of the four major Ser/Thr phosphatases, and it is implicated in the negative control of cell growth and division. It consists of a common heteromeric core enzyme, which is composed of a catalytic subunit and a constant regulatory subunit, that associates with a variety of regulatory s…										Adrenergic signaling in cardiomyocytes | AMPK signaling pathway | Dopaminergic synapse | Human papillomavirus infection | mRNA surveillance pathway | Oocyte meiosis | PI3K-Akt signaling pathway | Sphingolipid signaling pathway	kinase binding (GO:0019900) | phosphatase activity (GO:0016791) | phosphoprotein phosphatase activity (GO:0004721)	cellular protein modification process (GO:0006464) | dephosphorylation (GO:0016311) | negative regulation of kinase activity (GO:0033673) | negative regulation of lipid metabolic process (GO:0045833) | negative regulation of protein localization to cell periphery (GO:1904376) | negative regulation of protein localization to membrane (GO:1905476) | negative regulation of protein localization to pl…	0.381805	0.458647	0.418448	-0.165085	-0.100599	-0.343564	2703	228	1203	-2784	-42	-1798	-385
DCXR	0.260232	dicarbonyl and L-xylulose reductase	The protein encoded by this gene acts as a homotetramer to catalyze diacetyl reductase and L-xylulose reductase reactions. The encoded protein may play a role in the uronate cycle of glucose metabolism and in the cellular osmoregulation in the proximal renal tubules. Defects in this gene are a cause of pentosuria. Two transcript variants encoding different isoforms have been found for this gene.[…	yes		yes			1				Pentose and glucuronate interconversions	oxidoreductase activity, acting on NAD(P)H, quinone or similar compound as acceptor (GO:0016655) | oxidoreductase activity, acting on the CH-OH group of donors, NAD or NADP as acceptor (GO:0016616)	glucose metabolic process (GO:0006006) | hexose metabolic process (GO:0019318) | pentose metabolic process (GO:0019321) | protein homooligomerization (GO:0051260) | protein homotetramerization (GO:0051289) | protein tetramerization (GO:0051262)	0.929316	0.831818	0.693751	-0.514943	-0.226968	-0.331976	-2299	1604	2322	451	1943	1248	2347
ELF3	0.263833	E74 like ETS transcription factor 3	Enables DNA-binding transcription activator activity, RNA polymerase II-specific and sequence-specific double-stranded DNA binding activity. Involved in inflammatory response; negative regulation of transcription, DNA-templated; and positive regulation of transcription by RNA polymerase II. Located in Golgi apparatus; cytosol; and nucleoplasm. [provided by Alliance of Genome Resources, Apr 2022]				1		1	3		1		transcription coactivator activity (GO:0003713)	epidermis development (GO:0008544) | epithelial cell differentiation (GO:0030855) | epithelium development (GO:0060429) | inflammatory response (GO:0006954) | negative regulation of cellular macromolecule biosynthetic process (GO:2000113) | negative regulation of gene expression (GO:0010629) | negative regulation of nucleic acid-templated transcription (GO:1903507) | negative regulation of transc…	0.391012	0.419426	0.360325	-0.170119	-0.212584	-0.544998	2016	-1028	474	-1168	809	-448	2334
SPTLC2	0.267431	serine palmitoyltransferase long chain base subunit 2	This gene encodes a long chain base subunit of serine palmitoyltransferase. Serine palmitoyltransferase, which consists of two different subunits, is the key enzyme in sphingolipid biosynthesis. It catalyzes the pyridoxal-5-prime-phosphate-dependent condensation of L-serine and palmitoyl-CoA to 3-oxosphinganine. Mutations in this gene were identified in patients with hereditary sensory neuropathy…							2			Sphingolipid metabolism | Sphingolipid signaling pathway		amide biosynthetic process (GO:0043604) | ceramide biosynthetic process (GO:0046513) | ceramide metabolic process (GO:0006672) | membrane lipid biosynthetic process (GO:0046467) | organonitrogen compound biosynthetic process (GO:1901566) | positive regulation of macroautophagy (GO:0016239) | sphingolipid biosynthetic process (GO:0030148) | sphingolipid metabolic process (GO:0006665)	0.860644	0.704299	0.538189	-0.575037	-0.492428	-0.318125	220	-1967	1844	946	2183	-632	2476
RHOB	0.267565	ras homolog family member B	Predicted to enable GTP binding activity; GTPase activity; and protein kinase binding activity. Involved in several processes, including cellular response to hydrogen peroxide; cellular response to ionizing radiation; and regulation of cell migration. Located in cleavage furrow and endosome membrane. Biomarker of breast cancer. [provided by Alliance of Genome Resources, Apr 2022]					1	2	7				GTP binding (GO:0005525) | GTPase activity (GO:0003924) | guanyl ribonucleotide binding (GO:0032561) | kinase binding (GO:0019900) | nucleoside-triphosphatase activity (GO:0017111) | protein kinase binding (GO:0019901) | purine ribonucleoside binding (GO:0032550) | purine ribonucleoside triphosphate binding (GO:0035639)	actin filament bundle assembly (GO:0051017) | actin filament bundle organization (GO:0061572) | actin filament organization (GO:0007015) | apoptotic process (GO:0006915) | cellular response to hydrogen peroxide (GO:0070301) | cellular response to ionizing radiation (GO:0071479) | cellular response to radiation (GO:0071478) | cellular response to reactive oxygen species (GO:0034614) | cytoskeleton…	0.451026	0.682182	0.502214	-0.201894	-0.360373	-0.169175	1213	333	3692	-670	1801	-512	-696
BLZF1	0.267806	basic leucine zipper nuclear factor 1	Enables ubiquitin protein ligase binding activity. Acts upstream of or within Golgi organization and Golgi to plasma membrane protein transport. Located in Golgi apparatus and nucleoplasm. Biomarker of hepatocellular carcinoma. [provided by Alliance of Genome Resources, Apr 2022]											DNA binding (GO:0003677) | ubiquitin-like protein ligase binding (GO:0044389) | ubiquitin protein ligase binding (GO:0031625)	establishment of protein localization to membrane (GO:0090150) | Golgi organization (GO:0007030) | Golgi to plasma membrane protein transport (GO:0043001) | Golgi to plasma membrane transport (GO:0006893) | protein localization to plasma membrane (GO:0072659) | protein transport (GO:0015031) | regulation of cell growth (GO:0001558) | regulation of cellular component organization (GO:0051128) | re…	0.236218	0.402428	0.321786	-0.447515	-0.410004	-0.545144	444	-683	2248	-1083	-143	-1682	-1004
TBX2	0.270609	T-box transcription factor 2	This gene is a member of a phylogenetically conserved family of genes that share a common DNA-binding domain, the T-box. T-box genes encode transcription factors involved in the regulation of developmental processes. This gene product is the human homolog of mouse Tbx2, and shares strong sequence similarity with Drosophila omb protein. Expression studies indicate that this gene may have a potenti…				1	1		3				core promoter proximal region sequence-specific DNA binding (GO:0000987) | DNA binding (GO:0003677) | RNA polymerase II core promoter proximal region sequence-specific DNA binding (GO:0000978) | RNA polymerase II regulatory region sequence-specific DNA binding (GO:0000977) | sequence-specific DNA binding (GO:0043565) | transcription factor activity, RNA polymerase II core promoter proximal region…	aorta development (GO:0035904) | aorta morphogenesis (GO:0035909) | artery morphogenesis (GO:0048844) | camera-type eye morphogenesis (GO:0048593) | cardiac muscle tissue development (GO:0048738) | cellular senescence (GO:0090398) | determination of heart left/right asymmetry (GO:0061371) | embryonic camera-type eye development (GO:0031076) | embryonic camera-type eye morphogenesis (GO:0048596) |…	0.452389	0.426083	0.302706	-0.516296	-0.381075	-0.166789	1058	-903	2104	711	-1708	-1506	-288
RIPK2	0.27303	receptor interacting serine/threonine kinase 2	This gene encodes a member of the receptor-interacting protein (RIP) family of serine/threonine protein kinases. The encoded protein contains a C-terminal caspase activation and recruitment domain (CARD), and is a component of signaling complexes in both the innate and adaptive immune pathways. It is a potent activator of NF-kappaB and inducer of apoptosis in response to various stimuli. [provide…							3		1	Neurotrophin signaling pathway | NOD-like receptor signaling pathway | Shigellosis | Tuberculosis	CARD domain binding (GO:0050700) | caspase binding (GO:0089720) | protease binding (GO:0002020) | protein homodimerization activity (GO:0042803) | protein kinase activity (GO:0004672) | protein serine/threonine kinase activity (GO:0004674)	activation of cysteine-type endopeptidase activity (GO:0097202) | activation of MAPK activity (GO:0000187) | activation of protein kinase activity (GO:0032147) | antigen receptor-mediated signaling pathway (GO:0050851) | cellular response to interleukin-1 (GO:0071347) | cellular response to peptide (GO:1901653) | cytokine-mediated signaling pathway (GO:0019221) | cytoplasmic pattern recognition r…	0.26267	0.272045	0.545964	-0.256329	-0.586428	-0.456977	-652	2062	879	-1329	-2073	2023	644
MAP3K9	0.273208	mitogen-activated protein kinase kinase kinase 9	Enables protein serine/threonine kinase activity. Involved in protein autophosphorylation. [provided by Alliance of Genome Resources, Apr 2022]											MAP kinase kinase kinase activity (GO:0004709) | protein homodimerization activity (GO:0042803) | protein kinase activity (GO:0004672) | protein serine/threonine kinase activity (GO:0004674)	activation of JUN kinase activity (GO:0007257) | activation of MAPK activity (GO:0000187) | cellular protein modification process (GO:0006464) | JNK cascade (GO:0007254) | phosphorylation (GO:0016310) | positive regulation of JUN kinase activity (GO:0043507) | protein autophosphorylation (GO:0046777) | protein phosphorylation (GO:0006468)	0.485645	0.391974	0.259561	-0.308023	-0.47878	-0.398224	3672	-187	1276	-349	-3042	622	2412
NDUFC2	0.273897	NADH:ubiquinone oxidoreductase subunit C2	Involved in mitochondrial respiratory chain complex I assembly. Located in mitochondrion. Part of mitochondrial respiratory chain complex I. Implicated in nuclear type mitochondrial complex I deficiency. [provided by Alliance of Genome Resources, Apr 2022]										Alzheimer disease | Huntington disease | Non-alcoholic fatty liver disease (NAFLD) | Oxidative phosphorylation | Parkinson disease | Retrograde endocannabinoid signaling | Thermogenesis	NADH dehydrogenase (quinone) activity (GO:0050136) | NADH dehydrogenase (ubiquinone) activity (GO:0008137)	mitochondrial ATP synthesis coupled electron transport (GO:0042775) | mitochondrial electron transport, NADH to ubiquinone (GO:0006120) | mitochondrial respiratory chain complex assembly (GO:0033108) | mitochondrial respiratory chain complex I assembly (GO:0032981) | mitochondrial respiratory chain complex I biogenesis (GO:0097031) | NADH dehydrogenase complex assembly (GO:0010257) | neutrophil a…	0.712286	0.607293	0.410481	-0.599286	-0.360452	-0.318038	1653	483	2396	-118	-1764	176	1747
ZNF629	0.275014	zinc finger protein 629	Predicted to enable DNA-binding transcription activator activity, RNA polymerase II-specific and RNA polymerase II cis-regulatory region sequence-specific DNA binding activity. Predicted to be involved in regulation of transcription by RNA polymerase II. Predicted to be active in nucleus. [provided by Alliance of Genome Resources, Apr 2022]												regulation of cellular macromolecule biosynthetic process (GO:2000112) | regulation of gene expression (GO:0010468) | regulation of nucleic acid-templated transcription (GO:1903506) | regulation of transcription, DNA-templated (GO:0006355)	0.377443	0.409494	0.481027	0.0908443	-0.0874404	-0.240826	1236	232	1796	-757	1267	-136	2218
DEPTOR	0.286449	DEP domain containing MTOR interacting protein	Involved in several processes, including negative regulation of TOR signaling; negative regulation of cell size; and negative regulation of protein kinase activity. [provided by Alliance of Genome Resources, Apr 2022]										Autophagy | mTOR signaling pathway		negative regulation of cell size (GO:0045792) | negative regulation of intracellular signal transduction (GO:1902532) | negative regulation of kinase activity (GO:0033673) | negative regulation of protein kinase activity (GO:0006469) | negative regulation of protein phosphorylation (GO:0001933) | negative regulation of TOR signaling (GO:0032007) | regulation of apoptotic signaling pathway (GO:200…	0.333679	0.420378	0.308509	-0.0877822	-0.256276	-0.0792086	-1504	-1073	3794	-702	1923	-2132	307
PIPOX	0.288739	pipecolic acid and sarcosine oxidase	Enables L-pipecolate oxidase activity and sarcosine oxidase activity. Involved in L-lysine catabolic process to acetyl-CoA via L-pipecolate. Located in peroxisome. [provided by Alliance of Genome Resources, Apr 2022]										Glycine, serine and threonine metabolism | Lysine degradation | Peroxisome		aspartate family amino acid catabolic process (GO:0009068) | lysine catabolic process (GO:0006554) | lysine metabolic process (GO:0006553)	0.358846	0.442538	0.505267	-0.420012	-0.43546	-0.233627	-64	-2023	654	-393	2076	-1889	1174
PIK3R3	0.30239	phosphoinositide-3-kinase regulatory subunit 3	Phosphatidylinositol 3-kinase (PI3K) phosphorylates phosphatidylinositol and similar compounds, which then serve as second messengers in growth signaling pathways. PI3K is composed of a catalytic and a regulatory subunit. The protein encoded by this gene represents a regulatory subunit of PI3K. The encoded protein contains two SH2 domains through which it binds activated protein tyrosine kinases …										Acute myeloid leukemia | AGE-RAGE signaling pathway in diabetic complications | Aldosterone-regulated sodium reabsorption | Amoebiasis | AMPK signaling pathway | Apoptosis | Autophagy | Axon guidance | B cell receptor signaling pathway | Bacterial invasion of epithelial cells | Breast cancer | C-type lectin receptor signaling pathway | cAMP signaling pathway | Carbohydrate digestion and absorptio…	1-phosphatidylinositol-3-kinase activity (GO:0016303) | 1-phosphatidylinositol-3-kinase regulator activity (GO:0046935) | phosphatidylinositol 3-kinase activity (GO:0035004) | phosphatidylinositol 3-kinase regulator activity (GO:0035014) | phosphatidylinositol kinase activity (GO:0052742) | phosphotyrosine residue binding (GO:0001784) | protein phosphorylated amino acid binding (GO:0045309)	cellular response to insulin stimulus (GO:0032869) | glycerophospholipid biosynthetic process (GO:0046474) | insulin receptor signaling pathway (GO:0008286) | lipid phosphorylation (GO:0046834) | phosphatidylinositol biosynthetic process (GO:0006661) | phosphatidylinositol metabolic process (GO:0046488) | phosphatidylinositol phosphorylation (GO:0046854) | positive regulation of cellular response…	0.442425	0.43851	0.526093	-0.218719	-0.245727	-0.464858	2021	2469	2279	-2587	1848	-2124	2428
LRSAM1	0.303904	leucine rich repeat and sterile alpha motif containing 1	This gene encodes a ring finger protein involved in a variety of functions, including regulation of signaling pathways and cell adhesion, mediation of self-ubiquitylation, and involvement in cargo sorting during receptor endocytosis. Mutations in this gene have been associated with Charcot-Marie-Tooth disease. Multiple transcript variants encoding different isoforms have been identified for this …											ubiquitin-like protein ligase activity (GO:0061659) | ubiquitin-protein transferase activity (GO:0004842) | ubiquitin protein ligase activity (GO:0061630)	endocytosis (GO:0006897) | macromolecule catabolic process (GO:0009057) | negative regulation of cellular component organization (GO:0051129) | negative regulation of endocytosis (GO:0045806) | negative regulation of transport (GO:0051051) | organonitrogen compound catabolic process (GO:1901565) | positive regulation of autophagosome assembly (GO:2000786) | positive regulation of defense response…	0.489364	0.564392	0.307514	0.00969061	-0.0645905	-0.295673	3037	-547	-1203	-2684	443	137	1492
KSR2	0.309244	connector enhancer of kinase suppressor of Ras 2	This gene encodes a multidomain protein that functions as a scaffold protein to mediate the mitogen-activated protein kinase pathways downstream from Ras. This gene product is induced by vitamin D and inhibits apoptosis in certain cancer cells. It may also play a role in ternary complex assembly of synaptic proteins at the postsynaptic membrane and coupling of signal transduction to membrane/cyto…										Ras signaling pathway	kinase activity (GO:0016301) | phosphotransferase activity, alcohol group as acceptor (GO:0016773) | protein kinase activity (GO:0004672)	calcium-mediated signaling (GO:0019722) | cellular protein modification process (GO:0006464) | phosphorylation (GO:0016310) | positive regulation of intracellular signal transduction (GO:1902533) | positive regulation of MAPK cascade (GO:0043410) | positive regulation of protein phosphorylation (GO:0001934) | protein phosphorylation (GO:0006468) | Ras protein signal transduction (GO:0007265) | re…	0.4396	0.38907	0.3227	-0.407313	-0.421847	-0.431963	-669	2268	769	-2078	1208	-79	3451
NF1	0.317926	neurofibromin 1	This gene product appears to function as a negative regulator of the ras signal transduction pathway. Mutations in this gene have been linked to neurofibromatosis type 1, juvenile myelomonocytic leukemia and Watson syndrome. The mRNA for this gene is subject to RNA editing (CGA>UGA->Arg1306Term) resulting in premature translation termination. Alternatively spliced transcript variants encoding dif…										MAPK signaling pathway | Ras signaling pathway	GTPase activator activity (GO:0005096) | GTPase regulator activity (GO:0030695) | phosphatidylethanolamine binding (GO:0008429)	adrenal gland development (GO:0030325) | artery development (GO:0060840) | artery morphogenesis (GO:0048844) | astrocyte development (GO:0014002) | autonomic nervous system development (GO:0048483) | brain development (GO:0007420) | camera-type eye development (GO:0043010) | camera-type eye morphogenesis (GO:0048593) | central nervous system development (GO:0007417) | circulatory system developme…	0.366304	0.241089	0.37909	-0.300508	-0.138548	0.0792022	1543	224	-32	-2863	483	-1330	1339
NDUFA6	0.31889	NADH:ubiquinone oxidoreductase subunit A6	This gene encodes a member of the LYR family of proteins that contain a highly conserved tripeptide (LYR) motif near the N-terminus. The encoded protein is an accessory subunit of NADH: ubiquinone oxidorerductase (Complex I), which is the largest enzyme of the mitochondrial membrane respiratory chain. Complex I functions in electron transfer from NADH to the respiratory chain. [provided by RefSeq…										Alzheimer disease | Huntington disease | Non-alcoholic fatty liver disease (NAFLD) | Oxidative phosphorylation | Parkinson disease | Retrograde endocannabinoid signaling | Thermogenesis	NADH dehydrogenase (quinone) activity (GO:0050136) | NADH dehydrogenase (ubiquinone) activity (GO:0008137)	mitochondrial ATP synthesis coupled electron transport (GO:0042775) | mitochondrial electron transport, NADH to ubiquinone (GO:0006120) | mitochondrial respiratory chain complex assembly (GO:0033108) | mitochondrial respiratory chain complex I assembly (GO:0032981) | mitochondrial respiratory chain complex I biogenesis (GO:0097031) | NADH dehydrogenase complex assembly (GO:0010257) | respiratory …	0.0618383	0.299545	0.394399	-0.617398	-0.44542	-0.298477	-1957	959	477	-2609	2522	433	3219
BLNK	0.327413	B cell linker	This gene encodes a cytoplasmic linker or adaptor protein that plays a critical role in B cell development. This protein bridges B cell receptor-associated kinase activation with downstream signaling pathways, thereby affecting various biological functions. The phosphorylation of five tyrosine residues is necessary for this protein to nucleate distinct signaling effectors following B cell recepto…										B cell receptor signaling pathway | Epstein-Barr virus infection | NF-kappa B signaling pathway | Osteoclast differentiation | Primary immunodeficiency	SH3/SH2 adaptor activity (GO:0005070)	B cell activation (GO:0042113) | B cell differentiation (GO:0030183) | enzyme linked receptor protein signaling pathway (GO:0007167) | inflammatory response (GO:0006954) | lymphocyte differentiation (GO:0030098) | transmembrane receptor protein tyrosine kinase signaling pathway (GO:0007169)	0.655931	0.709285	0.515936	-0.343634	-0.51946	-0.520645	361	-414	1885	-1342	1556	-2936	-396
CSRP1	0.327781	cysteine and glycine rich protein 1	This gene encodes a member of the cysteine-rich protein (CSRP) family. This gene family includes a group of LIM domain proteins, which may be involved in regulatory processes important for development and cellular differentiation. The LIM/double zinc-finger motif found in this gene product occurs in proteins with critical functions in gene regulation, cell growth, and somatic differentiation. Alt…											RNA binding (GO:0003723) | transition metal ion binding (GO:0046914) | zinc ion binding (GO:0008270)	homotypic cell-cell adhesion (GO:0034109) | platelet aggregation (GO:0070527)	0.247805	0.185946	0.17953	-0.668512	-0.786508	-0.762322	3076	1880	766	61	-2346	154	1792
MAPK3	0.331177	mitogen-activated protein kinase 3	The protein encoded by this gene is a member of the MAP kinase family. MAP kinases, also known as extracellular signal-regulated kinases (ERKs), act in a signaling cascade that regulates various cellular processes such as proliferation, differentiation, and cell cycle progression in response to a variety of extracellular signals. This kinase is activated by upstream kinases, resulting in its tran…										Acute myeloid leukemia | Adherens junction | Adrenergic signaling in cardiomyocytes | AGE-RAGE signaling pathway in diabetic complications | Alcoholism | Aldosterone-regulated sodium reabsorption | Alzheimer disease | Apelin signaling pathway | Apoptosis | Autophagy | Axon guidance | B cell receptor signaling pathway | Bladder cancer | Breast cancer | C-type lectin receptor signaling pathway | cA…	kinase activity (GO:0016301) | MAP kinase activity (GO:0004707) | phosphatase binding (GO:0019902) | protein kinase activity (GO:0004672) | protein serine/threonine kinase activity (GO:0004674)	activation of MAPK activity (GO:0000187) | activation of protein kinase activity (GO:0032147) | axon guidance (GO:0007411) | axonogenesis (GO:0007409) | BMP signaling pathway (GO:0030509) | cellular protein modification process (GO:0006464) | cellular response to amino acid starvation (GO:0034198) | cellular response to ammonium ion (GO:0071242) | cellular response to BMP stimulus (GO:0071773) | …	0.637417	0.542163	0.546347	-0.208471	-0.105418	-0.21539	-651	218	2330	-2256	-1303	-684	361
ATP6V0A1	0.34471	ATPase H+ transporting V0 subunit a1	This gene encodes a component of vacuolar ATPase (V-ATPase), a multisubunit enzyme that mediates acidification of eukaryotic intracellular organelles. V-ATPase dependent organelle acidification is necessary for such intracellular processes as protein sorting, zymogen activation, receptor-mediated endocytosis, and synaptic vesicle proton gradient generation. V-ATPase is composed of a cytosolic V1 …										Collecting duct acid secretion | Epithelial cell signaling in Helicobacter pylori infection | Human papillomavirus infection | Lysosome | Oxidative phosphorylation | Phagosome | Rheumatoid arthritis | Synaptic vesicle cycle | Tuberculosis | Vibrio cholerae infection	ATPase activity, coupled to transmembrane movement of ions, rotational mechanism (GO:0044769) | ATPase binding (GO:0051117) | hydrogen-exporting ATPase activity (GO:0036442) | hydrogen ion transmembrane transporter activity (GO:0015078) | proton-transporting ATPase activity, rotational mechanism (GO:0046961)	ATP biosynthetic process (GO:0006754) | ATP synthesis coupled proton transport (GO:0015986) | cellular response to insulin stimulus (GO:0032869) | energy coupled proton transport, down electrochemical gradient (GO:0015985) | ferric iron transport (GO:0015682) | insulin receptor signaling pathway (GO:0008286) | intracellular pH reduction (GO:0051452) | ion transmembrane transport (GO:0034220) | io…	0.307165	0.264293	0.201504	-0.489604	-0.188646	-0.16026	1328	-760	1540	-406	-1209	76	865
PON3	0.34642	paraoxonase 3	This gene is a member of the paraoxonase family and lies in a cluster on chromosome 7 with the other two family members. The encoded protein is secreted into the bloodstream and associates with high-density lipoprotein (HDL). The protein also rapidly hydrolyzes lactones and can inhibit the oxidation of low-density lipoprotein (LDL), a function that is believed to slow the initiation and progressi…											arylesterase activity (GO:0004064) | carboxylic ester hydrolase activity (GO:0052689) | protein homodimerization activity (GO:0042803)	aromatic compound catabolic process (GO:0019439) | carboxylic acid catabolic process (GO:0046395) | carboxylic acid metabolic process (GO:0019752) | fatty acid metabolic process (GO:0006631) | icosanoid metabolic process (GO:0006690) | lipoxygenase pathway (GO:0019372)	0.262154	0.353501	0.0197544	-0.348531	-0.282369	-0.345657	699	2456	854	-1961	936	1394	2028
ALDOC	0.357991	aldolase, fructose-bisphosphate C	This gene encodes a member of the class I fructose-biphosphate aldolase gene family. Expressed specifically in the hippocampus and Purkinje cells of the brain, the encoded protein is a glycolytic enzyme that catalyzes the reversible aldol cleavage of fructose-1,6-biphosphate and fructose 1-phosphate to dihydroxyacetone phosphate and either glyceraldehyde-3-phosphate or glyceraldehyde, respectivel…										Fructose and mannose metabolism | Glycolysis / Gluconeogenesis | Pentose phosphate pathway	aldehyde-lyase activity (GO:0016832)	canonical glycolysis (GO:0061621) | epithelial cell differentiation (GO:0030855) | epithelium development (GO:0060429) | fructose 1,6-bisphosphate metabolic process (GO:0030388) | fructose metabolic process (GO:0006000) | gluconeogenesis (GO:0006094) | glucose catabolic process to pyruvate (GO:0061718) | glucose metabolic process (GO:0006006) | glycolytic process through glucose-6-phosphate (GO:0…	0.356382	0.477668	0.307731	-0.393609	-0.428285	-0.379424	1300	810	1735	1381	825	-2648	-1591
AXIN1	0.365595	axin 1	This gene encodes a cytoplasmic protein which contains a regulation of G-protein signaling (RGS) domain and a dishevelled and axin (DIX) domain. The encoded protein interacts with adenomatosis polyposis coli, catenin beta-1, glycogen synthase kinase 3 beta, protein phosphate 2, and itself. This protein functions as a negative regulator of the wingless-type MMTV integration site family, member 1 (…										Basal cell carcinoma | Breast cancer | Colorectal cancer | Cushing syndrome | Endometrial cancer | Gastric cancer | Hepatocellular carcinoma | Hippo signaling pathway | Human papillomavirus infection | Pathways in cancer | Signaling pathways regulating pluripotency of stem cells | Wnt signaling pathway	armadillo repeat domain binding (GO:0070016) | GTPase activator activity (GO:0005096) | GTPase regulator activity (GO:0030695) | I-SMAD binding (GO:0070411) | kinase binding (GO:0019900) | protein homodimerization activity (GO:0042803) | protein kinase binding (GO:0019901) | ubiquitin-like protein ligase binding (GO:0044389) | ubiquitin protein ligase binding (GO:0031625)	activation of JUN kinase activity (GO:0007257) | activation of MAPK activity (GO:0000187) | activation of protein kinase activity (GO:0032147) | anterior/posterior pattern specification (GO:0009952) | beta-catenin destruction complex disassembly (GO:1904886) | canonical Wnt signaling pathway (GO:0060070) | cellular macromolecular complex assembly (GO:0034622) | cytoplasmic microtubule organizatio…	-0.034932	0.17018	0.23602	-0.273782	-0.624874	-0.704483	-442	994	1422	-785	-691	478	91
PRKD2	0.379676	protein kinase D2	The protein encoded by this gene belongs to the protein kinase D (PKD) family of serine/threonine protein kinases. This kinase can be activated by phorbol esters as well as by gastrin via the cholecystokinin B receptor (CCKBR) in gastric cancer cells. It can bind to diacylglycerol (DAG) in the trans-Golgi network (TGN) and may regulate basolateral membrane protein exit from TGN. Alternative splic…										Aldosterone synthesis and secretion | Rap1 signaling pathway	kinase activity (GO:0016301) | phosphotransferase activity, alcohol group as acceptor (GO:0016773) | protein kinase activity (GO:0004672) | protein kinase binding (GO:0019901) | protein kinase C binding (GO:0005080) | protein serine/threonine kinase activity (GO:0004674)	antigen receptor-mediated signaling pathway (GO:0050851) | cellular protein modification process (GO:0006464) | cellular response to growth factor stimulus (GO:0071363) | cellular response to vascular endothelial growth factor stimulus (GO:0035924) | endothelial tube morphogenesis (GO:0061154) | epithelial tube morphogenesis (GO:0060562) | membrane lipid biosynthetic process (GO:0046467) | morpho…	0.218142	0.084361	0.242135	-0.352555	-0.0935683	-0.0940576	-485	-928	1806	1882	116	2071	1264
ZNF217	0.380159	zinc finger protein 217	Enables DNA-binding transcription repressor activity, RNA polymerase II-specific and RNA polymerase II cis-regulatory region sequence-specific DNA binding activity. Involved in negative regulation of transcription by RNA polymerase II. Located in mitochondrion and nuclear speck. Part of histone deacetylase complex. [provided by Alliance of Genome Resources, Apr 2022]											core promoter proximal region sequence-specific DNA binding (GO:0000987) | DNA binding (GO:0003677) | regulatory region DNA binding (GO:0000975) | RNA polymerase II core promoter proximal region sequence-specific DNA binding (GO:0000978) | RNA polymerase II regulatory region sequence-specific DNA binding (GO:0000977) | sequence-specific DNA binding (GO:0043565) | transcription factor activity, RN…	negative regulation of cellular macromolecule biosynthetic process (GO:2000113) | negative regulation of gene expression (GO:0010629) | negative regulation of nucleic acid-templated transcription (GO:1903507) | negative regulation of transcription from RNA polymerase II promoter (GO:0000122) | negative regulation of transcription, DNA-templated (GO:0045892) | regulation of cellular macromolecule …	0.379802	0.315618	0.344975	-0.316044	-0.430426	-0.308419	531	1134	3412	-3662	2870	-2056	2942
MTHFD2	0.38089	methylenetetrahydrofolate dehydrogenase (NADP+ dependent) 2, methenyltetrahydrofolate cyclohydrolase	This gene encodes a nuclear-encoded mitochondrial bifunctional enzyme with methylenetetrahydrofolate dehydrogenase and methenyltetrahydrofolate cyclohydrolase activities. The enzyme functions as a homodimer and is unique in its absolute requirement for magnesium and inorganic phosphate. Formation of the enzyme-magnesium complex allows binding of NAD. Alternative splicing results in two different …										One carbon pool by folate	magnesium ion binding (GO:0000287) | metal ion binding (GO:0046872) | oxidoreductase activity, acting on the CH-NH group of donors, NAD or NADP as acceptor (GO:0016646) | phosphate ion binding (GO:0042301)	dicarboxylic acid metabolic process (GO:0043648) | folic acid-containing compound metabolic process (GO:0006760) | folic acid metabolic process (GO:0046655) | tetrahydrofolate metabolic process (GO:0046653) | water-soluble vitamin metabolic process (GO:0006767)	0.13604	0.286624	0.40901	-0.445968	-0.0453707	0.0541629	-1929	374	2424	1768	2107	1891	3221
CNOT3	0.388932	CCR4-NOT transcription complex subunit 3	Involved in regulation of stem cell population maintenance. Part of CCR4-NOT complex. [provided by Alliance of Genome Resources, Apr 2022]		yes								RNA degradation		DNA damage response, signal transduction by p53 class mediator (GO:0030330) | DNA damage response, signal transduction by p53 class mediator resulting in cell cycle arrest (GO:0006977) | negative regulation of cellular amide metabolic process (GO:0034249) | negative regulation of cellular macromolecule biosynthetic process (GO:2000113) | negative regulation of cellular protein metabolic process (…	0.245947	0.240886	0.302525	-0.435047	-0.451705	-0.233213	-770	2136	1082	-1705	299	3088	2581
DNPEP	0.392594	aspartyl aminopeptidase	The protein encoded by this gene is an aminopeptidase which prefers acidic amino acids, and specifically favors aspartic acid over glutamic acid. It is thought to be a cytosolic protein involved in general metabolism of intracellular proteins. Several transcript variants encoding different isoforms have been found for this gene. [provided by RefSeq, Jan 2016]											aminopeptidase activity (GO:0004177) | exopeptidase activity (GO:0008238) | metalloaminopeptidase activity (GO:0070006) | metalloexopeptidase activity (GO:0008235)	cellular amide metabolic process (GO:0043603) | peptide metabolic process (GO:0006518)	0.103174	0.250818	0.248806	-0.371546	-0.336508	-0.308575	-1468	180	638	-1126	-265	941	1677
NAT1	0.394556	solute carrier family 6 member 2	This gene encodes a member of the sodium:neurotransmitter symporter family. This member is a multi-pass membrane protein, which is responsible for reuptake of norepinephrine into presynaptic nerve terminals and is a regulator of norepinephrine homeostasis. Mutations in this gene cause orthostatic intolerance, a syndrome characterized by lightheadedness, fatigue, altered mentation and syncope. Alt…										Caffeine metabolism | Chemical carcinogenesis | Drug metabolism	N-acetyltransferase activity (GO:0008080)		0.378678	0.419242	0.254996	-0.481933	-0.1563	-0.156738	-1859	481	3268	1165	-56	1353	3019
B4GALT3	0.406857	beta-1,4-galactosyltransferase 3	This gene is one of seven beta-1,4-galactosyltransferase (beta4GalT) genes. They encode type II membrane-bound glycoproteins that appear to have exclusive specificity for the donor substrate UDP-galactose; all transfer galactose in a beta1,4 linkage to similar acceptor sugars: GlcNAc, Glc, and Xyl. Each beta4GalT has a distinct function in the biosynthesis of different glycoconjugates and sacchar…										Glycosaminoglycan biosynthesis | Glycosphingolipid biosynthesis | Mannose type O-glycan biosynthesis | N-Glycan biosynthesis | Other types of O-glycan biosynthesis	beta-N-acetylglucosaminylglycopeptide beta-1,4-galactosyltransferase activity (GO:0003831) | galactosyltransferase activity (GO:0008378) | transferase activity, transferring hexosyl groups (GO:0016758) | UDP-galactosyltransferase activity (GO:0035250)	galactosylceramide metabolic process (GO:0006681) | glycosaminoglycan biosynthetic process (GO:0006024) | keratan sulfate biosynthetic process (GO:0018146) | keratan sulfate metabolic process (GO:0042339) | sulfur compound biosynthetic process (GO:0044272)	0.301475	0.320886	0.265534	-0.138148	-0.276916	-0.116418	910	-128	3084	388	1036	-1637	1535
ANO1	0.429116	anoctamin 1	Enables calcium activated cation channel activity; intracellular calcium activated chloride channel activity; and iodide transmembrane transporter activity. Involved in cation transport; inorganic anion transport; and positive regulation of insulin secretion involved in cellular response to glucose stimulus. Located in apical plasma membrane and nucleoplasm. [provided by Alliance of Genome Resour…											anion channel activity (GO:0005253) | calcium activated cation channel activity (GO:0005227) | cation channel activity (GO:0005261) | chloride channel activity (GO:0005254) | chloride transmembrane transporter activity (GO:0015108) | inorganic anion transmembrane transporter activity (GO:0015103) | intracellular calcium activated chloride channel activity (GO:0005229) | intracellular chloride cha…	cation transport (GO:0006812) | cellular response to heat (GO:0034605) | chloride transmembrane transport (GO:1902476) | chloride transport (GO:0006821) | inorganic anion transmembrane transport (GO:0098661) | inorganic anion transport (GO:0015698) | ion transmembrane transport (GO:0034220) | ion transport (GO:0006811) | phospholipase C-activating G-protein coupled receptor signaling pathway (GO:…	0.397111	0.469518	0.508339	-0.624171	-0.581071	-0.568511	-457	-1628	250	-1958	330	-2707	1147
